# Supplementary material for: Load identification method for pepper harvesting drum based on dynamic chaotic characteristics of vibration-torque coupling
Source: PLoS One. 2026 Jun 29;21(6):e0352360. doi: 10.1371/journal.pone.0352360 (PMC13313362; doi:10.1371/journal.pone.0352360)
Supplement: S1 File — (ZIP) [file pone.0352360.s001.zip]

Archive with 7 entries (6 files):
- S1 File. The code used in this study/
- S1 File. The code used in this study/debug.py
- S1 File. The code used in this study/Indicator Comparison.py
- S1 File. The code used in this study/Load division.py
- S1 File. The code used in this study/Load variation.py
- S1 File. The code used in this study/response surface.py
- S1 File. The code used in this study/software interface.py
