# Supplementary material for: Load identification method for pepper harvesting drum based on dynamic chaotic characteristics of vibration-torque coupling
Source: PLoS One. 2026 Jun 29;21(6):e0352360. doi: 10.1371/journal.pone.0352360 (PMC13313362; doi:10.1371/journal.pone.0352360)
Supplement: S2 File — (ZIP) [file pone.0352360.s002.zip]

Archive with 24 entries (23 files):
- S2 File. The raw data of the experiments/
- S2 File. The raw data of the experiments/Change in travel speed-2024-09-20_223233.xlsx
- S2 File. The raw data of the experiments/Change in travel speed-2024-09-20_230224.xlsx
- S2 File. The raw data of the experiments/Change in travel speed-2024-09-21_112245.xlsx
- S2 File. The raw data of the experiments/Change in travel speed-2024-09-21_112333.xlsx
- S2 File. The raw data of the experiments/Change in travel speed-2024-09-21_162135.xlsx
- S2 File. The raw data of the experiments/Density variation-2024-09-21_172502.xlsx
- S2 File. The raw data of the experiments/Density variation-2024-09-21_173910.xlsx
- S2 File. The raw data of the experiments/Density variation-2024-09-21_181343.xlsx
- S2 File. The raw data of the experiments/Density variation-2024-09-21_184245.xlsx
- S2 File. The raw data of the experiments/Experimental data from pepper harvesting test platform..xlsx
- S2 File. The raw data of the experiments/Extreme control group-2024-09-21_223710.xlsx
- S2 File. The raw data of the experiments/Extreme control group-2024-09-21_233956.xlsx
- S2 File. The raw data of the experiments/High and low changes-2024-09-21_193319.xlsx
- S2 File. The raw data of the experiments/High and low changes-2024-09-22_003434.xlsx
- S2 File. The raw data of the experiments/Speed change group-2024-09-20_192005.xlsx
- S2 File. The raw data of the experiments/Speed change group-2024-09-20_192011.xlsx
- S2 File. The raw data of the experiments/Speed change group-2024-09-20_192019.xlsx
- S2 File. The raw data of the experiments/Speed change group-2024-09-20_192032.xlsx
- S2 File. The raw data of the experiments/Speed change group-2024-09-20_200449.xlsx
- S2 File. The raw data of the experiments/Speed change group-2024-09-21_180029.xlsx
- S2 File. The raw data of the experiments/Vibration dataset for model evaluation..xlsx
- S2 File. The raw data of the experiments/Vibration-torque coupled experimental data..xlsx
- S2 File. The raw data of the experiments/Vibration-torque dataset for model validation..xlsx
