# Supplementary material for: Load identification method for pepper harvesting drum based on dynamic chaotic characteristics of vibration-torque coupling
Source: PLoS One. 2026 Jun 29;21(6):e0352360. doi: 10.1371/journal.pone.0352360 (PMC13313362; doi:10.1371/journal.pone.0352360)
Supplement: S2 File — (ZIP) [file pone.0352360.s002.zip › S2 File. The raw data of the experiments/Change in travel speed-2024-09-20_223233.xlsx]

## Sheet: Data
Time/s	torque	speed	power
0	12	56	0.0704
0.005	11	56	0.0645
0.01	12	56	0.0704
0.015	13	56	0.0762
0.02	12	56	0.0704
0.025	11	56	0.0645
0.03	12	56	0.0704
0.035	14	56	0.0821
0.04	12	56	0.0704
0.045	13	56	0.0762
0.05	15	56	0.088
0.055	15	56	0.088
0.06	13	56	0.0762
0.065	14	56	0.0821
0.07	16	56	0.0938
0.075	16	56	0.0938
0.08	14	56	0.0821
0.085	15	56	0.088
0.09	20	56	0.1173
0.095	22	56	0.129
0.1	20	56	0.1173
0.105	20	56	0.1173
0.11	20	56	0.1173
0.115	19	56	0.1114
0.12	15	56	0.088
0.125	11	56	0.0645
0.13	12	56	0.0704
0.135	10	56	0.0586
0.14	8	56	0.0469
0.145	8	56	0.0469
0.15	9	56	0.0528
0.155	8	56	0.0469
0.16	7	56	0.041
0.166	6	56	0.0352
0.171	7	56	0.041
0.176	8	56	0.0469
0.181	7	56	0.041
0.186	6	56	0.0352
0.191	8	56	0.0469
0.196	10	56	0.0586
0.201	10	56	0.0586
0.206	10	56	0.0586
0.211	14	56	0.0821
0.216	15	56	0.088
0.221	15	56	0.088
0.226	17	56	0.0997
0.231	19	56	0.1114
0.236	18	56	0.1055
0.241	16	56	0.0938
0.246	17	56	0.0997
0.251	16	56	0.0938
0.256	13	56	0.0762
0.261	15	56	0.088
0.266	15	56	0.088
0.271	12	56	0.0704
0.276	11	56	0.0645
0.281	12	56	0.0704
0.286	11	56	0.0645
0.291	9	56	0.0528
0.296	10	56	0.0586
0.301	11	56	0.0645
0.306	9	56	0.0528
0.311	10	56	0.0586
0.316	11	56	0.0645
0.321	11	56	0.0645
0.326	10	56	0.0586
0.331	12	56	0.0704
0.336	14	56	0.0821
0.341	12	56	0.0704
0.346	11	56	0.0645
0.351	14	56	0.0821
0.356	15	56	0.088
0.361	13	56	0.0762
0.366	13	56	0.0762
0.371	14	56	0.0821
0.376	12	56	0.0704
0.381	11	56	0.0645
0.386	12	56	0.0704
0.391	10	56	0.0586
0.396	8	56	0.0469
0.401	8	56	0.0469
0.406	9	56	0.0528
0.411	9	56	0.0528
0.416	8	56	0.0469
0.421	9	56	0.0528
0.426	9	56	0.0528
0.431	9	56	0.0528
0.436	9	56	0.0528
0.441	10	56	0.0586
0.446	11	56	0.0645
0.451	10	56	0.0586
0.456	12	56	0.0704
0.461	13	56	0.0762
0.466	13	56	0.0762
0.471	13	56	0.0762
0.476	13	56	0.0762
0.481	13	56	0.0762
0.486	13	56	0.0762
0.491	13	56	0.0762
0.497	12	56	0.0704
0.502	11	56	0.0645
0.507	10	56	0.0586
0.512	11	56	0.0645
0.517	9	56	0.0528
0.522	7	56	0.041
0.527	7	56	0.041
0.532	6	56	0.0352
0.537	5	56	0.0293
0.542	5	56	0.0293
0.547	6	56	0.0352
0.552	6	56	0.0352
0.557	8	56	0.0469
0.562	10	56	0.0586
0.567	11	56	0.0645
0.572	10	56	0.0586
0.577	11	56	0.0645
0.582	13	56	0.0762
0.587	11	56	0.0645
0.592	10	56	0.0586
0.597	10	56	0.0586
0.602	8	56	0.0469
0.607	7	56	0.041
0.612	8	56	0.0469
0.617	9	56	0.0528
0.622	8	56	0.0469
0.627	8	56	0.0469
0.632	8	56	0.0469
0.637	6	56	0.0352
0.642	6	56	0.0352
0.647	8	56	0.0469
0.652	6	56	0.0352
0.657	6	56	0.0352
0.662	7	56	0.041
0.667	7	56	0.041
0.672	7	56	0.041
0.677	6	56	0.0352
0.682	7	56	0.041
0.687	7	56	0.041
0.692	7	56	0.041
0.697	8	56	0.0469
0.702	8	56	0.0469
0.707	7	56	0.041
0.712	8	56	0.0469
0.717	9	56	0.0528
0.722	8	56	0.0469
0.727	7	56	0.041
0.732	9	56	0.0528
0.737	9	56	0.0528
0.742	8	56	0.0469
0.747	8	56	0.0469
0.752	9	56	0.0528
0.757	8	56	0.0469
0.762	7	56	0.041
0.767	8	56	0.0469
0.772	7	56	0.041
0.777	6	56	0.0352
0.782	7	56	0.041
0.787	7	56	0.041
0.792	5	56	0.0293
0.797	5	56	0.0293
0.802	6	56	0.0352
0.807	6	56	0.0352
0.812	6	56	0.0352
0.817	8	56	0.0469
0.822	8	56	0.0469
0.828	6	56	0.0352
0.833	6	56	0.0352
0.838	8	56	0.0469
0.843	8	56	0.0469
0.848	7	56	0.041
0.853	9	56	0.0528
0.858	10	56	0.0586
0.863	8	56	0.0469
0.868	9	56	0.0528
0.873	10	56	0.0586
0.878	8	56	0.0469
0.883	7	56	0.041
0.888	8	56	0.0469
0.893	6	56	0.0352
0.898	6	56	0.0352
0.903	7	56	0.041
0.908	7	56	0.041
0.913	7	56	0.041
0.918	8	56	0.0469
0.923	10	60	0.0628
0.928	10	60	0.0628
0.933	9	60	0.0565
0.938	10	60	0.0628
0.943	11	60	0.0691
0.948	10	60	0.0628
0.953	9	60	0.0565
0.958	9	60	0.0565
0.963	8	60	0.0503
0.968	8	60	0.0503
0.973	9	60	0.0565
0.978	8	60	0.0503
0.983	8	60	0.0503
0.988	8	60	0.0503
0.993	7	60	0.044
0.998	6	60	0.0377
1.003	6	60	0.0377
1.008	6	60	0.0377
1.013	5	60	0.0314
1.018	5	60	0.0314
1.023	6	60	0.0377
1.028	5	60	0.0314
1.033	5	60	0.0314
1.038	5	60	0.0314
1.043	6	60	0.0377
1.048	6	60	0.0377
1.053	6	60	0.0377
1.058	8	60	0.0503
1.063	7	60	0.044
1.068	7	60	0.044
1.073	9	60	0.0565
1.078	10	60	0.0628
1.083	10	60	0.0628
1.088	12	60	0.0754
1.093	17	60	0.1068
1.098	17	60	0.1068
1.103	15	60	0.0942
1.108	15	60	0.0942
1.113	15	60	0.0942
1.118	10	60	0.0628
1.123	9	60	0.0565
1.128	10	60	0.0628
1.133	7	60	0.044
1.138	7	60	0.044
1.143	7	60	0.044
1.148	5	60	0.0314
1.153	4	60	0.0251
1.159	4	60	0.0251
1.164	4	60	0.0251
1.169	3	60	0.0188
1.174	3	60	0.0188
1.179	4	60	0.0251
1.184	3	60	0.0188
1.189	3	60	0.0188
1.194	4	60	0.0251
1.199	5	60	0.0314
1.204	4	60	0.0251
1.209	4	60	0.0251
1.214	6	60	0.0377
1.219	6	60	0.0377
1.224	6	60	0.0377
1.229	8	60	0.0503
1.234	9	60	0.0565
1.239	9	60	0.0565
1.244	11	60	0.0691
1.249	12	60	0.0754
1.254	12	60	0.0754
1.259	12	60	0.0754
1.264	12	60	0.0754
1.269	12	60	0.0754
1.274	11	60	0.0691
1.279	11	60	0.0691
1.284	12	60	0.0754
1.289	11	60	0.0691
1.294	10	60	0.0628
1.299	11	60	0.0691
1.304	10	60	0.0628
1.309	8	60	0.0503
1.314	8	60	0.0503
1.319	8	60	0.0503
1.324	7	60	0.044
1.329	8	60	0.0503
1.334	9	60	0.0565
1.339	9	60	0.0565
1.344	8	60	0.0503
1.349	9	60	0.0565
1.354	10	60	0.0628
1.359	8	60	0.0503
1.364	9	60	0.0565
1.369	10	60	0.0628
1.374	8	60	0.0503
1.379	7	60	0.044
1.384	7	60	0.044
1.389	7	60	0.044
1.394	7	60	0.044
1.399	8	60	0.0503
1.404	9	60	0.0565
1.409	8	60	0.0503
1.414	9	60	0.0565
1.419	9	60	0.0565
1.424	9	60	0.0565
1.429	10	60	0.0628
1.434	11	60	0.0691
1.439	11	60	0.0691
1.444	10	60	0.0628
1.449	10	60	0.0628
1.454	10	60	0.0628
1.459	10	60	0.0628
1.464	11	60	0.0691
1.469	11	60	0.0691
1.474	11	60	0.0691
1.479	11	60	0.0691
1.484	11	60	0.0691
1.49	9	60	0.0565
1.495	7	60	0.044
1.5	6	60	0.0377
1.505	6	60	0.0377
1.51	5	60	0.0314
1.515	5	60	0.0314
1.52	7	60	0.044
1.525	7	60	0.044
1.53	6	60	0.0377
1.535	8	60	0.0503
1.54	9	60	0.0565
1.545	9	60	0.0565
1.55	10	60	0.0628
1.555	10	60	0.0628
1.56	11	60	0.0691
1.565	12	60	0.0754
1.57	13	60	0.0817
1.575	12	60	0.0754
1.58	12	60	0.0754
1.585	12	60	0.0754
1.59	10	60	0.0628
1.595	7	60	0.044
1.6	7	60	0.044
1.605	7	60	0.044
1.61	5	60	0.0314
1.615	6	60	0.0377
1.62	7	60	0.044
1.625	5	60	0.0314
1.63	5	60	0.0314
1.635	6	60	0.0377
1.64	4	60	0.0251
1.645	4	60	0.0251
1.65	6	60	0.0377
1.655	6	60	0.0377
1.66	5	60	0.0314
1.665	6	60	0.0377
1.67	7	60	0.044
1.675	7	60	0.044
1.68	7	60	0.044
1.685	9	60	0.0565
1.69	9	60	0.0565
1.695	8	60	0.0503
1.7	9	60	0.0565
1.705	10	60	0.0628
1.71	10	60	0.0628
1.715	11	60	0.0691
1.72	12	60	0.0754
1.725	9	60	0.0565
1.73	7	60	0.044
1.735	8	60	0.0503
1.74	7	60	0.044
1.745	6	60	0.0377
1.75	6	60	0.0377
1.755	5	60	0.0314
1.76	5	60	0.0314
1.765	6	60	0.0377
1.77	6	60	0.0377
1.775	6	60	0.0377
1.78	7	60	0.044
1.785	9	60	0.0565
1.79	8	60	0.0503
1.795	7	60	0.044
1.8	9	60	0.0565
1.805	9	60	0.0565
1.81	8	60	0.0503
1.815	8	60	0.0503
1.821	9	60	0.0565
1.826	8	60	0.0503
1.831	8	60	0.0503
1.836	11	60	0.0691
1.841	9	60	0.0565
1.846	8	60	0.0503
1.851	10	60	0.0628
1.856	10	60	0.0628
1.861	8	60	0.0503
1.866	8	60	0.0503
1.871	8	60	0.0503
1.876	7	60	0.044
1.881	8	60	0.0503
1.886	10	60	0.0628
1.891	10	60	0.0628
1.896	10	60	0.0628
1.901	10	60	0.0628
1.906	10	60	0.0628
1.911	9	60	0.0565
1.916	9	60	0.0565
1.921	9	60	0.0565
1.926	9	62	0.0584
1.931	9	62	0.0584
1.936	9	62	0.0584
1.941	8	62	0.0519
1.946	8	62	0.0519
1.951	10	62	0.0649
1.956	8	62	0.0519
1.961	8	62	0.0519
1.966	9	62	0.0584
1.971	8	62	0.0519
1.976	8	62	0.0519
1.981	9	62	0.0584
1.986	10	62	0.0649
1.991	8	62	0.0519
1.996	9	62	0.0584
2.001	10	62	0.0649
2.006	9	62	0.0584
2.011	8	62	0.0519
2.016	10	62	0.0649
2.021	10	62	0.0649
2.026	10	62	0.0649
2.031	11	62	0.0714
2.036	13	62	0.0844
2.041	13	62	0.0844
2.046	15	62	0.0974
2.051	19	62	0.1234
2.056	18	62	0.1169
2.061	18	62	0.1169
2.066	18	62	0.1169
2.071	16	62	0.1039
2.076	12	62	0.0779
2.081	11	62	0.0714
2.086	10	62	0.0649
2.091	8	62	0.0519
2.096	8	62	0.0519
2.101	7	62	0.0454
2.106	5	62	0.0325
2.111	4	62	0.026
2.116	5	62	0.0325
2.121	4	62	0.026
2.126	3	62	0.0195
2.131	5	62	0.0325
2.136	5	62	0.0325
2.141	4	62	0.026
2.147	6	62	0.039
2.152	9	62	0.0584
2.157	10	62	0.0649
2.162	11	62	0.0714
2.167	15	62	0.0974
2.172	17	62	0.1104
2.177	17	62	0.1104
2.182	18	62	0.1169
2.187	20	62	0.1298
2.192	19	62	0.1234
2.197	18	62	0.1169
2.202	17	62	0.1104
2.207	17	62	0.1104
2.212	16	62	0.1039
2.217	16	62	0.1039
2.222	15	62	0.0974
2.227	14	62	0.0909
2.232	15	62	0.0974
2.237	13	62	0.0844
2.242	10	62	0.0649
2.247	11	62	0.0714
2.252	11	62	0.0714
2.257	10	62	0.0649
2.262	11	62	0.0714
2.267	11	62	0.0714
2.272	11	62	0.0714
2.277	12	62	0.0779
2.282	12	62	0.0779
2.287	12	62	0.0779
2.292	12	62	0.0779
2.297	13	62	0.0844
2.302	13	62	0.0844
2.307	13	62	0.0844
2.312	15	62	0.0974
2.317	16	62	0.1039
2.322	15	62	0.0974
2.327	15	62	0.0974
2.332	15	62	0.0974
2.337	15	62	0.0974
2.342	17	62	0.1104
2.347	18	62	0.1169
2.352	17	62	0.1104
2.357	17	62	0.1104
2.362	18	62	0.1169
2.367	17	62	0.1104
2.372	18	62	0.1169
2.377	18	62	0.1169
2.382	17	62	0.1104
2.387	17	62	0.1104
2.392	17	62	0.1104
2.397	15	62	0.0974
2.402	14	62	0.0909
2.407	15	62	0.0974
2.412	14	62	0.0909
2.417	13	62	0.0844
2.422	13	62	0.0844
2.427	14	62	0.0909
2.432	13	62	0.0844
2.437	12	62	0.0779
2.442	11	62	0.0714
2.447	11	62	0.0714
2.452	12	62	0.0779
2.457	12	62	0.0779
2.462	12	62	0.0779
2.467	13	62	0.0844
2.472	15	62	0.0974
2.478	15	62	0.0974
2.483	17	62	0.1104
2.488	19	62	0.1234
2.493	19	62	0.1234
2.498	18	62	0.1169
2.503	19	62	0.1234
2.508	18	62	0.1169
2.513	17	62	0.1104
2.518	16	62	0.1039
2.523	15	62	0.0974
2.528	14	62	0.0909
2.533	14	62	0.0909
2.538	15	62	0.0974
2.543	12	62	0.0779
2.548	11	62	0.0714
2.553	12	62	0.0779
2.558	11	62	0.0714
2.563	11	62	0.0714
2.568	13	62	0.0844
2.573	10	62	0.0649
2.578	11	62	0.0714
2.583	15	62	0.0974
2.588	15	62	0.0974
2.593	15	62	0.0974
2.598	17	62	0.1104
2.603	18	62	0.1169
2.608	18	62	0.1169
2.613	19	62	0.1234
2.618	19	62	0.1234
2.623	18	62	0.1169
2.628	19	62	0.1234
2.633	18	62	0.1169
2.638	15	62	0.0974
2.643	15	62	0.0974
2.648	14	62	0.0909
2.653	11	62	0.0714
2.658	10	62	0.0649
2.663	10	62	0.0649
2.668	9	62	0.0584
2.673	9	62	0.0584
2.678	8	62	0.0519
2.683	8	62	0.0519
2.688	10	62	0.0649
2.693	11	62	0.0714
2.698	11	62	0.0714
2.703	14	62	0.0909
2.708	18	62	0.1169
2.713	18	62	0.1169
2.718	17	62	0.1104
2.723	18	62	0.1169
2.728	15	62	0.0974
2.733	14	62	0.0909
2.738	15	62	0.0974
2.743	14	62	0.0909
2.748	15	62	0.0974
2.753	17	62	0.1104
2.758	13	62	0.0844
2.763	12	62	0.0779
2.768	11	62	0.0714
2.773	9	62	0.0584
2.778	9	62	0.0584
2.783	11	62	0.0714
2.788	11	62	0.0714
2.793	11	62	0.0714
2.798	14	62	0.0909
2.803	14	62	0.0909
2.809	14	62	0.0909
2.814	15	62	0.0974
2.819	16	62	0.1039
2.824	13	62	0.0844
2.829	12	62	0.0779
2.834	11	62	0.0714
2.839	10	62	0.0649
2.844	12	62	0.0779
2.849	11	62	0.0714
2.854	10	62	0.0649
2.859	11	62	0.0714
2.864	11	62	0.0714
2.869	10	62	0.0649
2.874	11	62	0.0714
2.879	11	62	0.0714
2.884	11	62	0.0714
2.889	13	62	0.0844
2.894	13	62	0.0844
2.899	12	62	0.0779
2.904	13	62	0.0844
2.909	13	62	0.0844
2.914	11	62	0.0714
2.919	13	62	0.0844
2.924	15	62	0.0974
2.929	15	67	0.1052
2.934	16	67	0.1123
2.939	15	67	0.1052
2.944	12	67	0.0842
2.949	15	67	0.1052
2.954	22	67	0.1543
2.959	24	67	0.1684
2.964	23	67	0.1614
2.969	24	67	0.1684
2.974	20	67	0.1403
2.979	15	67	0.1052
2.984	14	67	0.0982
2.989	11	67	0.0772
2.994	9	67	0.0631
2.999	10	67	0.0702
3.004	7	67	0.0491
3.009	5	67	0.0351
3.014	7	67	0.0491
3.019	5	67	0.0351
3.024	4	67	0.0281
3.029	6	67	0.0421
3.034	5	67	0.0351
3.039	5	67	0.0351
3.044	8	67	0.0561
3.049	8	67	0.0561
3.054	9	67	0.0631
3.059	12	67	0.0842
3.064	13	67	0.0912
3.069	14	67	0.0982
3.074	17	67	0.1193
3.079	18	67	0.1263
3.084	18	67	0.1263
3.089	18	67	0.1263
3.094	18	67	0.1263
3.099	18	67	0.1263
3.104	17	67	0.1193
3.109	16	67	0.1123
3.114	17	67	0.1193
3.119	18	67	0.1263
3.124	17	67	0.1193
3.129	15	67	0.1052
3.134	14	67	0.0982
3.14	12	67	0.0842
3.145	12	67	0.0842
3.15	12	67	0.0842
3.155	11	67	0.0772
3.16	10	67	0.0702
3.165	10	67	0.0702
3.17	10	67	0.0702
3.175	10	67	0.0702
3.18	11	67	0.0772
3.185	10	67	0.0702
3.19	9	67	0.0631
3.195	10	67	0.0702
3.2	9	67	0.0631
3.205	9	67	0.0631
3.21	9	67	0.0631
3.215	11	67	0.0772
3.22	13	67	0.0912
3.225	16	67	0.1123
3.23	16	67	0.1123
3.235	15	67	0.1052
3.24	16	67	0.1123
3.245	15	67	0.1052
3.25	15	67	0.1052
3.255	16	67	0.1123
3.26	15	67	0.1052
3.265	15	67	0.1052
3.27	16	67	0.1123
3.275	16	67	0.1123
3.28	18	67	0.1263
3.285	18	67	0.1263
3.29	15	67	0.1052
3.295	15	67	0.1052
3.3	14	67	0.0982
3.305	11	67	0.0772
3.31	10	67	0.0702
3.315	10	67	0.0702
3.32	10	67	0.0702
3.325	11	67	0.0772
3.33	12	67	0.0842
3.335	12	67	0.0842
3.34	13	67	0.0912
3.345	14	67	0.0982
3.35	14	67	0.0982
3.355	16	67	0.1123
3.36	17	67	0.1193
3.365	16	67	0.1123
3.37	17	67	0.1193
3.375	17	67	0.1193
3.38	16	67	0.1123
3.385	18	67	0.1263
3.39	17	67	0.1193
3.395	17	67	0.1193
3.4	17	67	0.1193
3.405	15	67	0.1052
3.41	14	67	0.0982
3.415	15	67	0.1052
3.42	13	67	0.0912
3.425	13	67	0.0912
3.43	14	67	0.0982
3.435	14	67	0.0982
3.44	15	67	0.1052
3.445	16	67	0.1123
3.45	15	67	0.1052
3.455	15	67	0.1052
3.46	15	67	0.1052
3.465	13	67	0.0912
3.471	14	67	0.0982
3.476	17	67	0.1193
3.481	17	67	0.1193
3.486	18	67	0.1263
3.491	18	67	0.1263
3.496	17	67	0.1193
3.501	16	67	0.1123
3.506	15	67	0.1052
3.511	14	67	0.0982
3.516	14	67	0.0982
3.521	14	67	0.0982
3.526	13	67	0.0912
3.531	13	67	0.0912
3.536	13	67	0.0912
3.541	13	67	0.0912
3.546	14	67	0.0982
3.551	15	67	0.1052
3.556	16	67	0.1123
3.561	17	67	0.1193
3.566	16	67	0.1123
3.571	17	67	0.1193
3.576	17	67	0.1193
3.581	14	67	0.0982
3.586	15	67	0.1052
3.591	18	67	0.1263
3.596	16	67	0.1123
3.601	17	67	0.1193
3.606	17	67	0.1193
3.611	15	67	0.1052
3.616	14	67	0.0982
3.621	13	67	0.0912
3.626	13	67	0.0912
3.631	16	67	0.1123
3.636	15	67	0.1052
3.641	15	67	0.1052
3.646	17	67	0.1193
3.651	17	67	0.1193
3.656	17	67	0.1193
3.661	17	67	0.1193
3.666	16	67	0.1123
3.671	16	67	0.1123
3.676	17	67	0.1193
3.681	14	67	0.0982
3.686	12	67	0.0842
3.691	13	67	0.0912
3.696	12	67	0.0842
3.701	12	67	0.0842
3.706	12	67	0.0842
3.711	12	67	0.0842
3.716	14	67	0.0982
3.721	15	67	0.1052
3.726	16	67	0.1123
3.731	19	67	0.1333
3.736	18	67	0.1263
3.741	15	67	0.1052
3.746	15	67	0.1052
3.751	15	67	0.1052
3.756	14	67	0.0982
3.761	16	67	0.1123
3.766	15	67	0.1052
3.771	15	67	0.1052
3.776	15	67	0.1052
3.781	14	67	0.0982
3.786	19	67	0.1333
3.791	26	67	0.1824
3.797	22	67	0.1543
3.802	21	67	0.1473
3.807	21	67	0.1473
3.812	18	67	0.1263
3.817	17	67	0.1193
3.822	16	67	0.1123
3.827	13	67	0.0912
3.832	13	67	0.0912
3.837	11	67	0.0772
3.842	10	67	0.0702
3.847	11	67	0.0772
3.852	9	67	0.0631
3.857	7	67	0.0491
3.862	8	67	0.0561
3.867	8	67	0.0561
3.872	10	67	0.0702
3.877	12	67	0.0842
3.882	12	67	0.0842
3.887	14	67	0.0982
3.892	16	67	0.1123
3.897	16	67	0.1123
3.902	18	67	0.1263
3.907	19	67	0.1333
3.912	20	67	0.1403
3.917	20	67	0.1403
3.922	18	67	0.1263
3.927	17	67	0.1193
3.932	18	72	0.1357
3.937	18	72	0.1357
3.942	19	72	0.1432
3.947	18	72	0.1357
3.952	16	72	0.1206
3.957	17	72	0.1282
3.962	17	72	0.1282
3.967	16	72	0.1206
3.972	16	72	0.1206
3.977	15	72	0.1131
3.982	14	72	0.1055
3.987	15	72	0.1131
3.992	13	72	0.098
3.997	13	72	0.098
4.002	12	72	0.0905
4.007	10	72	0.0754
4.012	10	72	0.0754
4.017	10	72	0.0754
4.022	9	72	0.0679
4.027	10	72	0.0754
4.032	9	72	0.0679
4.037	11	72	0.0829
4.042	14	72	0.1055
4.047	14	72	0.1055
4.052	15	72	0.1131
4.057	16	72	0.1206
4.062	15	72	0.1131
4.067	17	72	0.1282
4.072	18	72	0.1357
4.077	17	72	0.1282
4.082	18	72	0.1357
4.087	17	72	0.1282
4.092	17	72	0.1282
4.097	18	72	0.1357
4.102	15	72	0.1131
4.107	13	72	0.098
4.112	11	72	0.0829
4.117	10	72	0.0754
4.122	9	72	0.0679
4.128	9	72	0.0679
4.133	8	72	0.0603
4.138	8	72	0.0603
4.143	8	72	0.0603
4.148	7	72	0.0528
4.153	7	72	0.0528
4.158	7	72	0.0528
4.163	8	72	0.0603
4.168	8	72	0.0603
4.173	9	72	0.0679
4.178	12	72	0.0905
4.183	12	72	0.0905
4.188	12	72	0.0905
4.193	12	72	0.0905
4.198	11	72	0.0829
4.203	12	72	0.0905
4.208	13	72	0.098
4.213	12	72	0.0905
4.218	15	72	0.1131
4.223	14	72	0.1055
4.228	11	72	0.0829
4.233	11	72	0.0829
4.238	10	72	0.0754
4.243	10	72	0.0754
4.248	11	72	0.0829
4.253	9	72	0.0679
4.258	10	72	0.0754
4.263	11	72	0.0829
4.268	10	72	0.0754
4.273	11	72	0.0829
4.278	11	72	0.0829
4.283	11	72	0.0829
4.288	13	72	0.098
4.293	12	72	0.0905
4.298	12	72	0.0905
4.303	12	72	0.0905
4.308	10	72	0.0754
4.313	10	72	0.0754
4.318	10	72	0.0754
4.323	9	72	0.0679
4.328	10	72	0.0754
4.333	7	72	0.0528
4.338	6	72	0.0452
4.343	7	72	0.0528
4.348	6	72	0.0452
4.353	9	72	0.0679
4.358	10	72	0.0754
4.363	10	72	0.0754
4.368	12	72	0.0905
4.373	11	72	0.0829
4.378	9	72	0.0679
4.383	10	72	0.0754
4.388	9	72	0.0679
4.393	10	72	0.0754
4.398	11	72	0.0829
4.403	11	72	0.0829
4.408	13	72	0.098
4.413	12	72	0.0905
4.418	12	72	0.0905
4.423	13	72	0.098
4.428	12	72	0.0905
4.433	12	72	0.0905
4.438	13	72	0.098
4.443	12	72	0.0905
4.448	11	72	0.0829
4.453	11	72	0.0829
4.459	11	72	0.0829
4.464	10	72	0.0754
4.469	8	72	0.0603
4.474	8	72	0.0603
4.479	9	72	0.0679
4.484	8	72	0.0603
4.489	8	72	0.0603
4.494	8	72	0.0603
4.499	8	72	0.0603
4.504	10	72	0.0754
4.509	10	72	0.0754
4.514	10	72	0.0754
4.519	12	72	0.0905
4.524	11	72	0.0829
4.529	12	72	0.0905
4.534	12	72	0.0905
4.539	12	72	0.0905
4.544	15	72	0.1131
4.549	15	72	0.1131
4.554	16	72	0.1206
4.559	19	72	0.1432
4.564	17	72	0.1282
4.569	20	72	0.1508
4.574	25	72	0.1885
4.579	24	72	0.1809
4.584	24	72	0.1809
4.589	21	72	0.1583
4.594	20	72	0.1508
4.599	19	72	0.1432
4.604	14	72	0.1055
4.609	12	72	0.0905
4.614	11	72	0.0829
4.619	8	72	0.0603
4.624	7	72	0.0528
4.629	6	72	0.0452
4.634	4	72	0.0302
4.639	5	72	0.0377
4.644	5	72	0.0377
4.649	5	72	0.0377
4.654	8	72	0.0603
4.659	8	72	0.0603
4.664	9	72	0.0679
4.669	11	72	0.0829
4.674	12	72	0.0905
4.679	16	72	0.1206
4.684	19	72	0.1432
4.689	21	72	0.1583
4.694	21	72	0.1583
4.699	20	72	0.1508
4.704	20	72	0.1508
4.709	20	72	0.1508
4.714	22	72	0.1659
4.719	22	72	0.1659
4.724	20	72	0.1508
4.729	19	72	0.1432
4.734	18	72	0.1357
4.739	17	72	0.1282
4.744	18	72	0.1357
4.749	16	72	0.1206
4.754	14	72	0.1055
4.759	12	72	0.0905
4.764	11	72	0.0829
4.769	11	72	0.0829
4.774	11	72	0.0829
4.779	9	72	0.0679
4.784	10	72	0.0754
4.79	8	72	0.0603
4.795	7	72	0.0528
4.8	8	72	0.0603
4.805	8	72	0.0603
4.81	11	72	0.0829
4.815	12	72	0.0905
4.82	13	72	0.098
4.825	16	72	0.1206
4.83	16	72	0.1206
4.835	18	72	0.1357
4.84	20	72	0.1508
4.845	20	72	0.1508
4.85	21	72	0.1583
4.855	20	72	0.1508
4.86	19	72	0.1432
4.865	19	72	0.1432
4.87	18	72	0.1357
4.875	19	72	0.1432
4.88	17	72	0.1282
4.885	14	72	0.1055
4.89	13	72	0.098
4.895	11	72	0.0829
4.9	10	72	0.0754
4.905	11	72	0.0829
4.91	11	72	0.0829
4.915	10	72	0.0754
4.92	9	72	0.0679
4.925	8	72	0.0603
4.93	9	72	0.0679
4.935	9	78	0.0735
4.94	10	78	0.0817
4.945	9	78	0.0735
4.95	7	78	0.0572
4.955	10	78	0.0817
4.96	10	78	0.0817
4.965	12	78	0.098
4.97	13	78	0.1062
4.975	10	78	0.0817
4.98	12	78	0.098
4.985	11	78	0.0898
4.99	12	78	0.098
4.995	12	78	0.098
5	12	78	0.098
5.005	13	78	0.1062
5.01	13	78	0.1062
5.015	14	78	0.1143
5.02	14	78	0.1143
5.025	12	78	0.098
5.03	13	78	0.1062
5.035	14	78	0.1143
5.04	13	78	0.1062
5.045	13	78	0.1062
5.05	11	78	0.0898
5.055	11	78	0.0898
5.06	10	78	0.0817
5.065	8	78	0.0653
5.07	9	78	0.0735
5.075	7	78	0.0572
5.08	6	78	0.049
5.085	7	78	0.0572
5.09	5	78	0.0408
5.095	6	78	0.049
5.1	6	78	0.049
5.105	8	78	0.0653
5.11	9	78	0.0735
5.115	9	78	0.0735
5.121	9	78	0.0735
5.126	9	78	0.0735
5.131	7	78	0.0572
5.136	9	78	0.0735
5.141	10	78	0.0817
5.146	11	78	0.0898
5.151	11	78	0.0898
5.156	10	78	0.0817
5.161	12	78	0.098
5.166	12	78	0.098
5.171	13	78	0.1062
5.176	14	78	0.1143
5.181	13	78	0.1062
5.186	14	78	0.1143
5.191	14	78	0.1143
5.196	14	78	0.1143
5.201	13	78	0.1062
5.206	10	78	0.0817
5.211	9	78	0.0735
5.216	7	78	0.0572
5.221	6	78	0.049
5.226	7	78	0.0572
5.231	6	78	0.049
5.236	6	78	0.049
5.241	6	78	0.049
5.246	5	78	0.0408
5.251	6	78	0.049
5.256	4	78	0.0327
5.261	4	78	0.0327
5.266	5	78	0.0408
5.271	5	78	0.0408
5.276	7	78	0.0572
5.281	6	78	0.049
5.286	7	78	0.0572
5.291	8	78	0.0653
5.296	6	78	0.049
5.301	8	78	0.0653
5.306	9	78	0.0735
5.311	11	78	0.0898
5.316	17	78	0.1388
5.321	18	78	0.147
5.326	19	78	0.1552
5.331	18	78	0.147
5.336	15	78	0.1225
5.341	14	78	0.1143
5.346	11	78	0.0898
5.351	7	78	0.0572
5.356	8	78	0.0653
5.361	6	78	0.049
5.366	5	78	0.0408
5.371	4	78	0.0327
5.376	2	78	0.0163
5.381	3	78	0.0245
5.386	2	78	0.0163
5.391	2	78	0.0163
5.396	3	78	0.0245
5.401	3	78	0.0245
5.406	4	78	0.0327
5.411	3	78	0.0245
5.416	3	78	0.0245
5.421	5	78	0.0408
5.426	4	78	0.0327
5.431	5	78	0.0408
5.436	5	78	0.0408
5.441	5	78	0.0408
5.446	7	78	0.0572
5.452	7	78	0.0572
5.457	8	78	0.0653
5.462	9	78	0.0735
5.467	9	78	0.0735
5.472	12	78	0.098
5.477	11	78	0.0898
5.482	12	78	0.098
5.487	12	78	0.098
5.492	12	78	0.098
5.497	13	78	0.1062
5.502	12	78	0.098
5.507	13	78	0.1062
5.512	10	78	0.0817
5.517	9	78	0.0735
5.522	9	78	0.0735
5.527	7	78	0.0572
5.532	6	78	0.049
5.537	5	78	0.0408
5.542	5	78	0.0408
5.547	6	78	0.049
5.552	5	78	0.0408
5.557	5	78	0.0408
5.562	5	78	0.0408
5.567	3	78	0.0245
5.572	3	78	0.0245
5.577	3	78	0.0245
5.582	3	78	0.0245
5.587	4	78	0.0327
5.592	4	78	0.0327
5.597	6	78	0.049
5.602	7	78	0.0572
5.607	7	78	0.0572
5.612	8	78	0.0653
5.617	5	78	0.0408
5.622	5	78	0.0408
5.627	6	78	0.049
5.632	7	78	0.0572
5.637	9	78	0.0735
5.642	9	78	0.0735
5.647	10	78	0.0817
5.652	10	78	0.0817
5.657	10	78	0.0817
5.662	9	78	0.0735
5.667	7	78	0.0572
5.672	8	78	0.0653
5.677	7	78	0.0572
5.682	7	78	0.0572
5.687	7	78	0.0572
5.692	4	78	0.0327
5.697	3	78	0.0245
5.702	4	78	0.0327
5.707	2	78	0.0163
5.712	4	78	0.0327
5.717	2	78	0.0163
5.722	3	78	0.0245
5.727	3	78	0.0245
5.732	3	78	0.0245
5.737	3	78	0.0245
5.742	2	78	0.0163
5.747	2	78	0.0163
5.752	3	78	0.0245
5.757	3	78	0.0245
5.762	4	78	0.0327
5.767	5	78	0.0408
5.772	5	78	0.0408
5.778	5	78	0.0408
5.783	4	78	0.0327
5.788	5	78	0.0408
5.793	4	78	0.0327
5.798	5	78	0.0408
5.803	6	78	0.049
5.808	6	78	0.049
5.813	6	78	0.049
5.818	5	78	0.0408
5.823	6	78	0.049
5.828	6	78	0.049
5.833	5	78	0.0408
5.838	6	78	0.049
5.843	5	78	0.0408
5.848	5	78	0.0408
5.853	6	78	0.049
5.858	5	78	0.0408
5.863	6	78	0.049
5.868	5	78	0.0408
5.873	4	78	0.0327
5.878	4	78	0.0327
5.883	3	78	0.0245
5.888	4	78	0.0327
5.893	5	78	0.0408
5.898	5	78	0.0408
5.903	6	78	0.049
5.908	5	78	0.0408
5.913	5	78	0.0408
5.918	6	78	0.049
5.923	5	78	0.0408
5.928	6	78	0.049
5.933	5	78	0.0408
5.938	6	83	0.0521
5.943	6	83	0.0521
5.948	5	83	0.0435
5.953	5	83	0.0435
5.958	4	83	0.0348
5.963	5	83	0.0435
5.968	4	83	0.0348
5.973	3	83	0.0261
5.978	4	83	0.0348
5.983	3	83	0.0261
5.988	2	83	0.0174
5.993	3	83	0.0261
5.998	1	83	0.0087
6.003	3	83	0.0261
6.008	2	83	0.0174
6.013	2	83	0.0174
6.018	4	83	0.0348
6.023	1	83	0.0087
6.028	3	83	0.0261
6.033	5	83	0.0435
6.038	5	83	0.0435
6.043	7	83	0.0608
6.048	6	83	0.0521
6.053	6	83	0.0521
6.058	9	83	0.0782
6.063	8	83	0.0695
6.068	9	83	0.0782
6.073	7	83	0.0608
6.078	6	83	0.0521
6.083	8	83	0.0695
6.088	7	83	0.0608
6.093	6	83	0.0521
6.098	4	83	0.0348
6.103	3	83	0.0261
6.109	3	83	0.0261
6.114	4	83	0.0348
6.119	3	83	0.0261
6.124	4	83	0.0348
6.129	3	83	0.0261
6.134	3	83	0.0261
6.139	2	83	0.0174
6.144	2	83	0.0174
6.149	3	83	0.0261
6.154	2	83	0.0174
6.159	3	83	0.0261
6.164	4	83	0.0348
6.169	3	83	0.0261
6.174	5	83	0.0435
6.179	4	83	0.0348
6.184	3	83	0.0261
6.189	4	83	0.0348
6.194	3	83	0.0261
6.199	5	83	0.0435
6.204	5	83	0.0435
6.209	6	83	0.0521
6.214	7	83	0.0608
6.219	7	83	0.0608
6.224	8	83	0.0695
6.229	7	83	0.0608
6.234	6	83	0.0521
6.239	7	83	0.0608
6.244	8	83	0.0695
6.249	8	83	0.0695
6.254	7	83	0.0608
6.259	7	83	0.0608
6.264	6	83	0.0521
6.269	6	83	0.0521
6.274	7	83	0.0608
6.279	6	83	0.0521
6.284	5	83	0.0435
6.289	6	83	0.0521
6.294	5	83	0.0435
6.299	6	83	0.0521
6.304	6	83	0.0521
6.309	6	83	0.0521
6.314	8	83	0.0695
6.319	8	83	0.0695
6.324	10	83	0.0869
6.329	10	83	0.0869
6.334	9	83	0.0782
6.339	12	83	0.1043
6.344	10	83	0.0869
6.349	9	83	0.0782
6.354	8	83	0.0695
6.359	7	83	0.0608
6.364	8	83	0.0695
6.369	7	83	0.0608
6.374	9	83	0.0782
6.379	9	83	0.0782
6.384	9	83	0.0782
6.389	9	83	0.0782
6.394	8	83	0.0695
6.399	9	83	0.0782
6.404	8	83	0.0695
6.409	6	83	0.0521
6.414	7	83	0.0608
6.419	5	83	0.0435
6.424	5	83	0.0435
6.429	5	83	0.0435
6.434	5	83	0.0435
6.44	7	83	0.0608
6.445	5	83	0.0435
6.45	6	83	0.0521
6.455	6	83	0.0521
6.46	7	83	0.0608
6.465	9	83	0.0782
6.47	9	83	0.0782
6.475	10	83	0.0869
6.48	11	83	0.0956
6.485	12	83	0.1043
6.49	14	83	0.1217
6.495	15	83	0.1304
6.5	16	83	0.1391
6.505	15	83	0.1304
6.51	14	83	0.1217
6.515	15	83	0.1304
6.52	11	83	0.0956
6.525	11	83	0.0956
6.53	10	83	0.0869
6.535	9	83	0.0782
6.54	10	83	0.0869
6.545	8	83	0.0695
6.55	8	83	0.0695
6.555	6	83	0.0521
6.56	6	83	0.0521
6.565	9	83	0.0782
6.57	9	83	0.0782
6.575	10	83	0.0869
6.58	11	83	0.0956
6.585	9	83	0.0782
6.59	11	83	0.0956
6.595	11	83	0.0956
6.6	14	83	0.1217
6.605	17	83	0.1477
6.61	17	83	0.1477
6.615	20	83	0.1738
6.62	15	83	0.1304
6.625	15	83	0.1304
6.63	16	83	0.1391
6.635	17	83	0.1477
6.64	17	83	0.1477
6.645	16	83	0.1391
6.65	14	83	0.1217
6.655	12	83	0.1043
6.66	11	83	0.0956
6.665	11	83	0.0956
6.67	9	83	0.0782
6.675	9	83	0.0782
6.68	11	83	0.0956
6.685	8	83	0.0695
6.69	10	83	0.0869
6.695	11	83	0.0956
6.7	11	83	0.0956
6.705	11	83	0.0956
6.71	10	83	0.0869
6.715	14	83	0.1217
6.72	14	83	0.1217
6.725	15	83	0.1304
6.73	17	83	0.1477
6.735	18	83	0.1564
6.74	22	83	0.1912
6.745	20	83	0.1738
6.75	22	83	0.1912
6.755	22	83	0.1912
6.76	21	83	0.1825
6.765	27	83	0.2347
6.771	25	83	0.2173
6.776	25	83	0.2173
6.781	23	83	0.1999
6.786	20	83	0.1738
6.791	19	83	0.1651
6.796	15	83	0.1304
6.801	13	83	0.113
6.806	12	83	0.1043
6.811	10	83	0.0869
6.816	11	83	0.0956
6.821	10	83	0.0869
6.826	8	83	0.0695
6.831	9	83	0.0782
6.836	9	83	0.0782
6.841	11	83	0.0956
6.846	12	83	0.1043
6.851	12	83	0.1043
6.856	14	83	0.1217
6.861	14	83	0.1217
6.866	17	83	0.1477
6.871	18	83	0.1564
6.876	19	83	0.1651
6.881	19	83	0.1651
6.886	19	83	0.1651
6.891	21	83	0.1825
6.896	22	83	0.1912
6.901	24	83	0.2086
6.906	23	83	0.1999
6.911	22	83	0.1912
6.916	22	83	0.1912
6.921	19	83	0.1651
6.926	20	83	0.1738
6.931	19	83	0.1651
6.936	17	83	0.1477
6.941	17	83	0.1477
6.946	16	83	0.1391
6.951	19	83	0.1651
6.956	19	83	0.1651
6.961	18	83	0.1564
6.966	18	83	0.1564
6.971	15	83	0.1304
6.976	15	83	0.1304
6.981	15	83	0.1304
6.986	19	83	0.1651
6.991	19	83	0.1651
6.996	18	83	0.1564
7.001	19	83	0.1651
7.006	18	83	0.1564
7.011	19	83	0.1651
7.016	19	83	0.1651
7.021	20	83	0.1738
7.026	21	83	0.1825
7.031	20	83	0.1738
7.036	21	83	0.1825
7.041	20	83	0.1738
7.046	20	83	0.1738
7.051	19	83	0.1651
7.056	16	83	0.1391
7.061	15	83	0.1304
7.066	15	83	0.1304
7.071	16	83	0.1391
7.076	17	83	0.1477
7.081	19	83	0.1651
7.086	21	83	0.1825
7.091	21	83	0.1825
7.096	22	83	0.1912
7.102	21	83	0.1825
7.107	20	83	0.1738
7.112	20	83	0.1738
7.117	19	83	0.1651
7.122	19	83	0.1651
7.127	16	83	0.1391
7.132	16	83	0.1391
7.137	15	83	0.1304
7.142	14	83	0.1217
7.147	15	83	0.1304
7.152	13	83	0.113
7.157	14	83	0.1217
7.162	14	83	0.1217
7.167	15	83	0.1304
7.172	15	83	0.1304
7.177	15	83	0.1304
7.182	17	83	0.1477
7.187	17	83	0.1477
7.192	19	83	0.1651
7.197	18	83	0.1564
7.202	20	83	0.1738
7.207	19	83	0.1651
7.212	20	83	0.1738
7.217	21	83	0.1825
7.222	20	83	0.1738
7.227	21	83	0.1825
7.232	19	83	0.1651
7.237	18	83	0.1564
7.242	17	83	0.1477
7.247	16	83	0.1391
7.252	18	83	0.1564
7.257	16	83	0.1391
7.262	15	83	0.1304
7.267	15	83	0.1304
7.272	14	83	0.1217
7.277	15	83	0.1304
7.282	14	83	0.1217
7.287	18	83	0.1564
7.292	17	83	0.1477
7.297	20	83	0.1738
7.302	21	83	0.1825
7.307	21	83	0.1825
7.312	23	83	0.1999
7.317	19	83	0.1651
7.322	19	83	0.1651
7.327	18	83	0.1564
7.332	19	83	0.1651
7.337	18	83	0.1564
7.342	19	83	0.1651
7.347	19	83	0.1651
7.352	17	83	0.1477
7.357	16	83	0.1391
7.362	14	83	0.1217
7.367	15	83	0.1304
7.372	16	83	0.1391
7.377	15	83	0.1304
7.382	17	83	0.1477
7.387	17	83	0.1477
7.392	19	83	0.1651
7.397	18	83	0.1564
7.402	18	83	0.1564
7.407	18	83	0.1564
7.412	18	83	0.1564
7.417	20	83	0.1738
7.422	20	83	0.1738
7.427	23	83	0.1999
7.433	21	83	0.1825
7.438	22	83	0.1912
7.443	22	83	0.1912
7.448	24	83	0.2086
7.453	28	83	0.2434
7.458	23	83	0.1999
7.463	23	83	0.1999
7.468	21	83	0.1825
7.473	23	83	0.1999
7.478	22	83	0.1912
7.483	19	83	0.1651
7.488	20	83	0.1738
7.493	19	83	0.1651
7.498	18	83	0.1564
7.503	16	83	0.1391
7.508	16	83	0.1391
7.513	17	83	0.1477
7.518	14	83	0.1217
7.523	14	83	0.1217
7.528	14	83	0.1217
7.533	17	83	0.1477
7.538	16	83	0.1391
7.543	16	83	0.1391
7.548	18	83	0.1564
7.553	20	83	0.1738
7.558	20	83	0.1738
7.563	19	83	0.1651
7.568	22	83	0.1912
7.573	24	83	0.2086
7.578	25	83	0.2173
7.583	21	83	0.1825
7.588	23	83	0.1999
7.593	22	83	0.1912
7.598	22	83	0.1912
7.603	22	83	0.1912
7.608	21	83	0.1825
7.613	22	83	0.1912
7.618	21	83	0.1825
7.623	24	83	0.2086
7.628	23	83	0.1999
7.633	23	83	0.1999
7.638	23	83	0.1999
7.643	21	83	0.1825
7.648	20	83	0.1738
7.653	20	83	0.1738
7.658	22	83	0.1912
7.663	21	83	0.1825
7.668	23	83	0.1999
7.673	23	83	0.1999
7.678	22	83	0.1912
7.683	22	83	0.1912
7.688	21	83	0.1825
7.693	22	83	0.1912
7.698	21	83	0.1825
7.703	23	83	0.1999
7.708	21	83	0.1825
7.713	19	83	0.1651
7.718	17	83	0.1477
7.723	15	83	0.1304
7.728	15	83	0.1304
7.733	15	83	0.1304
7.738	18	83	0.1564
7.743	19	83	0.1651
7.748	22	83	0.1912
7.753	22	83	0.1912
7.759	23	83	0.1999
7.764	24	83	0.2086
7.769	24	83	0.2086
7.774	25	83	0.2173
7.779	23	83	0.1999
7.784	22	83	0.1912
7.789	21	83	0.1825
7.794	22	83	0.1912
7.799	20	83	0.1738
7.804	20	83	0.1738
7.809	19	83	0.1651
7.814	19	83	0.1651
7.819	18	83	0.1564
7.824	18	83	0.1564
7.829	18	83	0.1564
7.834	15	83	0.1304
7.839	15	83	0.1304
7.844	14	83	0.1217
7.849	16	83	0.1391
7.854	17	83	0.1477
7.859	20	83	0.1738
7.864	20	83	0.1738
7.869	21	83	0.1825
7.874	21	83	0.1825
7.879	22	83	0.1912
7.884	24	83	0.2086
7.889	23	83	0.1999
7.894	20	83	0.1738
7.899	19	83	0.1651
7.904	23	83	0.1999
7.909	22	83	0.1912
7.914	22	83	0.1912
7.919	20	83	0.1738
7.924	21	83	0.1825
7.929	19	83	0.1651
7.934	17	83	0.1477
7.939	20	83	0.1738
7.944	19	91	0.181
7.949	21	91	0.2001
7.954	19	91	0.181
7.959	22	91	0.2096
7.964	19	91	0.181
7.969	19	91	0.181
7.974	20	91	0.1906
7.979	22	91	0.2096
7.984	21	91	0.2001
7.989	22	91	0.2096
7.994	22	91	0.2096
7.999	20	91	0.1906
8.004	19	91	0.181
8.009	19	91	0.181
8.014	22	91	0.2096
8.019	20	91	0.1906
8.024	21	91	0.2001
8.029	20	91	0.1906
8.034	23	91	0.2192
8.039	21	91	0.2001
8.044	21	91	0.2001
8.049	20	91	0.1906
8.054	20	91	0.1906
8.059	20	91	0.1906
8.064	21	91	0.2001
8.069	24	91	0.2287
8.074	23	91	0.2192
8.079	24	91	0.2287
8.084	23	91	0.2192
8.09	28	91	0.2668
8.095	20	91	0.1906
8.1	22	91	0.2096
8.105	21	91	0.2001
8.11	23	91	0.2192
8.115	20	91	0.1906
8.12	21	91	0.2001
8.125	21	91	0.2001
8.13	22	91	0.2096
8.135	20	91	0.1906
8.14	18	91	0.1715
8.145	18	91	0.1715
8.15	19	91	0.181
8.155	20	91	0.1906
8.16	19	91	0.181
8.165	20	91	0.1906
8.17	19	91	0.181
8.175	21	91	0.2001
8.18	21	91	0.2001
8.185	22	91	0.2096
8.19	23	91	0.2192
8.195	24	91	0.2287
8.2	22	91	0.2096
8.205	24	91	0.2287
8.21	23	91	0.2192
8.215	24	91	0.2287
8.22	23	91	0.2192
8.225	23	91	0.2192
8.23	24	91	0.2287
8.235	24	91	0.2287
8.24	25	91	0.2382
8.245	23	91	0.2192
8.25	25	91	0.2382
8.255	26	91	0.2477
8.26	26	91	0.2477
8.265	24	91	0.2287
8.27	23	91	0.2192
8.275	23	91	0.2192
8.28	25	91	0.2382
8.285	25	91	0.2382
8.29	23	91	0.2192
8.295	25	91	0.2382
8.3	25	91	0.2382
8.305	25	91	0.2382
8.31	23	91	0.2192
8.315	24	91	0.2287
8.32	24	91	0.2287
8.325	24	91	0.2287
8.33	22	91	0.2096
8.335	21	91	0.2001
8.34	18	91	0.1715
8.345	17	91	0.162
8.35	18	91	0.1715
8.355	20	91	0.1906
8.36	23	91	0.2192
8.365	27	91	0.2573
8.37	26	91	0.2477
8.375	25	91	0.2382
8.38	24	91	0.2287
8.385	24	91	0.2287
8.39	23	91	0.2192
8.395	22	91	0.2096
8.4	22	91	0.2096
8.405	22	91	0.2096
8.41	21	91	0.2001
8.415	20	91	0.1906
8.421	20	91	0.1906
8.426	22	91	0.2096
8.431	22	91	0.2096
8.436	20	91	0.1906
8.441	20	91	0.1906
8.446	19	91	0.181
8.451	19	91	0.181
8.456	16	91	0.1525
8.461	18	91	0.1715
8.466	20	91	0.1906
8.471	22	91	0.2096
8.476	23	91	0.2192
8.481	24	91	0.2287
8.486	24	91	0.2287
8.491	24	91	0.2287
8.496	22	91	0.2096
8.501	23	91	0.2192
8.506	21	91	0.2001
8.511	22	91	0.2096
8.516	21	91	0.2001
8.521	21	91	0.2001
8.526	20	91	0.1906
8.531	20	91	0.1906
8.536	20	91	0.1906
8.541	18	91	0.1715
8.546	18	91	0.1715
8.551	18	91	0.1715
8.556	18	91	0.1715
8.561	19	91	0.181
8.566	18	91	0.1715
8.571	17	91	0.162
8.576	18	91	0.1715
8.581	20	91	0.1906
8.586	21	91	0.2001
8.591	22	91	0.2096
8.596	21	91	0.2001
8.601	22	91	0.2096
8.606	19	91	0.181
8.611	17	91	0.162
8.616	19	91	0.181
8.621	19	91	0.181
8.626	19	91	0.181
8.631	19	91	0.181
8.636	21	91	0.2001
8.641	20	91	0.1906
8.646	19	91	0.181
8.651	19	91	0.181
8.656	22	91	0.2096
8.661	22	91	0.2096
8.666	22	91	0.2096
8.671	22	91	0.2096
8.676	22	91	0.2096
8.681	22	91	0.2096
8.686	26	91	0.2477
8.691	20	91	0.1906
8.696	21	91	0.2001
8.701	22	91	0.2096
8.706	21	91	0.2001
8.711	21	91	0.2001
8.716	20	91	0.1906
8.721	19	91	0.181
8.726	18	91	0.1715
8.731	15	91	0.1429
8.736	15	91	0.1429
8.741	14	91	0.1334
8.746	15	91	0.1429
8.752	14	91	0.1334
8.757	17	91	0.162
8.762	17	91	0.162
8.767	18	91	0.1715
8.772	16	91	0.1525
8.777	17	91	0.162
8.782	15	91	0.1429
8.787	17	91	0.162
8.792	20	91	0.1906
8.797	23	91	0.2192
8.802	22	91	0.2096
8.807	23	91	0.2192
8.812	22	91	0.2096
8.817	21	91	0.2001
8.822	20	91	0.1906
8.827	21	91	0.2001
8.832	21	91	0.2001
8.837	22	91	0.2096
8.842	18	91	0.1715
8.847	17	91	0.162
8.852	15	91	0.1429
8.857	14	91	0.1334
8.862	14	91	0.1334
8.867	17	91	0.162
8.872	17	91	0.162
8.877	19	91	0.181
8.882	19	91	0.181
8.887	20	91	0.1906
8.892	19	91	0.181
8.897	20	91	0.1906
8.902	19	91	0.181
8.907	19	91	0.181
8.912	18	91	0.1715
8.917	17	91	0.162
8.922	16	91	0.1525
8.927	17	91	0.162
8.932	17	91	0.162
8.937	18	91	0.1715
8.942	20	91	0.1906
8.947	22	102	0.235
8.952	22	102	0.235
8.957	21	102	0.2243
8.962	19	102	0.2029
8.967	19	102	0.2029
8.972	18	102	0.1923
8.977	17	102	0.1816
8.982	16	102	0.1709
8.987	18	102	0.1923
8.992	19	102	0.2029
8.997	18	102	0.1923
9.002	18	102	0.1923
9.007	14	102	0.1495
9.012	15	102	0.1602
9.017	14	102	0.1495
9.022	13	102	0.1388
9.027	12	102	0.1282
9.032	13	102	0.1388
9.037	15	102	0.1602
9.042	16	102	0.1709
9.047	16	102	0.1709
9.052	18	102	0.1923
9.057	18	102	0.1923
9.062	16	102	0.1709
9.067	14	102	0.1495
9.072	16	102	0.1709
9.077	16	102	0.1709
9.083	18	102	0.1923
9.088	17	102	0.1816
9.093	20	102	0.2136
9.098	19	102	0.2029
9.103	20	102	0.2136
9.108	18	102	0.1923
9.113	17	102	0.1816
9.118	15	102	0.1602
9.123	14	102	0.1495
9.128	10	102	0.1068
9.133	12	102	0.1282
9.138	12	102	0.1282
9.143	16	102	0.1709
9.148	16	102	0.1709
9.153	16	102	0.1709
9.158	17	102	0.1816
9.163	17	102	0.1816
9.168	17	102	0.1816
9.173	16	102	0.1709
9.178	14	102	0.1495
9.183	12	102	0.1282
9.188	12	102	0.1282
9.193	13	102	0.1388
9.198	15	102	0.1602
9.203	15	102	0.1602
9.208	14	102	0.1495
9.213	14	102	0.1495
9.218	14	102	0.1495
9.223	14	102	0.1495
9.228	15	102	0.1602
9.233	14	102	0.1495
9.238	13	102	0.1388
9.243	13	102	0.1388
9.248	23	102	0.2457
9.253	22	102	0.235
9.258	21	102	0.2243
9.263	20	102	0.2136
9.268	21	102	0.2243
9.273	17	102	0.1816
9.278	16	102	0.1709
9.283	14	102	0.1495
9.288	12	102	0.1282
9.293	8	102	0.0854
9.298	8	102	0.0854
9.303	7	102	0.0748
9.308	7	102	0.0748
9.313	7	102	0.0748
9.318	8	102	0.0854
9.323	7	102	0.0748
9.328	8	102	0.0854
9.333	7	102	0.0748
9.338	8	102	0.0854
9.343	8	102	0.0854
9.348	9	102	0.0961
9.353	9	102	0.0961
9.358	12	102	0.1282
9.363	14	102	0.1495
9.368	16	102	0.1709
9.373	18	102	0.1923
9.378	18	102	0.1923
9.383	18	102	0.1923
9.388	18	102	0.1923
9.393	18	102	0.1923
9.398	17	102	0.1816
9.403	17	102	0.1816
9.409	15	102	0.1602
9.414	12	102	0.1282
9.419	12	102	0.1282
9.424	15	102	0.1602
9.429	14	102	0.1495
9.434	15	102	0.1602
9.439	14	102	0.1495
9.444	12	102	0.1282
9.449	11	102	0.1175
9.454	11	102	0.1175
9.459	10	102	0.1068
9.464	11	102	0.1175
9.469	10	102	0.1068
9.474	10	102	0.1068
9.479	9	102	0.0961
9.484	9	102	0.0961
9.489	11	102	0.1175
9.494	12	102	0.1282
9.499	13	102	0.1388
9.504	13	102	0.1388
9.509	14	102	0.1495
9.514	14	102	0.1495
9.519	16	102	0.1709
9.524	16	102	0.1709
9.529	17	102	0.1816
9.534	16	102	0.1709
9.539	17	102	0.1816
9.544	16	102	0.1709
9.549	14	102	0.1495
9.554	11	102	0.1175
9.559	10	102	0.1068
9.564	8	102	0.0854
9.569	8	102	0.0854
9.574	7	102	0.0748
9.579	7	102	0.0748
9.584	8	102	0.0854
9.589	9	102	0.0961
9.594	11	102	0.1175
9.599	9	102	0.0961
9.604	9	102	0.0961
9.609	8	102	0.0854
9.614	9	102	0.0961
9.619	8	102	0.0854
9.624	8	102	0.0854
9.629	7	102	0.0748
9.634	9	102	0.0961
9.639	11	102	0.1175
9.644	14	102	0.1495
9.649	14	102	0.1495
9.654	13	102	0.1388
9.659	11	102	0.1175
9.664	10	102	0.1068
9.669	11	102	0.1175
9.674	10	102	0.1068
9.679	12	102	0.1282
9.684	12	102	0.1282
9.689	14	102	0.1495
9.694	15	102	0.1602
9.699	16	102	0.1709
9.704	15	102	0.1602
9.709	15	102	0.1602
9.714	13	102	0.1388
9.719	11	102	0.1175
9.724	9	102	0.0961
9.729	9	102	0.0961
9.734	8	102	0.0854
9.74	9	102	0.0961
9.745	9	102	0.0961
9.75	9	102	0.0961
9.755	9	102	0.0961
9.76	10	102	0.1068
9.765	10	102	0.1068
9.77	9	102	0.0961
9.775	10	102	0.1068
9.78	9	102	0.0961
9.785	11	102	0.1175
9.79	15	102	0.1602
9.795	24	102	0.2563
9.8	22	102	0.235
9.805	21	102	0.2243
9.81	20	102	0.2136
9.815	17	102	0.1816
9.82	15	102	0.1602
9.825	13	102	0.1388
9.83	12	102	0.1282
9.835	9	102	0.0961
9.84	8	102	0.0854
9.845	8	102	0.0854
9.85	7	102	0.0748
9.855	8	102	0.0854
9.86	7	102	0.0748
9.865	7	102	0.0748
9.87	7	102	0.0748
9.875	6	102	0.0641
9.88	7	102	0.0748
9.885	6	102	0.0641
9.89	6	102	0.0641
9.895	7	102	0.0748
9.9	9	102	0.0961
9.905	10	102	0.1068
9.91	13	102	0.1388
9.915	14	102	0.1495
9.92	15	102	0.1602
9.925	15	102	0.1602
9.93	15	102	0.1602
9.935	16	102	0.1709
9.94	18	102	0.1923
9.945	19	102	0.2029
9.95	18	110	0.2073
9.955	18	110	0.2073
9.96	20	110	0.2304
9.965	22	110	0.2534
9.97	21	110	0.2419
9.975	19	110	0.2188
9.98	18	110	0.2073
9.985	17	110	0.1958
9.99	16	110	0.1843
9.995	18	110	0.2073
10	17	110	0.1958
10.005	17	110	0.1958
10.01	16	110	0.1843
10.015	16	110	0.1843
10.02	16	110	0.1843
[truncated: 25,318 more rows]
