# Supplementary material for: Load identification method for pepper harvesting drum based on dynamic chaotic characteristics of vibration-torque coupling
Source: PLoS One. 2026 Jun 29;21(6):e0352360. doi: 10.1371/journal.pone.0352360 (PMC13313362; doi:10.1371/journal.pone.0352360)
Supplement: S2 File — (ZIP) [file pone.0352360.s002.zip › S2 File. The raw data of the experiments/Change in travel speed-2024-09-20_230224.xlsx]

## Sheet: Data
Time/s	torque	speed	power
0	2	183	0.0383
0.005	3	183	0.0575
0.01	2	183	0.0383
0.015	4	183	0.0766
0.02	4	183	0.0766
0.025	4	183	0.0766
0.03	3	183	0.0575
0.035	4	183	0.0766
0.04	4	183	0.0766
0.045	6	183	0.115
0.05	13	183	0.2491
0.055	12	183	0.2299
0.06	15	183	0.2874
0.065	14	183	0.2683
0.07	13	183	0.2491
0.075	12	183	0.2299
0.08	8	183	0.1533
0.085	7	183	0.1341
0.09	7	183	0.1341
0.095	6	183	0.115
0.1	6	183	0.115
0.105	6	183	0.115
0.11	4	183	0.0766
0.115	3	183	0.0575
0.12	2	183	0.0383
0.125	3	183	0.0575
0.13	2	183	0.0383
0.135	2	183	0.0383
0.14	3	183	0.0575
0.145	3	183	0.0575
0.15	3	183	0.0575
0.155	2	183	0.0383
0.16	2	183	0.0383
0.165	2	183	0.0383
0.17	2	183	0.0383
0.175	0	183	0
0.181	2	183	0.0383
0.186	2	183	0.0383
0.191	2	183	0.0383
0.196	2	183	0.0383
0.201	3	183	0.0575
0.206	4	183	0.0766
0.211	5	183	0.0958
0.216	7	183	0.1341
0.221	8	183	0.1533
0.226	10	183	0.1916
0.231	10	183	0.1916
0.236	9	183	0.1725
0.241	10	183	0.1916
0.246	12	183	0.2299
0.251	12	183	0.2299
0.256	12	183	0.2299
0.261	10	183	0.1916
0.266	9	183	0.1725
0.271	7	183	0.1341
0.276	5	183	0.0958
0.281	4	183	0.0766
0.286	3	183	0.0575
0.291	2	183	0.0383
0.296	2	183	0.0383
0.301	3	183	0.0575
0.306	4	183	0.0766
0.311	4	183	0.0766
0.316	2	183	0.0383
0.321	3	183	0.0575
0.326	3	183	0.0575
0.331	3	183	0.0575
0.336	3	183	0.0575
0.341	2	183	0.0383
0.346	4	183	0.0766
0.351	5	183	0.0958
0.356	7	183	0.1341
0.361	6	183	0.115
0.366	5	183	0.0958
0.371	7	183	0.1341
0.376	8	183	0.1533
0.381	12	183	0.2299
0.386	17	183	0.3258
0.391	14	183	0.2683
0.396	16	183	0.3066
0.401	14	183	0.2683
0.406	13	183	0.2491
0.411	10	183	0.1916
0.416	9	183	0.1725
0.421	8	183	0.1533
0.426	8	183	0.1533
0.431	6	183	0.115
0.436	6	183	0.115
0.441	3	183	0.0575
0.446	2	183	0.0383
0.451	2	183	0.0383
0.456	2	183	0.0383
0.461	1	183	0.0192
0.466	2	183	0.0383
0.471	2	183	0.0383
0.476	2	183	0.0383
0.481	1	183	0.0192
0.486	2	183	0.0383
0.491	1	183	0.0192
0.496	2	183	0.0383
0.501	1	183	0.0192
0.506	1	183	0.0192
0.511	1	183	0.0192
0.516	1	183	0.0192
0.521	1	183	0.0192
0.526	1	183	0.0192
0.531	1	183	0.0192
0.536	3	183	0.0575
0.542	2	183	0.0383
0.547	3	183	0.0575
0.552	5	183	0.0958
0.557	5	183	0.0958
0.562	7	183	0.1341
0.567	9	183	0.1725
0.572	12	183	0.2299
0.577	15	183	0.2874
0.582	14	183	0.2683
0.587	15	183	0.2874
0.592	14	183	0.2683
0.597	11	183	0.2108
0.602	9	183	0.1725
0.607	8	183	0.1533
0.612	6	183	0.115
0.617	4	183	0.0766
0.622	4	183	0.0766
0.627	3	183	0.0575
0.632	3	183	0.0575
0.637	5	183	0.0958
0.642	6	183	0.115
0.647	5	183	0.0958
0.652	3	183	0.0575
0.657	4	183	0.0766
0.662	2	183	0.0383
0.667	4	183	0.0766
0.672	3	183	0.0575
0.677	4	183	0.0766
0.682	5	183	0.0958
0.687	4	183	0.0766
0.692	3	183	0.0575
0.697	3	183	0.0575
0.702	4	183	0.0766
0.707	5	183	0.0958
0.712	10	183	0.1916
0.717	10	183	0.1916
0.722	11	183	0.2108
0.727	13	183	0.2491
0.732	12	183	0.2299
0.737	11	183	0.2108
0.742	9	183	0.1725
0.747	9	183	0.1725
0.752	9	183	0.1725
0.757	8	183	0.1533
0.762	7	183	0.1341
0.767	5	183	0.0958
0.772	4	183	0.0766
0.777	3	183	0.0575
0.782	4	183	0.0766
0.787	3	183	0.0575
0.792	3	183	0.0575
0.797	5	183	0.0958
0.802	4	183	0.0766
0.807	4	183	0.0766
0.812	3	183	0.0575
0.817	4	183	0.0766
0.822	2	183	0.0383
0.827	2	183	0.0383
0.832	1	183	0.0192
0.837	2	183	0.0383
0.842	2	183	0.0383
0.847	1	183	0.0192
0.852	2	183	0.0383
0.857	2	183	0.0383
0.862	2	183	0.0383
0.867	4	183	0.0766
0.872	4	183	0.0766
0.877	5	183	0.0958
0.882	6	183	0.115
0.887	7	183	0.1341
0.892	8	183	0.1533
0.898	9	183	0.1725
0.903	12	183	0.2299
0.908	13	183	0.2491
0.913	13	183	0.2491
0.918	13	183	0.2491
0.923	12	183	0.2299
0.928	9	183	0.1725
0.933	7	183	0.1341
0.938	5	183	0.0958
0.943	4	183	0.0766
0.948	4	183	0.0766
0.953	3	183	0.0575
0.958	3	183	0.0575
0.963	2	183	0.0383
0.968	4	183	0.0766
0.973	4	183	0.0766
0.978	4	183	0.0766
0.983	3	183	0.0575
0.988	3	183	0.0575
0.993	3	183	0.0575
0.998	3	183	0.0575
1.003	3	183	0.0575
1.008	3	183	0.0575
1.013	4	183	0.0766
1.018	3	183	0.0575
1.023	3	183	0.0575
1.028	5	183	0.0958
1.033	5	183	0.0958
1.038	8	183	0.1533
1.043	14	183	0.2683
1.048	12	183	0.2299
1.053	16	183	0.3066
1.058	17	183	0.3258
1.063	14	183	0.2683
1.068	11	183	0.2108
1.073	10	183	0.1916
1.078	7	183	0.1341
1.083	8	183	0.1533
1.088	6	183	0.115
1.093	5	183	0.0958
1.098	3	183	0.0575
1.103	2	183	0.0383
1.108	3	183	0.0575
1.113	4	183	0.0766
1.118	2	183	0.0383
1.123	2	183	0.0383
1.128	2	183	0.0383
1.133	3	183	0.0575
1.138	2	183	0.0383
1.143	1	183	0.0192
1.148	1	183	0.0192
1.153	1	183	0.0192
1.158	1	183	0.0192
1.163	1	183	0.0192
1.168	2	183	0.0383
1.173	1	183	0.0192
1.178	1	183	0.0192
1.183	1	183	0.0192
1.188	1	183	0.0192
1.193	2	183	0.0383
1.198	3	183	0.0575
1.203	4	183	0.0766
1.208	5	183	0.0958
1.213	7	183	0.1341
1.218	9	183	0.1725
1.223	9	183	0.1725
1.228	11	183	0.2108
1.233	13	183	0.2491
1.238	13	183	0.2491
1.243	13	183	0.2491
1.248	11	183	0.2108
1.254	8	183	0.1533
1.259	8	183	0.1533
1.264	8	183	0.1533
1.269	6	183	0.115
1.274	5	183	0.0958
1.279	6	183	0.115
1.284	4	183	0.0766
1.289	4	183	0.0766
1.294	6	183	0.115
1.299	6	183	0.115
1.304	5	183	0.0958
1.309	3	183	0.0575
1.314	4	183	0.0766
1.319	4	183	0.0766
1.324	4	183	0.0766
1.329	3	183	0.0575
1.334	4	183	0.0766
1.339	4	183	0.0766
1.344	5	183	0.0958
1.349	4	183	0.0766
1.354	3	183	0.0575
1.359	4	183	0.0766
1.364	5	183	0.0958
1.369	9	183	0.1725
1.374	13	183	0.2491
1.379	12	183	0.2299
1.384	13	183	0.2491
1.389	11	183	0.2108
1.394	11	183	0.2108
1.399	8	183	0.1533
1.404	8	183	0.1533
1.409	7	183	0.1341
1.414	6	183	0.115
1.419	5	183	0.0958
1.424	5	183	0.0958
1.429	3	183	0.0575
1.434	3	183	0.0575
1.439	4	183	0.0766
1.444	3	183	0.0575
1.449	2	183	0.0383
1.454	2	183	0.0383
1.459	2	183	0.0383
1.464	3	183	0.0575
1.469	2	183	0.0383
1.474	2	183	0.0383
1.479	1	183	0.0192
1.484	1	183	0.0192
1.489	1	183	0.0192
1.494	2	183	0.0383
1.499	2	183	0.0383
1.504	1	183	0.0192
1.509	1	183	0.0192
1.514	2	183	0.0383
1.519	1	183	0.0192
1.524	4	183	0.0766
1.529	4	183	0.0766
1.534	5	183	0.0958
1.539	6	183	0.115
1.544	7	183	0.1341
1.549	9	183	0.1725
1.554	11	183	0.2108
1.559	13	183	0.2491
1.564	14	183	0.2683
1.569	13	183	0.2491
1.574	13	183	0.2491
1.579	11	183	0.2108
1.584	8	183	0.1533
1.589	7	183	0.1341
1.594	7	183	0.1341
1.599	5	183	0.0958
1.604	5	183	0.0958
1.609	4	183	0.0766
1.615	5	183	0.0958
1.62	4	183	0.0766
1.625	6	183	0.115
1.63	5	183	0.0958
1.635	5	183	0.0958
1.64	3	183	0.0575
1.645	4	183	0.0766
1.65	4	183	0.0766
1.655	3	183	0.0575
1.66	3	183	0.0575
1.665	4	183	0.0766
1.67	4	183	0.0766
1.675	2	183	0.0383
1.68	3	183	0.0575
1.685	4	183	0.0766
1.69	3	183	0.0575
1.695	5	183	0.0958
1.7	10	183	0.1916
1.705	7	183	0.1341
1.71	12	183	0.2299
1.715	12	183	0.2299
1.72	12	183	0.2299
1.725	11	183	0.2108
1.73	9	183	0.1725
1.735	9	183	0.1725
1.74	7	183	0.1341
1.745	6	183	0.115
1.75	7	183	0.1341
1.755	5	183	0.0958
1.76	4	183	0.0766
1.765	4	183	0.0766
1.77	3	183	0.0575
1.775	3	183	0.0575
1.78	4	183	0.0766
1.785	5	183	0.0958
1.79	4	183	0.0766
1.795	3	183	0.0575
1.8	3	183	0.0575
1.805	3	183	0.0575
1.81	2	183	0.0383
1.815	2	183	0.0383
1.82	1	183	0.0192
1.825	2	183	0.0383
1.83	2	183	0.0383
1.835	2	183	0.0383
1.84	3	183	0.0575
1.845	2	183	0.0383
1.85	3	183	0.0575
1.855	5	183	0.0958
1.86	5	183	0.0958
1.865	6	183	0.115
1.87	7	183	0.1341
1.875	7	183	0.1341
1.88	9	183	0.1725
1.885	9	183	0.1725
1.89	11	183	0.2108
1.895	11	183	0.2108
1.9	11	183	0.2108
1.905	11	183	0.2108
1.91	11	183	0.2108
1.915	9	183	0.1725
1.92	7	183	0.1341
1.925	6	183	0.115
1.93	5	183	0.0958
1.935	3	183	0.0575
1.94	4	183	0.0766
1.945	5	183	0.0958
1.95	5	183	0.0958
1.955	6	183	0.115
1.96	5	183	0.0958
1.965	4	183	0.0766
1.971	4	183	0.0766
1.976	3	183	0.0575
1.981	3	183	0.0575
1.986	3	183	0.0575
1.991	3	183	0.0575
1.996	4	183	0.0766
2.001	4	183	0.0766
2.006	4	183	0.0766
2.011	4	183	0.0766
2.016	4	183	0.0766
2.021	5	183	0.0958
2.026	8	183	0.1533
2.031	14	183	0.2683
2.036	12	183	0.2299
2.041	17	183	0.3258
2.046	15	183	0.2874
2.051	13	183	0.2491
2.056	11	183	0.2108
2.061	10	183	0.1916
2.066	7	183	0.1341
2.071	7	183	0.1341
2.076	6	183	0.115
2.081	5	183	0.0958
2.086	3	183	0.0575
2.091	2	183	0.0383
2.096	3	183	0.0575
2.101	2	183	0.0383
2.106	2	183	0.0383
2.111	2	183	0.0383
2.116	2	183	0.0383
2.121	3	183	0.0575
2.126	1	183	0.0192
2.131	2	183	0.0383
2.136	1	183	0.0192
2.141	1	183	0.0192
2.146	1	183	0.0192
2.151	1	183	0.0192
2.156	1	183	0.0192
2.161	1	183	0.0192
2.166	1	183	0.0192
2.171	1	183	0.0192
2.176	2	183	0.0383
2.181	1	183	0.0192
2.186	2	183	0.0383
2.191	3	183	0.0575
2.196	4	183	0.0766
2.201	5	183	0.0958
2.206	7	183	0.1341
2.211	6	183	0.115
2.216	9	183	0.1725
2.221	13	183	0.2491
2.226	13	183	0.2491
2.231	14	183	0.2683
2.236	15	183	0.2874
2.241	13	183	0.2491
2.246	10	183	0.1916
2.251	9	183	0.1725
2.256	9	183	0.1725
2.261	7	183	0.1341
2.266	6	183	0.115
2.271	5	183	0.0958
2.276	6	183	0.115
2.281	6	183	0.115
2.286	6	183	0.115
2.291	4	183	0.0766
2.296	4	183	0.0766
2.301	3	183	0.0575
2.306	3	183	0.0575
2.311	2	183	0.0383
2.316	3	183	0.0575
2.321	3	183	0.0575
2.327	3	183	0.0575
2.332	3	183	0.0575
2.337	3	183	0.0575
2.342	3	183	0.0575
2.347	4	183	0.0766
2.352	5	183	0.0958
2.357	10	183	0.1916
2.362	8	183	0.1533
2.367	11	183	0.2108
2.372	13	183	0.2491
2.377	13	183	0.2491
2.382	12	183	0.2299
2.387	10	183	0.1916
2.392	8	183	0.1533
2.397	7	183	0.1341
2.402	8	183	0.1533
2.407	7	183	0.1341
2.412	6	183	0.115
2.417	4	183	0.0766
2.422	3	183	0.0575
2.427	4	183	0.0766
2.432	3	183	0.0575
2.437	2	183	0.0383
2.442	4	183	0.0766
2.447	4	183	0.0766
2.452	2	183	0.0383
2.457	2	183	0.0383
2.462	1	183	0.0192
2.467	1	183	0.0192
2.472	1	183	0.0192
2.477	1	183	0.0192
2.482	1	183	0.0192
2.487	1	183	0.0192
2.492	1	183	0.0192
2.497	1	183	0.0192
2.502	2	183	0.0383
2.507	2	183	0.0383
2.512	3	183	0.0575
2.517	4	183	0.0766
2.522	6	183	0.115
2.527	7	183	0.1341
2.532	8	183	0.1533
2.537	9	183	0.1725
2.542	8	183	0.1533
2.547	11	183	0.2108
2.552	12	183	0.2299
2.557	13	183	0.2491
2.562	14	183	0.2683
2.567	13	183	0.2491
2.572	11	183	0.2108
2.577	8	183	0.1533
2.582	8	183	0.1533
2.587	6	183	0.115
2.592	4	183	0.0766
2.597	4	183	0.0766
2.602	5	183	0.0958
2.607	4	183	0.0766
2.612	4	183	0.0766
2.617	4	183	0.0766
2.622	4	183	0.0766
2.627	3	183	0.0575
2.632	3	183	0.0575
2.637	3	183	0.0575
2.642	2	183	0.0383
2.647	3	183	0.0575
2.652	3	183	0.0575
2.657	3	183	0.0575
2.662	3	183	0.0575
2.667	4	183	0.0766
2.672	4	183	0.0766
2.677	6	183	0.115
2.682	7	183	0.1341
2.688	12	183	0.2299
2.693	9	183	0.1725
2.698	15	183	0.2874
2.703	14	183	0.2683
2.708	13	183	0.2491
2.713	11	183	0.2108
2.718	9	183	0.1725
2.723	8	183	0.1533
2.728	8	183	0.1533
2.733	5	183	0.0958
2.738	6	183	0.115
2.743	4	183	0.0766
2.748	3	183	0.0575
2.753	4	183	0.0766
2.758	4	183	0.0766
2.763	2	183	0.0383
2.768	2	183	0.0383
2.773	2	183	0.0383
2.778	3	183	0.0575
2.783	2	183	0.0383
2.788	1	183	0.0192
2.793	2	183	0.0383
2.798	1	183	0.0192
2.803	1	183	0.0192
2.808	2	183	0.0383
2.813	1	183	0.0192
2.818	2	183	0.0383
2.823	1	183	0.0192
2.828	1	183	0.0192
2.833	2	183	0.0383
2.838	2	183	0.0383
2.843	4	183	0.0766
2.848	4	183	0.0766
2.853	7	183	0.1341
2.858	8	183	0.1533
2.863	8	183	0.1533
2.868	9	183	0.1725
2.873	9	183	0.1725
2.878	12	183	0.2299
2.883	12	183	0.2299
2.888	14	183	0.2683
2.893	15	183	0.2874
2.898	13	183	0.2491
2.903	8	183	0.1533
2.908	9	183	0.1725
2.913	9	183	0.1725
2.918	6	183	0.115
2.923	5	183	0.0958
2.928	4	183	0.0766
2.933	4	183	0.0766
2.938	4	183	0.0766
2.943	6	183	0.115
2.948	3	183	0.0575
2.953	3	183	0.0575
2.958	3	183	0.0575
2.963	3	183	0.0575
2.968	2	183	0.0383
2.973	3	183	0.0575
2.978	2	183	0.0383
2.983	3	183	0.0575
2.988	3	183	0.0575
2.993	3	183	0.0575
2.998	3	183	0.0575
3.003	3	183	0.0575
3.008	6	183	0.115
3.013	9	183	0.1725
3.018	10	183	0.1916
3.023	10	183	0.1916
3.028	14	183	0.2683
3.033	15	183	0.2874
3.038	15	183	0.2874
3.044	13	183	0.2491
3.049	9	183	0.1725
3.054	7	183	0.1341
3.059	8	183	0.1533
3.064	6	183	0.115
3.069	7	183	0.1341
3.074	5	183	0.0958
3.079	3	183	0.0575
3.084	4	183	0.0766
3.089	3	183	0.0575
3.094	2	183	0.0383
3.099	3	183	0.0575
3.104	3	183	0.0575
3.109	3	183	0.0575
3.114	2	183	0.0383
3.119	2	183	0.0383
3.124	2	183	0.0383
3.129	1	183	0.0192
3.134	2	183	0.0383
3.139	1	183	0.0192
3.144	1	183	0.0192
3.149	2	183	0.0383
3.154	1	183	0.0192
3.159	1	183	0.0192
3.164	3	183	0.0575
3.169	1	183	0.0192
3.174	3	183	0.0575
3.179	3	183	0.0575
3.184	6	183	0.115
3.189	6	183	0.115
3.194	8	183	0.1533
3.199	8	183	0.1533
3.204	11	183	0.2108
3.209	14	183	0.2683
3.214	15	183	0.2874
3.219	15	183	0.2874
3.224	14	183	0.2683
3.229	11	183	0.2108
3.234	9	183	0.1725
3.239	9	183	0.1725
3.244	10	183	0.1916
3.249	6	183	0.115
3.254	5	183	0.0958
3.259	3	183	0.0575
3.264	3	183	0.0575
3.269	4	183	0.0766
3.274	4	183	0.0766
3.279	3	183	0.0575
3.284	2	183	0.0383
3.289	2	183	0.0383
3.294	2	183	0.0383
3.299	2	183	0.0383
3.304	2	183	0.0383
3.309	2	183	0.0383
3.314	2	183	0.0383
3.319	2	183	0.0383
3.324	3	183	0.0575
3.329	3	183	0.0575
3.334	4	183	0.0766
3.339	5	183	0.0958
3.344	11	183	0.2108
3.349	10	183	0.1916
3.354	16	183	0.3066
3.359	17	183	0.3258
3.364	16	183	0.3066
3.369	14	183	0.2683
3.374	12	183	0.2299
3.379	9	183	0.1725
3.384	8	183	0.1533
3.389	8	183	0.1533
3.394	7	183	0.1341
3.399	6	183	0.115
3.405	4	183	0.0766
3.41	3	183	0.0575
3.415	3	183	0.0575
3.42	3	183	0.0575
3.425	2	183	0.0383
3.43	2	183	0.0383
3.435	4	183	0.0766
3.44	2	183	0.0383
3.445	1	183	0.0192
3.45	2	183	0.0383
3.455	1	183	0.0192
3.46	1	183	0.0192
3.465	2	183	0.0383
3.47	1	183	0.0192
3.475	1	183	0.0192
3.48	1	183	0.0192
3.485	1	183	0.0192
3.49	1	183	0.0192
3.495	2	183	0.0383
3.5	1	183	0.0192
3.505	3	183	0.0575
3.51	5	183	0.0958
3.515	6	183	0.115
3.52	7	183	0.1341
3.525	6	183	0.115
3.53	6	183	0.115
3.535	10	183	0.1916
3.54	11	183	0.2108
3.545	12	183	0.2299
3.55	14	183	0.2683
3.555	14	183	0.2683
3.56	11	183	0.2108
3.565	9	183	0.1725
3.57	9	183	0.1725
3.575	7	183	0.1341
3.58	5	183	0.0958
3.585	4	183	0.0766
3.59	5	183	0.0958
3.595	5	183	0.0958
3.6	7	183	0.1341
3.605	4	183	0.0766
3.61	4	183	0.0766
3.615	4	183	0.0766
3.62	3	183	0.0575
3.625	4	183	0.0766
3.63	3	183	0.0575
3.635	3	183	0.0575
3.64	3	183	0.0575
3.645	3	183	0.0575
3.65	3	183	0.0575
3.655	3	183	0.0575
3.66	3	183	0.0575
3.665	5	183	0.0958
3.67	7	183	0.1341
3.675	12	183	0.2299
3.68	11	183	0.2108
3.685	14	183	0.2683
3.69	13	183	0.2491
3.695	11	183	0.2108
3.7	8	183	0.1533
3.705	8	183	0.1533
3.71	7	183	0.1341
3.715	8	183	0.1533
3.72	6	183	0.115
3.725	8	183	0.1533
3.73	6	183	0.115
3.735	5	183	0.0958
3.74	5	183	0.0958
3.745	4	183	0.0766
3.75	3	183	0.0575
3.755	3	183	0.0575
3.761	4	183	0.0766
3.766	4	183	0.0766
3.771	2	183	0.0383
3.776	1	183	0.0192
3.781	2	183	0.0383
3.786	1	183	0.0192
3.791	2	183	0.0383
3.796	1	183	0.0192
3.801	1	183	0.0192
3.806	1	183	0.0192
3.811	1	183	0.0192
3.816	1	183	0.0192
3.821	2	183	0.0383
3.826	1	183	0.0192
3.831	3	183	0.0575
3.836	3	183	0.0575
3.841	5	183	0.0958
3.846	5	183	0.0958
3.851	7	183	0.1341
3.856	6	183	0.115
3.861	9	183	0.1725
3.866	10	183	0.1916
3.871	10	183	0.1916
3.876	11	183	0.2108
3.881	13	183	0.2491
3.886	13	183	0.2491
3.891	10	183	0.1916
3.896	10	183	0.1916
3.901	11	183	0.2108
3.906	7	183	0.1341
3.911	6	183	0.115
3.916	5	183	0.0958
3.921	5	183	0.0958
3.926	6	183	0.115
3.931	7	183	0.1341
3.936	5	183	0.0958
3.941	4	183	0.0766
3.946	3	183	0.0575
3.951	3	183	0.0575
3.956	3	183	0.0575
3.961	2	183	0.0383
3.966	3	183	0.0575
3.971	3	183	0.0575
3.976	3	183	0.0575
3.981	5	183	0.0958
3.986	4	183	0.0766
3.991	4	183	0.0766
3.996	5	183	0.0958
4.001	10	183	0.1916
4.006	7	183	0.1341
4.011	10	183	0.1916
4.016	12	183	0.2299
4.021	11	183	0.2108
4.026	8	183	0.1533
4.031	7	183	0.1341
4.036	7	183	0.1341
4.041	7	183	0.1341
4.046	7	183	0.1341
4.051	7	183	0.1341
4.056	5	183	0.0958
4.061	5	183	0.0958
4.066	3	183	0.0575
4.071	4	183	0.0766
4.076	3	183	0.0575
4.081	3	183	0.0575
4.086	4	183	0.0766
4.091	6	183	0.115
4.096	4	183	0.0766
4.101	3	183	0.0575
4.106	3	183	0.0575
4.111	2	183	0.0383
4.117	2	183	0.0383
4.122	2	183	0.0383
4.127	2	183	0.0383
4.132	2	183	0.0383
4.137	2	183	0.0383
4.142	2	183	0.0383
4.147	3	183	0.0575
4.152	4	183	0.0766
4.157	5	183	0.0958
4.162	5	183	0.0958
4.167	6	183	0.115
4.172	8	183	0.1533
4.177	7	183	0.1341
4.182	8	183	0.1533
4.187	8	183	0.1533
4.192	9	183	0.1725
4.197	10	183	0.1916
4.202	9	183	0.1725
4.207	10	183	0.1916
4.212	11	183	0.2108
4.217	8	183	0.1533
4.222	7	183	0.1341
4.227	7	183	0.1341
4.232	5	183	0.0958
4.237	3	183	0.0575
4.242	4	183	0.0766
4.247	4	183	0.0766
4.252	3	183	0.0575
4.257	4	183	0.0766
4.262	2	183	0.0383
4.267	3	183	0.0575
4.272	2	183	0.0383
4.277	2	183	0.0383
4.282	1	183	0.0192
4.287	2	183	0.0383
4.292	3	183	0.0575
4.297	2	183	0.0383
4.302	1	183	0.0192
4.307	2	183	0.0383
4.312	3	183	0.0575
4.317	3	183	0.0575
4.322	3	183	0.0575
4.327	5	183	0.0958
4.332	9	183	0.1725
4.337	7	183	0.1341
4.342	11	183	0.2108
4.347	11	183	0.2108
4.352	9	183	0.1725
4.357	8	183	0.1533
4.362	8	183	0.1533
4.367	6	183	0.115
4.372	7	183	0.1341
4.377	7	183	0.1341
4.382	6	183	0.115
4.387	5	183	0.0958
4.392	5	183	0.0958
4.397	4	183	0.0766
4.402	4	183	0.0766
4.407	4	183	0.0766
4.412	3	183	0.0575
4.417	3	183	0.0575
4.422	3	183	0.0575
4.427	1	183	0.0192
4.432	1	183	0.0192
4.437	2	183	0.0383
4.442	1	183	0.0192
4.447	1	183	0.0192
4.452	1	183	0.0192
4.457	1	183	0.0192
4.462	1	183	0.0192
4.467	1	183	0.0192
4.472	1	183	0.0192
4.478	0	183	0
4.483	1	183	0.0192
4.488	0	183	0
4.493	1	183	0.0192
4.498	0	183	0
4.503	0	183	0
4.508	0	183	0
4.513	0	183	0
4.518	1	183	0.0192
4.523	0	183	0
4.528	0	183	0
4.533	0	183	0
4.538	1	183	0.0192
4.543	0	183	0
4.548	1	183	0.0192
4.553	1	183	0.0192
4.558	0	183	0
4.563	0	183	0
4.568	1	183	0.0192
4.573	0	183	0
4.578	0	183	0
4.583	1	183	0.0192
4.588	1	183	0.0192
4.593	0	183	0
4.598	0	183	0
4.603	0	183	0
4.608	0	183	0
4.613	0	183	0
4.618	1	183	0.0192
4.623	1	183	0.0192
4.628	2	183	0.0383
4.633	1	183	0.0192
4.638	2	183	0.0383
4.643	1	183	0.0192
4.648	3	183	0.0575
4.653	2	183	0.0383
4.658	6	183	0.115
4.663	5	183	0.0958
4.668	7	183	0.1341
4.673	9	183	0.1725
4.678	9	183	0.1725
4.683	8	183	0.1533
4.688	6	183	0.115
4.693	5	183	0.0958
4.698	4	183	0.0766
4.703	6	183	0.115
4.708	5	183	0.0958
4.713	4	183	0.0766
4.718	3	183	0.0575
4.723	3	183	0.0575
4.728	2	183	0.0383
4.733	2	183	0.0383
4.738	2	183	0.0383
4.743	1	183	0.0192
4.748	2	183	0.0383
4.753	1	183	0.0192
4.758	1	183	0.0192
4.763	1	183	0.0192
4.768	1	183	0.0192
4.773	1	183	0.0192
4.778	1	183	0.0192
4.783	1	183	0.0192
4.788	1	183	0.0192
4.793	0	183	0
4.798	1	183	0.0192
4.803	1	183	0.0192
4.808	1	183	0.0192
4.813	0	183	0
4.818	0	183	0
4.823	0	183	0
4.828	0	183	0
4.834	0	183	0
4.839	0	183	0
4.844	0	183	0
4.849	0	182	0
4.854	0	182	0
4.859	0	182	0
4.864	0	182	0
4.869	0	182	0
4.874	0	182	0
4.879	0	182	0
4.884	0	182	0
4.889	0	182	0
4.894	0	182	0
4.899	0	182	0
4.904	0	182	0
4.909	0	182	0
4.914	0	182	0
4.919	0	182	0
4.924	0	182	0
4.929	0	182	0
4.934	0	182	0
4.939	0	182	0
4.944	0	182	0
4.949	0	182	0
4.954	0	182	0
4.959	0	182	0
4.964	0	182	0
4.969	0	182	0
4.974	0	182	0
4.979	0	182	0
4.984	0	182	0
4.989	0	182	0
4.994	0	182	0
4.999	0	182	0
5.004	0	182	0
5.009	0	182	0
5.014	0	182	0
5.019	0	182	0
5.024	0	182	0
5.029	0	182	0
5.034	0	182	0
5.039	0	182	0
5.044	0	182	0
5.049	0	182	0
5.054	0	182	0
5.059	0	182	0
5.064	0	182	0
5.069	0	182	0
5.074	0	182	0
5.079	0	182	0
5.084	0	182	0
5.089	0	182	0
5.094	0	182	0
5.099	0	182	0
5.104	-1	182	0.0191
5.109	-1	182	0.0191
5.114	-3	182	0.0572
5.119	-5	182	0.0953
5.124	-8	182	0.1525
5.129	-14	182	0.2668
5.134	-20	182	0.3812
5.139	-22	182	0.4193
5.144	-23	182	0.4383
5.149	-23	182	0.4383
5.154	-19	182	0.3621
5.159	-16	182	0.3049
5.164	-13	182	0.2477
5.169	-12	182	0.2287
5.174	-10	182	0.1906
5.179	-10	182	0.1906
5.184	-9	182	0.1715
5.19	-6	182	0.1143
5.195	-4	182	0.0762
5.2	-1	182	0.0191
5.205	-1	182	0.0191
5.21	-1	182	0.0191
5.215	0	182	0
5.22	0	182	0
5.225	-1	182	0.0191
5.23	0	182	0
5.235	0	182	0
5.24	-1	182	0.0191
5.245	0	182	0
5.25	0	182	0
5.255	-1	182	0.0191
5.26	0	182	0
5.265	0	182	0
5.27	0	182	0
5.275	0	182	0
5.28	0	182	0
5.285	0	182	0
5.29	0	182	0
5.295	0	182	0
5.3	0	182	0
5.305	0	182	0
5.31	0	182	0
5.315	0	182	0
5.32	0	182	0
5.325	0	182	0
5.33	0	182	0
5.335	0	182	0
5.34	0	182	0
5.345	0	182	0
5.35	0	182	0
5.355	0	182	0
5.36	0	182	0
5.365	0	182	0
5.37	0	182	0
5.375	0	182	0
5.38	1	182	0.0191
5.385	0	182	0
5.39	0	182	0
5.395	1	182	0.0191
5.4	0	182	0
5.405	0	182	0
5.41	0	182	0
5.415	1	182	0.0191
5.42	0	182	0
5.425	0	182	0
5.43	0	182	0
5.435	1	182	0.0191
5.44	0	182	0
5.445	0	182	0
5.45	0	182	0
5.455	0	182	0
5.46	0	182	0
5.465	0	182	0
5.47	0	182	0
5.475	0	182	0
5.48	0	182	0
5.485	0	182	0
5.49	0	182	0
5.495	0	182	0
5.5	0	182	0
5.505	0	182	0
5.51	0	182	0
5.515	0	182	0
5.52	0	182	0
5.525	0	182	0
5.53	0	182	0
5.535	0	182	0
5.54	0	182	0
5.545	0	182	0
5.551	0	182	0
5.556	0	182	0
5.561	-1	182	0.0191
5.566	0	182	0
5.571	0	182	0
5.576	-1	182	0.0191
5.581	0	182	0
5.586	-2	182	0.0381
5.591	-1	182	0.0191
5.596	-1	182	0.0191
5.601	-1	182	0.0191
5.606	-3	182	0.0572
5.611	-4	182	0.0762
5.616	-5	182	0.0953
5.621	-9	182	0.1715
5.626	-14	182	0.2668
5.631	-17	182	0.324
5.636	-19	182	0.3621
5.641	-18	182	0.343
5.646	-15	182	0.2859
5.651	-13	182	0.2477
5.656	-11	182	0.2096
5.661	-7	182	0.1334
5.666	-5	182	0.0953
5.671	-2	182	0.0381
5.676	0	182	0
5.681	-1	182	0.0191
5.686	0	182	0
5.691	0	182	0
5.696	0	182	0
5.701	0	182	0
5.706	0	182	0
5.711	0	182	0
5.716	0	182	0
5.721	0	182	0
5.726	0	182	0
5.731	0	182	0
5.736	0	182	0
5.741	0	182	0
5.746	0	182	0
5.751	0	182	0
5.756	0	182	0
5.761	0	182	0
5.766	0	182	0
5.771	1	182	0.0191
5.776	0	182	0
5.781	0	182	0
5.786	0	182	0
5.791	0	182	0
5.796	0	182	0
5.801	0	182	0
5.806	0	182	0
5.811	0	182	0
5.816	0	182	0
5.821	0	182	0
5.826	0	182	0
5.831	0	182	0
5.836	0	182	0
5.841	0	182	0
5.846	0	182	0
5.851	0	180	0
5.856	0	180	0
5.861	-1	180	0.0188
5.866	0	180	0
5.871	-1	180	0.0188
5.876	-1	180	0.0188
5.881	-1	180	0.0188
5.886	-1	180	0.0188
5.891	-1	180	0.0188
5.896	-2	180	0.0377
5.901	-3	180	0.0565
5.907	-2	180	0.0377
5.912	-2	180	0.0377
5.917	-4	180	0.0754
5.922	-3	180	0.0565
5.927	-6	180	0.1131
5.932	-6	180	0.1131
5.937	-9	180	0.1696
5.942	-10	180	0.1885
5.947	-11	180	0.2073
5.952	-9	180	0.1696
5.957	-9	180	0.1696
5.962	-10	180	0.1885
5.967	-11	180	0.2073
5.972	-11	180	0.2073
5.977	-10	180	0.1885
5.982	-8	180	0.1508
5.987	-7	180	0.1319
5.992	-5	180	0.0942
5.997	-2	180	0.0377
6.002	0	180	0
6.007	0	180	0
6.012	0	180	0
6.017	0	180	0
6.022	0	180	0
6.027	0	180	0
6.032	-1	180	0.0188
6.037	0	180	0
6.042	0	180	0
6.047	0	180	0
6.052	0	180	0
6.057	0	180	0
6.062	0	180	0
6.067	0	180	0
6.072	0	180	0
6.077	0	180	0
6.082	0	180	0
6.087	0	180	0
6.092	0	180	0
6.097	0	180	0
6.102	0	180	0
6.107	0	180	0
6.112	1	180	0.0188
6.117	0	180	0
6.122	0	180	0
6.127	0	180	0
6.132	0	180	0
6.137	0	180	0
6.142	0	180	0
6.147	0	180	0
6.152	0	180	0
6.157	0	180	0
6.162	0	180	0
6.167	0	180	0
6.172	0	180	0
6.177	0	180	0
6.182	0	180	0
6.187	0	180	0
6.192	0	180	0
6.197	0	180	0
6.202	0	180	0
6.207	0	180	0
6.212	0	180	0
6.217	0	180	0
6.222	0	180	0
6.227	0	180	0
6.232	0	180	0
6.237	0	180	0
6.242	-1	180	0.0188
6.247	0	180	0
6.252	0	180	0
6.257	0	180	0
6.262	0	180	0
6.268	-1	180	0.0188
6.273	-1	180	0.0188
6.278	-1	180	0.0188
6.283	0	180	0
6.288	-1	180	0.0188
6.293	-2	180	0.0377
6.298	-3	180	0.0565
6.303	-5	180	0.0942
6.308	-8	180	0.1508
6.313	-11	180	0.2073
6.318	-13	180	0.245
6.323	-17	180	0.3204
6.328	-15	180	0.2827
6.333	-14	180	0.2639
6.338	-12	180	0.2262
6.343	-9	180	0.1696
6.348	-8	180	0.1508
6.353	-6	180	0.1131
6.358	-1	180	0.0188
6.363	-1	180	0.0188
6.368	0	180	0
6.373	0	180	0
6.378	0	180	0
6.383	0	180	0
6.388	0	180	0
6.393	0	180	0
6.398	0	180	0
6.403	0	180	0
6.408	0	180	0
6.413	0	180	0
6.418	0	180	0
6.423	1	180	0.0188
6.428	0	180	0
6.433	0	180	0
6.438	0	180	0
6.443	0	180	0
6.448	0	180	0
6.453	0	180	0
6.458	0	180	0
6.463	0	180	0
6.468	0	180	0
6.473	0	180	0
6.478	0	180	0
6.483	0	180	0
6.488	0	180	0
6.493	0	180	0
6.498	0	180	0
6.503	0	180	0
6.508	0	180	0
6.513	0	180	0
6.518	0	180	0
6.523	-1	180	0.0188
6.528	-1	180	0.0188
6.533	0	180	0
6.538	0	180	0
6.543	0	180	0
6.548	-2	180	0.0377
6.553	-2	180	0.0377
6.558	-2	180	0.0377
6.563	-2	180	0.0377
6.568	-2	180	0.0377
6.573	-3	180	0.0565
6.578	-4	180	0.0754
6.583	-2	180	0.0377
6.588	-3	180	0.0565
6.593	-4	180	0.0754
6.598	-5	180	0.0942
6.603	-5	180	0.0942
6.608	-6	180	0.1131
6.613	-9	180	0.1696
6.618	-10	180	0.1885
6.624	-10	180	0.1885
6.629	-11	180	0.2073
6.634	-9	180	0.1696
6.639	-9	180	0.1696
6.644	-9	180	0.1696
6.649	-7	180	0.1319
6.654	-7	180	0.1319
6.659	-9	180	0.1696
6.664	-8	180	0.1508
6.669	-6	180	0.1131
6.674	-5	180	0.0942
6.679	-5	180	0.0942
6.684	-3	180	0.0565
6.689	0	180	0
6.694	0	180	0
6.699	0	180	0
6.704	0	180	0
6.709	0	180	0
6.714	0	180	0
6.719	0	180	0
6.724	0	180	0
6.729	0	180	0
6.734	0	180	0
6.739	0	180	0
6.744	0	180	0
6.749	0	180	0
6.754	0	180	0
6.759	0	180	0
6.764	0	180	0
6.769	0	180	0
6.774	0	180	0
6.779	0	180	0
6.784	0	180	0
6.789	0	180	0
6.794	0	180	0
6.799	0	180	0
6.804	0	180	0
6.809	0	180	0
6.814	0	180	0
6.819	0	180	0
6.824	0	180	0
6.829	0	180	0
6.834	0	180	0
6.839	0	180	0
6.844	0	180	0
6.849	0	180	0
6.854	0	173	0
6.859	0	173	0
6.864	0	173	0
6.869	0	173	0
6.874	0	173	0
6.879	0	173	0
6.884	0	173	0
6.889	0	173	0
6.894	0	173	0
6.899	-1	173	0.0181
6.904	0	173	0
6.909	0	173	0
6.914	0	173	0
6.919	0	173	0
6.924	0	173	0
6.929	0	173	0
6.934	0	173	0
6.939	-1	173	0.0181
6.944	0	173	0
6.949	0	173	0
6.954	-1	173	0.0181
6.959	-2	173	0.0362
6.964	-1	173	0.0181
6.969	-1	173	0.0181
6.974	-2	173	0.0362
6.98	0	173	0
6.985	-2	173	0.0362
6.99	-4	173	0.0725
6.995	-5	173	0.0906
7	-7	173	0.1268
7.005	-12	173	0.2174
7.01	-16	173	0.2898
7.015	-16	173	0.2898
7.02	-18	173	0.3261
7.025	-16	173	0.2898
7.03	-14	173	0.2536
7.035	-11	173	0.1993
7.04	-9	173	0.163
7.045	-5	173	0.0906
7.05	-5	173	0.0906
7.055	-1	173	0.0181
7.06	0	173	0
7.065	0	173	0
7.07	0	173	0
7.075	0	173	0
7.08	0	173	0
7.085	0	173	0
7.09	0	173	0
7.095	0	173	0
7.1	0	173	0
7.105	0	173	0
7.11	0	173	0
7.115	0	173	0
7.12	0	173	0
7.125	0	173	0
7.13	0	173	0
7.135	0	173	0
7.14	0	173	0
7.145	0	173	0
7.15	0	173	0
7.155	0	173	0
7.16	0	173	0
7.165	0	173	0
7.17	0	173	0
7.175	0	173	0
7.18	0	173	0
7.185	0	173	0
7.19	0	173	0
7.195	0	173	0
7.2	0	173	0
7.205	0	173	0
7.21	0	173	0
7.215	0	173	0
7.22	0	173	0
7.225	0	173	0
7.23	0	173	0
7.235	0	173	0
7.24	0	173	0
7.245	0	173	0
7.25	0	173	0
7.255	-1	173	0.0181
7.26	0	173	0
7.265	0	173	0
7.27	0	173	0
7.275	-1	173	0.0181
7.28	-1	173	0.0181
7.285	-1	173	0.0181
7.29	0	173	0
7.295	-1	173	0.0181
7.3	0	173	0
7.305	0	173	0
7.31	-1	173	0.0181
7.315	-2	173	0.0362
7.32	-1	173	0.0181
7.325	-3	173	0.0543
7.33	-3	173	0.0543
7.335	-5	173	0.0906
7.341	-5	173	0.0906
7.346	-7	173	0.1268
7.351	-8	173	0.1449
7.356	-9	173	0.163
7.361	-13	173	0.2355
7.366	-16	173	0.2898
7.371	-17	173	0.308
7.376	-16	173	0.2898
7.381	-15	173	0.2717
7.386	-12	173	0.2174
7.391	-9	173	0.163
7.396	-7	173	0.1268
7.401	-4	173	0.0725
7.406	-1	173	0.0181
7.411	0	173	0
7.416	0	173	0
7.421	0	173	0
7.426	0	173	0
7.431	0	173	0
7.436	0	173	0
7.441	0	173	0
7.446	0	173	0
7.451	0	173	0
7.456	0	173	0
7.461	0	173	0
7.466	0	173	0
7.471	0	173	0
7.476	0	173	0
7.481	0	173	0
7.486	0	173	0
7.491	0	173	0
7.496	0	173	0
7.501	0	173	0
7.506	0	173	0
7.511	0	173	0
7.516	0	173	0
7.521	0	173	0
7.526	0	173	0
7.531	0	173	0
7.536	0	173	0
7.541	1	173	0.0181
7.546	0	173	0
7.551	0	173	0
7.556	0	173	0
7.561	0	173	0
7.566	0	173	0
7.571	0	173	0
7.576	0	173	0
7.581	0	173	0
7.586	0	173	0
7.591	0	173	0
7.596	0	173	0
7.601	0	173	0
7.606	0	173	0
7.611	0	173	0
7.616	0	173	0
7.621	0	173	0
7.626	0	173	0
7.631	0	173	0
7.636	0	173	0
7.641	0	173	0
7.646	0	173	0
7.651	0	173	0
7.656	-1	173	0.0181
7.661	0	173	0
7.666	0	173	0
7.671	0	173	0
7.676	0	173	0
7.681	0	173	0
7.686	0	173	0
7.691	-1	173	0.0181
7.697	0	173	0
7.702	-2	173	0.0362
7.707	-1	173	0.0181
7.712	0	173	0
7.717	-1	173	0.0181
7.722	-4	173	0.0725
7.727	-7	173	0.1268
7.732	-10	173	0.1812
7.737	-13	173	0.2355
7.742	-15	173	0.2717
7.747	-13	173	0.2355
7.752	-12	173	0.2174
7.757	-11	173	0.1993
7.762	-9	173	0.163
7.767	-9	173	0.163
7.772	-5	173	0.0906
7.777	-2	173	0.0362
7.782	-2	173	0.0362
7.787	0	173	0
7.792	0	173	0
7.797	0	173	0
7.802	0	173	0
7.807	0	173	0
7.812	0	173	0
7.817	0	173	0
7.822	0	173	0
7.827	0	173	0
7.832	0	173	0
7.837	0	173	0
7.842	0	173	0
7.847	0	173	0
7.852	0	173	0
7.857	0	168	0
7.862	0	168	0
7.867	0	168	0
7.872	0	168	0
7.877	0	168	0
7.882	0	168	0
7.887	0	168	0
7.892	0	168	0
7.897	0	168	0
7.902	0	168	0
7.907	0	168	0
7.912	0	168	0
7.917	-1	168	0.0176
7.922	0	168	0
7.927	-1	168	0.0176
7.932	0	168	0
7.937	-1	168	0.0176
7.942	0	168	0
7.947	0	168	0
7.952	-1	168	0.0176
7.957	0	168	0
7.962	-1	168	0.0176
7.967	-1	168	0.0176
7.972	-1	168	0.0176
7.977	-2	168	0.0352
7.982	-1	168	0.0176
7.987	-2	168	0.0352
7.992	-2	168	0.0352
7.997	-2	168	0.0352
8.002	-3	168	0.0528
8.007	-2	168	0.0352
8.012	-2	168	0.0352
8.017	-3	168	0.0528
8.022	-3	168	0.0528
8.027	-2	168	0.0352
8.032	-3	168	0.0528
8.037	-3	168	0.0528
8.042	-3	168	0.0528
8.047	-5	168	0.088
8.052	-5	168	0.088
8.058	-7	168	0.1231
8.063	-7	168	0.1231
8.068	-7	168	0.1231
8.073	-7	168	0.1231
8.078	-6	168	0.1055
8.083	-7	168	0.1231
8.088	-7	168	0.1231
8.093	-6	168	0.1055
8.098	-6	168	0.1055
8.103	-6	168	0.1055
8.108	-6	168	0.1055
8.113	-4	168	0.0704
8.118	-2	168	0.0352
8.123	0	168	0
8.128	0	168	0
8.133	0	168	0
8.138	0	168	0
8.143	0	168	0
8.148	0	168	0
8.153	0	168	0
8.158	0	168	0
8.163	0	168	0
8.168	0	168	0
8.173	0	168	0
8.178	0	168	0
8.183	0	168	0
8.188	0	168	0
8.193	0	168	0
8.198	0	168	0
8.203	0	168	0
8.208	0	168	0
8.213	0	168	0
8.218	0	168	0
8.223	0	168	0
8.228	0	168	0
8.233	0	168	0
8.238	0	168	0
8.243	0	168	0
8.248	0	168	0
8.253	0	168	0
8.258	0	168	0
8.263	0	168	0
8.268	1	168	0.0176
8.273	0	168	0
8.278	0	168	0
8.283	0	168	0
8.288	0	168	0
8.293	0	168	0
8.298	0	168	0
8.303	0	168	0
8.308	0	168	0
8.313	0	168	0
8.318	0	168	0
8.323	0	168	0
8.328	0	168	0
8.333	0	168	0
8.338	0	168	0
8.343	0	168	0
8.348	0	168	0
8.353	0	168	0
8.358	0	168	0
8.363	0	168	0
8.368	0	168	0
8.373	0	168	0
8.378	0	168	0
8.383	0	168	0
8.388	-1	168	0.0176
8.393	0	168	0
8.398	0	168	0
8.403	-1	168	0.0176
8.408	0	168	0
8.414	0	168	0
8.419	0	168	0
8.424	0	168	0
8.429	0	168	0
8.434	-1	168	0.0176
8.439	-1	168	0.0176
8.444	0	168	0
8.449	-1	168	0.0176
8.454	-1	168	0.0176
8.459	-1	168	0.0176
8.464	-2	168	0.0352
8.469	-3	168	0.0528
8.474	-6	168	0.1055
8.479	-7	168	0.1231
8.484	-7	168	0.1231
8.489	-6	168	0.1055
8.494	-6	168	0.1055
8.499	-4	168	0.0704
8.504	-2	168	0.0352
8.509	-1	168	0.0176
8.514	-1	168	0.0176
8.519	0	168	0
8.524	0	168	0
8.529	0	168	0
8.534	0	168	0
8.539	0	168	0
8.544	0	168	0
8.549	0	168	0
8.554	0	168	0
8.559	-1	168	0.0176
8.564	0	168	0
8.569	-1	168	0.0176
8.574	0	168	0
8.579	0	168	0
8.584	-1	168	0.0176
8.589	0	168	0
8.594	0	168	0
8.599	0	168	0
8.604	0	168	0
8.609	0	168	0
8.614	0	168	0
8.619	0	168	0
8.624	0	168	0
8.629	0	168	0
8.634	0	168	0
8.639	0	168	0
8.644	0	168	0
8.649	0	168	0
8.654	0	168	0
8.659	0	168	0
8.664	0	168	0
8.669	0	168	0
8.674	0	168	0
8.679	0	168	0
8.684	0	168	0
8.689	0	168	0
8.694	0	168	0
8.699	0	168	0
8.704	0	168	0
8.709	0	168	0
8.714	0	168	0
8.719	0	168	0
8.724	0	168	0
8.729	0	168	0
8.734	0	168	0
8.739	0	168	0
8.744	0	168	0
8.749	0	168	0
8.754	0	168	0
8.759	-1	168	0.0176
8.764	0	168	0
8.77	0	168	0
8.775	0	168	0
8.78	-1	168	0.0176
8.785	0	168	0
8.79	0	168	0
8.795	-1	168	0.0176
8.8	0	168	0
8.805	0	168	0
8.81	0	168	0
8.815	0	168	0
8.82	0	168	0
8.825	0	168	0
8.83	0	168	0
8.835	0	168	0
8.84	0	168	0
8.845	0	168	0
8.85	0	168	0
8.855	0	168	0
8.86	0	163	0
8.865	0	163	0
8.87	0	163	0
8.875	0	163	0
8.88	0	163	0
8.885	0	163	0
8.89	0	163	0
8.895	0	163	0
8.9	0	163	0
8.905	0	163	0
8.91	1	163	0.0171
8.915	0	163	0
8.92	0	163	0
8.925	0	163	0
8.93	0	163	0
8.935	1	163	0.0171
8.94	0	163	0
8.945	0	163	0
8.95	0	163	0
8.955	0	163	0
8.96	0	163	0
8.965	0	163	0
8.97	0	163	0
8.975	0	163	0
8.98	0	163	0
8.985	0	163	0
8.99	1	163	0.0171
8.995	1	163	0.0171
9	1	163	0.0171
9.005	0	163	0
9.01	0	163	0
9.015	0	163	0
9.02	0	163	0
9.025	0	163	0
9.03	0	163	0
9.035	0	163	0
9.04	0	163	0
9.045	0	163	0
9.05	0	163	0
9.055	0	163	0
9.06	0	163	0
9.065	0	163	0
9.07	0	163	0
9.075	0	163	0
9.08	0	163	0
9.085	0	163	0
9.09	0	163	0
9.095	0	163	0
9.1	0	163	0
9.105	0	163	0
9.11	0	163	0
9.115	0	163	0
9.12	0	163	0
9.125	0	163	0
9.131	0	163	0
9.136	0	163	0
9.141	0	163	0
9.146	0	163	0
9.151	0	163	0
9.156	0	163	0
9.161	0	163	0
9.166	0	163	0
9.171	0	163	0
9.176	0	163	0
9.181	0	163	0
9.186	1	163	0.0171
9.191	1	163	0.0171
9.196	0	163	0
9.201	0	163	0
9.206	0	163	0
9.211	0	163	0
9.216	0	163	0
9.221	0	163	0
9.226	0	163	0
9.231	1	163	0.0171
9.236	0	163	0
9.241	2	163	0.0341
9.246	0	163	0
9.251	0	163	0
9.256	0	163	0
9.261	0	163	0
9.266	1	163	0.0171
9.271	1	163	0.0171
9.276	1	163	0.0171
9.281	1	163	0.0171
9.286	2	163	0.0341
9.291	2	163	0.0341
9.296	3	163	0.0512
9.301	5	163	0.0853
9.306	7	163	0.1195
9.311	9	163	0.1536
9.316	11	163	0.1877
9.321	16	163	0.2731
9.326	20	163	0.3414
9.331	20	163	0.3414
9.336	20	163	0.3414
9.341	20	163	0.3414
9.346	19	163	0.3243
9.351	15	163	0.256
9.356	13	163	0.2219
9.361	12	163	0.2048
9.366	10	163	0.1707
9.371	7	163	0.1195
9.376	3	163	0.0512
9.381	2	163	0.0341
9.386	1	163	0.0171
9.391	1	163	0.0171
9.396	0	163	0
9.401	1	163	0.0171
9.406	1	163	0.0171
9.411	0	163	0
9.416	1	163	0.0171
9.421	1	163	0.0171
9.426	0	163	0
9.431	0	163	0
9.436	0	163	0
9.441	0	163	0
9.446	0	163	0
9.451	0	163	0
9.456	0	163	0
9.461	0	163	0
9.466	0	163	0
9.471	0	163	0
9.476	0	163	0
9.481	0	163	0
9.487	0	163	0
9.492	0	163	0
9.497	0	163	0
9.502	0	163	0
9.507	0	163	0
9.512	0	163	0
9.517	0	163	0
9.522	0	163	0
9.527	0	163	0
9.532	0	163	0
9.537	0	163	0
9.542	0	163	0
9.547	0	163	0
9.552	0	163	0
9.557	0	163	0
9.562	0	163	0
9.567	0	163	0
9.572	0	163	0
9.577	0	163	0
9.582	0	163	0
9.587	0	163	0
9.592	0	163	0
9.597	0	163	0
9.602	0	163	0
9.607	1	163	0.0171
9.612	0	163	0
9.617	1	163	0.0171
9.622	1	163	0.0171
9.627	0	163	0
9.632	2	163	0.0341
9.637	1	163	0.0171
9.642	2	163	0.0341
9.647	5	163	0.0853
9.652	3	163	0.0512
9.657	5	163	0.0853
9.662	9	163	0.1536
9.667	13	163	0.2219
9.672	17	163	0.2902
9.677	18	163	0.3072
9.682	18	163	0.3072
9.687	13	163	0.2219
9.692	12	163	0.2048
9.697	12	163	0.2048
9.702	14	163	0.239
9.707	12	163	0.2048
9.712	12	163	0.2048
9.717	11	163	0.1877
9.722	8	163	0.1365
9.727	7	163	0.1195
9.732	5	163	0.0853
9.737	3	163	0.0512
9.742	2	163	0.0341
9.747	1	163	0.0171
9.752	1	163	0.0171
9.757	1	163	0.0171
9.762	1	163	0.0171
9.767	1	163	0.0171
9.772	0	163	0
9.777	1	163	0.0171
9.782	1	163	0.0171
9.787	1	163	0.0171
9.792	0	163	0
9.797	1	163	0.0171
9.802	1	163	0.0171
9.807	0	163	0
9.812	0	163	0
9.817	0	163	0
9.822	0	163	0
9.827	0	163	0
9.832	0	163	0
9.837	0	163	0
9.843	0	163	0
9.848	0	163	0
9.853	0	163	0
9.858	0	163	0
9.863	0	160	0
9.868	0	160	0
9.873	0	160	0
9.878	0	160	0
9.883	0	160	0
9.888	0	160	0
9.893	0	160	0
9.898	0	160	0
9.903	0	160	0
9.908	0	160	0
9.913	0	160	0
9.918	0	160	0
9.923	0	160	0
9.928	0	160	0
9.933	0	160	0
9.938	0	160	0
9.943	0	160	0
9.948	0	160	0
9.953	0	160	0
9.958	0	160	0
9.963	0	160	0
9.968	0	160	0
9.973	0	160	0
9.978	0	160	0
9.983	0	160	0
9.988	1	160	0.0168
9.993	1	160	0.0168
9.998	2	160	0.0335
10.003	0	160	0
10.008	1	160	0.0168
10.013	0	160	0
10.018	0	160	0
[truncated: 11,563 more rows]
