# Supplementary material for: Load identification method for pepper harvesting drum based on dynamic chaotic characteristics of vibration-torque coupling
Source: PLoS One. 2026 Jun 29;21(6):e0352360. doi: 10.1371/journal.pone.0352360 (PMC13313362; doi:10.1371/journal.pone.0352360)
Supplement: S2 File — (ZIP) [file pone.0352360.s002.zip › S2 File. The raw data of the experiments/Change in travel speed-2024-09-21_112245.xlsx]

## Sheet: Data
Time/s	torque	speed	power
0	6	141	0.0886
0.005	3	141	0.0443
0.01	2	141	0.0295
0.015	2	141	0.0295
0.02	2	141	0.0295
0.025	2	141	0.0295
0.03	2	141	0.0295
0.036	1	141	0.0148
0.041	1	141	0.0148
0.046	1	141	0.0148
0.051	1	141	0.0148
0.056	1	141	0.0148
0.061	1	141	0.0148
0.066	1	141	0.0148
0.071	1	141	0.0148
0.076	2	141	0.0295
0.081	2	141	0.0295
0.086	1	141	0.0148
0.091	2	141	0.0295
0.097	2	141	0.0295
0.102	1	141	0.0148
0.107	1	141	0.0148
0.112	1	141	0.0148
0.117	1	141	0.0148
0.122	1	141	0.0148
0.127	1	141	0.0148
0.132	1	141	0.0148
0.137	1	141	0.0148
0.142	1	141	0.0148
0.147	1	141	0.0148
0.152	1	141	0.0148
0.158	1	141	0.0148
0.163	1	141	0.0148
0.168	1	141	0.0148
0.173	0	141	0
0.178	1	141	0.0148
0.183	1	141	0.0148
0.188	3	141	0.0443
0.193	3	141	0.0443
0.198	4	141	0.0591
0.203	7	141	0.1034
0.208	10	141	0.1476
0.213	12	141	0.1772
0.219	14	141	0.2067
0.224	14	141	0.2067
0.229	13	141	0.1919
0.234	13	141	0.1919
0.239	14	141	0.2067
0.244	12	141	0.1772
0.249	10	141	0.1476
0.254	8	141	0.1181
0.259	7	141	0.1034
0.264	6	141	0.0886
0.269	7	141	0.1034
0.274	3	141	0.0443
0.28	2	141	0.0295
0.285	3	141	0.0443
0.29	0	141	0
0.295	0	141	0
0.3	1	141	0.0148
0.305	0	141	0
0.31	0	141	0
0.315	2	141	0.0295
0.32	0	141	0
0.325	1	141	0.0148
0.33	1	141	0.0148
0.335	0	141	0
0.341	1	141	0.0148
0.346	1	141	0.0148
0.351	1	141	0.0148
0.356	2	141	0.0295
0.361	3	141	0.0443
0.366	4	141	0.0591
0.371	4	141	0.0591
0.376	5	141	0.0738
0.381	6	141	0.0886
0.386	6	141	0.0886
0.391	7	141	0.1034
0.396	9	141	0.1329
0.402	8	141	0.1181
0.407	9	141	0.1329
0.412	8	141	0.1181
0.417	7	141	0.1034
0.422	10	141	0.1476
0.427	14	141	0.2067
0.432	15	141	0.2215
0.437	15	141	0.2215
0.442	11	141	0.1624
0.447	9	141	0.1329
0.452	7	141	0.1034
0.457	5	141	0.0738
0.462	2	141	0.0295
0.468	2	141	0.0295
0.473	2	141	0.0295
0.478	2	141	0.0295
0.483	2	141	0.0295
0.488	1	141	0.0148
0.493	1	141	0.0148
0.498	1	141	0.0148
0.503	1	141	0.0148
0.508	1	141	0.0148
0.513	2	141	0.0295
0.518	1	141	0.0148
0.523	2	141	0.0295
0.529	2	141	0.0295
0.534	1	141	0.0148
0.539	2	141	0.0295
0.544	1	141	0.0148
0.549	1	141	0.0148
0.554	1	141	0.0148
0.559	2	141	0.0295
0.564	1	141	0.0148
0.569	1	141	0.0148
0.574	1	141	0.0148
0.579	1	141	0.0148
0.584	1	141	0.0148
0.59	1	141	0.0148
0.595	1	141	0.0148
0.6	1	141	0.0148
0.605	1	141	0.0148
0.61	1	141	0.0148
0.615	3	141	0.0443
0.62	3	141	0.0443
0.625	5	141	0.0738
0.63	8	141	0.1181
0.635	10	141	0.1476
0.64	12	141	0.1772
0.645	15	141	0.2215
0.651	15	141	0.2215
0.656	15	141	0.2215
0.661	13	141	0.1919
0.666	10	141	0.1476
0.671	9	141	0.1329
0.676	8	141	0.1181
0.681	6	141	0.0886
0.686	6	141	0.0886
0.691	7	141	0.1034
0.696	3	141	0.0443
0.701	3	141	0.0443
0.706	3	141	0.0443
0.712	1	141	0.0148
0.717	1	141	0.0148
0.722	1	141	0.0148
0.727	1	141	0.0148
0.732	0	141	0
0.737	1	141	0.0148
0.742	1	141	0.0148
0.747	1	141	0.0148
0.752	2	141	0.0295
0.757	1	141	0.0148
0.762	1	141	0.0148
0.767	1	141	0.0148
0.773	1	141	0.0148
0.778	1	141	0.0148
0.783	3	141	0.0443
0.788	2	141	0.0295
0.793	1	141	0.0148
0.798	2	141	0.0295
0.803	3	141	0.0443
0.808	4	141	0.0591
0.813	4	141	0.0591
0.818	4	141	0.0591
0.823	4	141	0.0591
0.828	4	141	0.0591
0.834	5	141	0.0738
0.839	6	141	0.0886
0.844	5	141	0.0738
0.849	6	141	0.0886
0.854	10	141	0.1476
0.859	13	141	0.1919
0.864	14	141	0.2067
0.869	13	141	0.1919
0.874	13	141	0.1919
0.879	12	141	0.1772
0.884	8	141	0.1181
0.889	6	142	0.0892
0.895	3	142	0.0446
0.9	3	142	0.0446
0.905	6	142	0.0892
0.91	4	142	0.0595
0.915	3	142	0.0446
0.92	3	142	0.0446
0.925	2	142	0.0297
0.93	1	142	0.0149
0.935	1	142	0.0149
0.94	1	142	0.0149
0.945	2	142	0.0297
0.95	2	142	0.0297
0.955	3	142	0.0446
0.961	2	142	0.0297
0.966	3	142	0.0446
0.971	2	142	0.0297
0.976	1	142	0.0149
0.981	1	142	0.0149
0.986	1	142	0.0149
0.991	2	142	0.0297
0.996	1	142	0.0149
1.001	1	142	0.0149
1.006	1	142	0.0149
1.011	1	142	0.0149
1.016	2	142	0.0297
1.022	1	142	0.0149
1.027	1	142	0.0149
1.032	1	142	0.0149
1.037	1	142	0.0149
1.042	2	142	0.0297
1.047	3	142	0.0446
1.052	3	142	0.0446
1.057	5	142	0.0743
1.062	8	142	0.119
1.067	10	142	0.1487
1.072	10	142	0.1487
1.077	11	142	0.1636
1.083	11	142	0.1636
1.088	10	142	0.1487
1.093	9	142	0.1338
1.098	7	142	0.1041
1.103	6	142	0.0892
1.108	5	142	0.0743
1.113	5	142	0.0743
1.118	5	142	0.0743
1.123	6	142	0.0892
1.128	4	142	0.0595
1.133	2	142	0.0297
1.138	2	142	0.0297
1.144	3	142	0.0446
1.149	2	142	0.0297
1.154	2	142	0.0297
1.159	1	142	0.0149
1.164	1	142	0.0149
1.169	1	142	0.0149
1.174	3	142	0.0446
1.179	1	142	0.0149
1.184	2	142	0.0297
1.189	2	142	0.0297
1.194	0	142	0
1.199	2	142	0.0297
1.205	2	142	0.0297
1.21	1	142	0.0149
1.215	2	142	0.0297
1.22	3	142	0.0446
1.225	2	142	0.0297
1.23	2	142	0.0297
1.235	3	142	0.0446
1.24	3	142	0.0446
1.245	3	142	0.0446
1.25	5	142	0.0743
1.255	5	142	0.0743
1.26	3	142	0.0446
1.266	5	142	0.0743
1.271	5	142	0.0743
1.276	4	142	0.0595
1.281	7	142	0.1041
1.286	11	142	0.1636
1.291	12	142	0.1784
1.296	16	142	0.2379
1.301	14	142	0.2082
1.306	12	142	0.1784
1.311	14	142	0.2082
1.316	10	142	0.1487
1.321	4	142	0.0595
1.327	3	142	0.0446
1.332	4	142	0.0595
1.337	3	142	0.0446
1.342	3	142	0.0446
1.347	3	142	0.0446
1.352	1	142	0.0149
1.357	2	142	0.0297
1.362	1	142	0.0149
1.367	1	142	0.0149
1.372	1	142	0.0149
1.377	1	142	0.0149
1.382	2	142	0.0297
1.387	2	142	0.0297
1.393	1	142	0.0149
1.398	2	142	0.0297
1.403	2	142	0.0297
1.408	2	142	0.0297
1.413	1	142	0.0149
1.418	1	142	0.0149
1.423	1	142	0.0149
1.428	1	142	0.0149
1.433	1	142	0.0149
1.438	1	142	0.0149
1.443	1	142	0.0149
1.448	2	142	0.0297
1.454	1	142	0.0149
1.459	1	142	0.0149
1.464	1	142	0.0149
1.469	1	142	0.0149
1.474	2	142	0.0297
1.479	3	142	0.0446
1.484	4	142	0.0595
1.489	4	142	0.0595
1.494	6	142	0.0892
1.499	10	142	0.1487
1.504	11	142	0.1636
1.509	12	142	0.1784
1.515	12	142	0.1784
1.52	9	142	0.1338
1.525	7	142	0.1041
1.53	6	142	0.0892
1.535	6	142	0.0892
1.54	7	142	0.1041
1.545	7	142	0.1041
1.55	6	142	0.0892
1.555	5	142	0.0743
1.56	5	142	0.0743
1.565	3	142	0.0446
1.57	3	142	0.0446
1.576	3	142	0.0446
1.581	1	142	0.0149
1.586	1	142	0.0149
1.591	1	142	0.0149
1.596	1	142	0.0149
1.601	1	142	0.0149
1.606	3	142	0.0446
1.611	1	142	0.0149
1.616	2	142	0.0297
1.621	3	142	0.0446
1.626	1	142	0.0149
1.631	2	142	0.0297
1.637	3	142	0.0446
1.642	2	142	0.0297
1.647	3	142	0.0446
1.652	3	142	0.0446
1.657	3	142	0.0446
1.662	3	142	0.0446
1.667	5	142	0.0743
1.672	6	142	0.0892
1.677	4	142	0.0595
1.682	5	142	0.0743
1.687	6	142	0.0892
1.692	6	142	0.0892
1.698	6	142	0.0892
1.703	7	142	0.1041
1.708	6	142	0.0892
1.713	7	142	0.1041
1.718	12	142	0.1784
1.723	12	142	0.1784
1.728	12	142	0.1784
1.733	9	142	0.1338
1.738	9	142	0.1338
1.743	8	142	0.119
1.748	5	142	0.0743
1.753	3	142	0.0446
1.759	2	142	0.0297
1.764	3	142	0.0446
1.769	3	142	0.0446
1.774	2	142	0.0297
1.779	2	142	0.0297
1.784	1	142	0.0149
1.789	1	142	0.0149
1.794	1	142	0.0149
1.799	2	142	0.0297
1.804	2	142	0.0297
1.809	2	142	0.0297
1.814	2	142	0.0297
1.819	2	142	0.0297
1.825	2	142	0.0297
1.83	2	142	0.0297
1.835	2	142	0.0297
1.84	1	142	0.0149
1.845	1	142	0.0149
1.85	1	142	0.0149
1.855	2	142	0.0297
1.86	1	142	0.0149
1.865	1	142	0.0149
1.87	1	142	0.0149
1.875	1	142	0.0149
1.88	2	142	0.0297
1.886	2	142	0.0297
1.891	2	142	0.0297
1.896	1	142	0.0149
1.901	2	142	0.0297
1.906	3	142	0.0446
1.911	3	142	0.0446
1.916	4	142	0.0595
1.921	5	142	0.0743
1.926	7	142	0.1041
1.931	11	142	0.1636
1.936	11	142	0.1636
1.941	11	142	0.1636
1.947	11	142	0.1636
1.952	9	142	0.1338
1.957	8	142	0.119
1.962	8	142	0.119
1.967	6	142	0.0892
1.972	7	142	0.1041
1.977	7	142	0.1041
1.982	6	142	0.0892
1.987	5	142	0.0743
1.992	4	142	0.0595
1.997	3	142	0.0446
2.002	3	142	0.0446
2.008	4	142	0.0595
2.013	4	142	0.0595
2.018	3	142	0.0446
2.023	2	142	0.0297
2.028	1	142	0.0149
2.033	2	142	0.0297
2.038	3	142	0.0446
2.043	2	142	0.0297
2.048	2	142	0.0297
2.053	3	142	0.0446
2.058	2	142	0.0297
2.063	2	142	0.0297
2.069	2	142	0.0297
2.074	2	142	0.0297
2.079	2	142	0.0297
2.084	2	142	0.0297
2.089	2	142	0.0297
2.094	2	142	0.0297
2.099	4	142	0.0595
2.104	4	142	0.0595
2.109	4	142	0.0595
2.114	4	142	0.0595
2.119	4	142	0.0595
2.124	3	142	0.0446
2.13	4	142	0.0595
2.135	3	142	0.0446
2.14	4	142	0.0595
2.145	7	142	0.1041
2.15	9	142	0.1338
2.155	7	142	0.1041
2.16	9	142	0.1338
2.165	9	142	0.1338
2.17	8	142	0.119
2.175	8	142	0.119
2.18	7	142	0.1041
2.185	5	142	0.0743
2.191	5	142	0.0743
2.196	5	142	0.0743
2.201	5	142	0.0743
2.206	5	142	0.0743
2.211	5	142	0.0743
2.216	4	142	0.0595
2.221	5	142	0.0743
2.226	4	142	0.0595
2.231	3	142	0.0446
2.236	3	142	0.0446
2.241	3	142	0.0446
2.246	3	142	0.0446
2.252	3	142	0.0446
2.257	4	142	0.0595
2.262	3	142	0.0446
2.267	4	142	0.0595
2.272	2	142	0.0297
2.277	2	142	0.0297
2.282	2	142	0.0297
2.287	1	142	0.0149
2.292	1	142	0.0149
2.297	1	142	0.0149
2.302	1	142	0.0149
2.307	1	142	0.0149
2.312	1	142	0.0149
2.318	1	142	0.0149
2.323	1	142	0.0149
2.328	1	142	0.0149
2.333	1	142	0.0149
2.338	1	142	0.0149
2.343	1	142	0.0149
2.348	2	142	0.0297
2.353	4	142	0.0595
2.358	7	142	0.1041
2.363	7	142	0.1041
2.368	7	142	0.1041
2.373	8	142	0.119
2.379	7	142	0.1041
2.384	6	142	0.0892
2.389	6	142	0.0892
2.394	7	142	0.1041
2.399	7	142	0.1041
2.404	8	142	0.119
2.409	8	142	0.119
2.414	8	142	0.119
2.419	6	142	0.0892
2.424	6	142	0.0892
2.429	5	142	0.0743
2.434	5	142	0.0743
2.44	5	142	0.0743
2.445	5	142	0.0743
2.45	4	142	0.0595
2.455	4	142	0.0595
2.46	2	142	0.0297
2.465	2	142	0.0297
2.47	3	142	0.0446
2.475	2	142	0.0297
2.48	2	142	0.0297
2.485	2	142	0.0297
2.49	1	142	0.0149
2.495	2	142	0.0297
2.501	1	142	0.0149
2.506	1	142	0.0149
2.511	1	142	0.0149
2.516	1	142	0.0149
2.521	2	142	0.0297
2.526	2	142	0.0297
2.531	2	142	0.0297
2.536	3	142	0.0446
2.541	3	142	0.0446
2.546	1	142	0.0149
2.551	3	142	0.0446
2.556	2	142	0.0297
2.562	3	142	0.0446
2.567	4	142	0.0595
2.572	4	142	0.0595
2.577	6	142	0.0892
2.582	10	142	0.1487
2.587	10	142	0.1487
2.592	11	142	0.1636
2.597	11	142	0.1636
2.602	12	142	0.1784
2.607	12	142	0.1784
2.612	10	142	0.1487
2.617	7	142	0.1041
2.623	5	142	0.0743
2.628	7	142	0.1041
2.633	5	142	0.0743
2.638	4	142	0.0595
2.643	4	142	0.0595
2.648	4	142	0.0595
2.653	4	142	0.0595
2.658	3	142	0.0446
2.663	2	142	0.0297
2.668	2	142	0.0297
2.673	2	142	0.0297
2.678	2	142	0.0297
2.684	2	142	0.0297
2.689	3	142	0.0446
2.694	3	142	0.0446
2.699	3	142	0.0446
2.704	2	142	0.0297
2.709	1	142	0.0149
2.714	1	142	0.0149
2.719	1	142	0.0149
2.724	1	142	0.0149
2.729	1	142	0.0149
2.734	1	142	0.0149
2.739	1	142	0.0149
2.744	1	142	0.0149
2.75	1	142	0.0149
2.755	1	142	0.0149
2.76	1	142	0.0149
2.765	2	142	0.0297
2.77	2	142	0.0297
2.775	2	142	0.0297
2.78	4	142	0.0595
2.785	6	142	0.0892
2.79	9	142	0.1338
2.795	11	142	0.1636
2.8	11	142	0.1636
2.805	10	142	0.1487
2.811	9	142	0.1338
2.816	8	142	0.119
2.821	8	142	0.119
2.826	7	142	0.1041
2.831	7	142	0.1041
2.836	6	142	0.0892
2.841	7	142	0.1041
2.846	7	142	0.1041
2.851	4	142	0.0595
2.856	3	142	0.0446
2.861	3	142	0.0446
2.866	4	142	0.0595
2.872	5	142	0.0743
2.877	4	142	0.0595
2.882	1	142	0.0149
2.887	1	142	0.0149
2.892	1	142	0.0149
2.897	2	142	0.0297
2.902	2	142	0.0297
2.907	2	142	0.0297
2.912	1	142	0.0149
2.917	3	142	0.0446
2.922	2	141	0.0295
2.927	3	141	0.0443
2.933	3	141	0.0443
2.938	3	141	0.0443
2.943	3	141	0.0443
2.948	4	141	0.0591
2.953	4	141	0.0591
2.958	5	141	0.0738
2.963	6	141	0.0886
2.968	5	141	0.0738
2.973	6	141	0.0886
2.978	5	141	0.0738
2.983	4	141	0.0591
2.988	7	141	0.1034
2.994	7	141	0.1034
2.999	6	141	0.0886
3.004	7	141	0.1034
3.009	10	141	0.1476
3.014	12	141	0.1772
3.019	12	141	0.1772
3.024	11	141	0.1624
3.029	9	141	0.1329
3.034	8	141	0.1181
3.039	8	141	0.1181
3.044	6	141	0.0886
3.049	4	141	0.0591
3.055	3	141	0.0443
3.06	4	141	0.0591
3.065	3	141	0.0443
3.07	2	141	0.0295
3.075	2	141	0.0295
3.08	2	141	0.0295
3.085	2	141	0.0295
3.09	1	141	0.0148
3.095	1	141	0.0148
3.1	1	141	0.0148
3.105	1	141	0.0148
3.11	2	141	0.0295
3.116	2	141	0.0295
3.121	4	141	0.0591
3.126	4	141	0.0591
3.131	3	141	0.0443
3.136	2	141	0.0295
3.141	1	141	0.0148
3.146	2	141	0.0295
3.151	1	141	0.0148
3.156	1	141	0.0148
3.161	2	141	0.0295
3.166	3	141	0.0443
3.171	3	141	0.0443
3.176	4	141	0.0591
3.182	3	141	0.0443
3.187	3	141	0.0443
3.192	3	141	0.0443
3.197	4	141	0.0591
3.202	6	141	0.0886
3.207	6	141	0.0886
3.212	6	141	0.0886
3.217	9	141	0.1329
3.222	12	141	0.1772
3.227	12	141	0.1772
3.232	12	141	0.1772
3.237	11	141	0.1624
3.243	8	141	0.1181
3.248	7	141	0.1034
3.253	7	141	0.1034
3.258	6	141	0.0886
3.263	6	141	0.0886
3.268	5	141	0.0738
3.273	4	141	0.0591
3.278	4	141	0.0591
3.283	2	141	0.0295
3.288	1	141	0.0148
3.293	1	141	0.0148
3.298	1	141	0.0148
3.304	1	141	0.0148
3.309	2	141	0.0295
3.314	0	141	0
3.319	0	141	0
3.324	0	141	0
3.329	1	141	0.0148
3.334	1	141	0.0148
3.339	2	141	0.0295
3.344	2	141	0.0295
3.349	1	141	0.0148
3.354	2	141	0.0295
3.359	3	141	0.0443
3.365	3	141	0.0443
3.37	5	141	0.0738
3.375	6	141	0.0886
3.38	5	141	0.0738
3.385	5	141	0.0738
3.39	6	141	0.0886
3.395	6	141	0.0886
3.4	7	141	0.1034
3.405	6	141	0.0886
3.41	6	141	0.0886
3.415	6	141	0.0886
3.42	7	141	0.1034
3.426	6	141	0.0886
3.431	5	141	0.0738
3.436	6	141	0.0886
3.441	9	141	0.1329
3.446	11	141	0.1624
3.451	10	141	0.1476
3.456	9	141	0.1329
3.461	9	141	0.1329
3.466	9	141	0.1329
3.471	7	141	0.1034
3.476	4	141	0.0591
3.481	2	141	0.0295
3.487	3	141	0.0443
3.492	3	141	0.0443
3.497	2	141	0.0295
3.502	2	141	0.0295
3.507	2	141	0.0295
3.512	2	141	0.0295
3.517	2	141	0.0295
3.522	1	141	0.0148
3.527	1	141	0.0148
3.532	1	141	0.0148
3.537	2	141	0.0295
3.542	3	141	0.0443
3.548	3	141	0.0443
3.553	4	141	0.0591
3.558	4	141	0.0591
3.563	3	141	0.0443
3.568	3	141	0.0443
3.573	2	141	0.0295
3.578	3	141	0.0443
3.583	3	141	0.0443
3.588	3	141	0.0443
3.593	2	141	0.0295
3.598	2	141	0.0295
3.603	2	141	0.0295
3.609	2	141	0.0295
3.614	2	141	0.0295
3.619	2	141	0.0295
3.624	3	141	0.0443
3.629	5	141	0.0738
3.634	5	141	0.0738
3.639	6	141	0.0886
3.644	5	141	0.0738
3.649	6	141	0.0886
3.654	8	141	0.1181
3.659	9	141	0.1329
3.664	9	141	0.1329
3.669	9	141	0.1329
3.675	7	141	0.1034
3.68	5	141	0.0738
3.685	4	141	0.0591
3.69	4	141	0.0591
3.695	5	141	0.0738
3.7	4	141	0.0591
3.705	4	141	0.0591
3.71	3	141	0.0443
3.715	2	141	0.0295
3.72	1	141	0.0148
3.725	2	141	0.0295
3.73	2	141	0.0295
3.736	2	141	0.0295
3.741	2	141	0.0295
3.746	0	141	0
3.751	1	141	0.0148
3.756	2	141	0.0295
3.761	2	141	0.0295
3.766	2	141	0.0295
3.771	3	141	0.0443
3.776	3	141	0.0443
3.781	3	141	0.0443
3.786	3	141	0.0443
3.791	5	141	0.0738
3.797	5	141	0.0738
3.802	6	141	0.0886
3.807	7	141	0.1034
3.812	5	141	0.0738
3.817	5	141	0.0738
3.822	6	141	0.0886
3.827	5	141	0.0738
3.832	5	141	0.0738
3.837	6	141	0.0886
3.842	4	141	0.0591
3.847	4	141	0.0591
3.852	5	141	0.0738
3.858	4	141	0.0591
3.863	3	141	0.0443
3.868	5	141	0.0738
3.873	6	141	0.0886
3.878	7	141	0.1034
3.883	9	141	0.1329
3.888	10	141	0.1476
3.893	8	141	0.1181
3.898	8	141	0.1181
3.903	6	141	0.0886
3.908	5	141	0.0738
3.913	5	141	0.0738
3.919	4	141	0.0591
3.924	4	141	0.0591
3.929	3	141	0.0443
3.934	4	141	0.0591
3.939	4	141	0.0591
3.944	3	141	0.0443
3.949	3	141	0.0443
3.954	2	141	0.0295
3.959	1	141	0.0148
3.964	2	141	0.0295
3.969	3	141	0.0443
3.974	4	141	0.0591
3.98	3	141	0.0443
3.985	4	141	0.0591
3.99	4	141	0.0591
3.995	2	141	0.0295
4	1	141	0.0148
4.005	1	141	0.0148
4.01	2	141	0.0295
4.015	2	141	0.0295
4.02	2	141	0.0295
4.025	2	141	0.0295
4.03	1	141	0.0148
4.035	1	141	0.0148
4.041	1	141	0.0148
4.046	1	141	0.0148
4.051	1	141	0.0148
4.056	2	141	0.0295
4.061	3	141	0.0443
4.066	5	141	0.0738
4.071	4	141	0.0591
4.076	4	141	0.0591
4.081	5	141	0.0738
4.086	9	141	0.1329
4.091	10	141	0.1476
4.096	13	141	0.1919
4.101	12	141	0.1772
4.107	11	141	0.1624
4.112	10	141	0.1476
4.117	7	141	0.1034
4.122	7	141	0.1034
4.127	7	141	0.1034
4.132	6	141	0.0886
4.137	6	141	0.0886
4.142	6	141	0.0886
4.147	4	141	0.0591
4.152	3	141	0.0443
4.157	2	141	0.0295
4.162	3	141	0.0443
4.168	2	141	0.0295
4.173	2	141	0.0295
4.178	0	141	0
4.183	2	141	0.0295
4.188	2	141	0.0295
4.193	2	141	0.0295
4.198	1	141	0.0148
4.203	2	141	0.0295
4.208	1	141	0.0148
4.213	1	141	0.0148
4.218	2	141	0.0295
4.223	4	141	0.0591
4.229	3	141	0.0443
4.234	4	141	0.0591
4.239	4	141	0.0591
4.244	4	141	0.0591
4.249	4	141	0.0591
4.254	5	141	0.0738
4.259	5	141	0.0738
4.264	5	141	0.0738
4.269	5	141	0.0738
4.274	5	141	0.0738
4.279	5	141	0.0738
4.284	6	141	0.0886
4.29	5	141	0.0738
4.295	4	141	0.0591
4.3	6	141	0.0886
4.305	10	141	0.1476
4.31	11	141	0.1624
4.315	13	141	0.1919
4.32	11	141	0.1624
4.325	9	141	0.1329
4.33	10	141	0.1476
4.335	6	141	0.0886
4.34	4	141	0.0591
4.345	3	141	0.0443
4.351	4	141	0.0591
4.356	6	141	0.0886
4.361	4	141	0.0591
4.366	2	141	0.0295
4.371	2	141	0.0295
4.376	1	141	0.0148
4.381	1	141	0.0148
4.386	1	141	0.0148
4.391	1	141	0.0148
4.396	2	141	0.0295
4.401	2	141	0.0295
4.406	3	141	0.0443
4.412	2	141	0.0295
4.417	4	141	0.0591
4.422	3	141	0.0443
4.427	2	141	0.0295
4.432	1	141	0.0148
4.437	1	141	0.0148
4.442	2	141	0.0295
4.447	3	141	0.0443
4.452	2	141	0.0295
4.457	2	141	0.0295
4.462	2	141	0.0295
4.467	2	141	0.0295
4.473	2	141	0.0295
4.478	3	141	0.0443
4.483	3	141	0.0443
4.488	4	141	0.0591
4.493	5	141	0.0738
4.498	6	141	0.0886
4.503	7	141	0.1034
4.508	8	141	0.1181
4.513	10	141	0.1476
4.518	13	141	0.1919
4.523	12	141	0.1772
4.528	11	141	0.1624
4.533	10	141	0.1476
4.539	7	141	0.1034
4.544	6	141	0.0886
4.549	6	141	0.0886
4.554	5	141	0.0738
4.559	5	141	0.0738
4.564	5	141	0.0738
4.569	4	141	0.0591
4.574	3	141	0.0443
4.579	1	141	0.0148
4.584	1	141	0.0148
4.589	0	141	0
4.594	1	141	0.0148
4.6	1	141	0.0148
4.605	1	141	0.0148
4.61	0	141	0
4.615	1	141	0.0148
4.62	1	141	0.0148
4.625	1	141	0.0148
4.63	0	141	0
4.635	1	141	0.0148
4.64	1	141	0.0148
4.645	2	141	0.0295
4.65	2	141	0.0295
4.655	4	141	0.0591
4.661	4	141	0.0591
4.666	4	141	0.0591
4.671	6	141	0.0886
4.676	6	141	0.0886
4.681	6	141	0.0886
4.686	6	141	0.0886
4.691	7	141	0.1034
4.696	7	141	0.1034
4.701	8	141	0.1181
4.706	6	141	0.0886
4.711	6	141	0.0886
4.716	7	141	0.1034
4.722	6	141	0.0886
4.727	5	141	0.0738
4.732	7	141	0.1034
4.737	10	141	0.1476
4.742	11	141	0.1624
4.747	11	141	0.1624
4.752	9	141	0.1329
4.757	8	141	0.1181
4.762	9	141	0.1329
4.767	6	141	0.0886
4.772	3	141	0.0443
4.777	2	141	0.0295
4.783	3	141	0.0443
4.788	4	141	0.0591
4.793	3	141	0.0443
4.798	1	141	0.0148
4.803	1	141	0.0148
4.808	1	141	0.0148
4.813	1	141	0.0148
4.818	1	141	0.0148
4.823	2	141	0.0295
4.828	2	141	0.0295
4.833	3	141	0.0443
4.838	3	141	0.0443
4.844	2	141	0.0295
4.849	3	141	0.0443
4.854	4	141	0.0591
4.859	3	141	0.0443
4.864	3	141	0.0443
4.869	3	141	0.0443
4.874	3	141	0.0443
4.879	2	141	0.0295
4.884	3	141	0.0443
4.889	2	141	0.0295
4.894	1	141	0.0148
4.899	2	141	0.0295
4.905	3	141	0.0443
4.91	3	141	0.0443
4.915	4	141	0.0591
4.92	4	141	0.0591
4.925	5	141	0.0738
4.93	6	141	0.0886
4.935	5	141	0.0738
4.94	6	141	0.0886
4.945	8	141	0.1181
4.95	11	141	0.1624
4.955	12	142	0.1784
4.96	12	142	0.1784
4.966	10	142	0.1487
4.971	6	142	0.0892
4.976	5	142	0.0743
4.981	6	142	0.0892
4.986	5	142	0.0743
4.991	5	142	0.0743
4.996	6	142	0.0892
5.001	4	142	0.0595
5.006	3	142	0.0446
5.011	3	142	0.0446
5.016	2	142	0.0297
5.021	1	142	0.0149
5.026	2	142	0.0297
5.032	3	142	0.0446
5.037	4	142	0.0595
5.042	2	142	0.0297
5.047	3	142	0.0446
5.052	4	142	0.0595
5.057	3	142	0.0446
5.062	3	142	0.0446
5.067	5	142	0.0743
5.072	6	142	0.0892
5.077	7	142	0.1041
5.082	8	142	0.119
5.087	9	142	0.1338
5.093	10	142	0.1487
5.098	9	142	0.1338
5.103	8	142	0.119
5.108	8	142	0.119
5.113	8	142	0.119
5.118	7	142	0.1041
5.123	8	142	0.119
5.128	7	142	0.1041
5.133	7	142	0.1041
5.138	5	142	0.0743
5.143	6	142	0.0892
5.148	6	142	0.0892
5.154	6	142	0.0892
5.159	4	142	0.0595
5.164	6	142	0.0892
5.169	10	142	0.1487
5.174	9	142	0.1338
5.179	10	142	0.1487
5.184	8	142	0.119
5.189	7	142	0.1041
5.194	8	142	0.119
5.199	6	142	0.0892
5.204	4	142	0.0595
5.209	4	142	0.0595
5.215	5	142	0.0743
5.22	5	142	0.0743
5.225	5	142	0.0743
5.23	3	142	0.0446
5.235	5	142	0.0743
5.24	5	142	0.0743
5.245	4	142	0.0595
5.25	5	142	0.0743
5.255	8	142	0.119
5.26	6	142	0.0892
5.265	9	142	0.1338
5.27	9	142	0.1338
5.276	9	142	0.1338
5.281	9	142	0.1338
5.286	9	142	0.1338
5.291	8	142	0.119
5.296	7	142	0.1041
5.301	7	142	0.1041
5.306	9	142	0.1338
5.311	8	142	0.119
5.316	7	142	0.1041
5.321	8	142	0.119
5.326	8	142	0.119
5.331	9	142	0.1338
5.337	10	142	0.1487
5.342	11	142	0.1636
5.347	10	142	0.1487
5.352	9	142	0.1338
5.357	9	142	0.1338
5.362	10	142	0.1487
5.367	10	142	0.1487
5.372	11	142	0.1636
5.377	12	142	0.1784
5.382	14	142	0.2082
5.387	12	142	0.1784
5.392	10	142	0.1487
5.398	9	142	0.1338
5.403	7	142	0.1041
5.408	6	142	0.0892
5.413	6	142	0.0892
5.418	6	142	0.0892
5.423	5	142	0.0743
5.428	7	142	0.1041
5.433	6	142	0.0892
5.438	4	142	0.0595
5.443	4	142	0.0595
5.448	4	142	0.0595
5.453	4	142	0.0595
5.458	7	142	0.1041
5.464	9	142	0.1338
5.469	8	142	0.119
5.474	7	142	0.1041
5.479	8	142	0.119
5.484	9	142	0.1338
5.489	14	142	0.2082
5.494	13	142	0.1933
5.499	9	142	0.1338
5.504	12	142	0.1784
5.509	15	142	0.223
5.514	12	142	0.1784
5.519	12	142	0.1784
5.525	11	142	0.1636
5.53	9	142	0.1338
5.535	9	142	0.1338
5.54	8	142	0.119
5.545	9	142	0.1338
5.55	9	142	0.1338
5.555	8	142	0.119
5.56	6	142	0.0892
5.565	7	142	0.1041
5.57	7	142	0.1041
5.575	7	142	0.1041
5.58	7	142	0.1041
5.586	7	142	0.1041
5.591	6	142	0.0892
5.596	9	142	0.1338
5.601	14	142	0.2082
5.606	15	142	0.223
5.611	16	142	0.2379
5.616	14	142	0.2082
5.621	14	142	0.2082
5.626	14	142	0.2082
5.631	12	142	0.1784
5.636	8	142	0.119
5.641	6	142	0.0892
5.647	7	142	0.1041
5.652	7	142	0.1041
5.657	7	142	0.1041
5.662	6	142	0.0892
5.667	5	142	0.0743
5.672	4	142	0.0595
5.677	4	142	0.0595
5.682	5	142	0.0743
5.687	6	142	0.0892
5.692	6	142	0.0892
5.697	8	142	0.119
5.702	8	142	0.119
5.708	8	142	0.119
5.713	10	142	0.1487
5.718	9	142	0.1338
5.723	9	142	0.1338
5.728	9	142	0.1338
5.733	11	142	0.1636
5.738	12	142	0.1784
5.743	12	142	0.1784
5.748	12	142	0.1784
5.753	12	142	0.1784
5.758	13	142	0.1933
5.763	12	142	0.1784
5.769	12	142	0.1784
5.774	13	142	0.1933
5.779	11	142	0.1636
5.784	11	142	0.1636
5.789	12	142	0.1784
5.794	11	142	0.1636
5.799	11	142	0.1636
5.804	13	142	0.1933
5.809	12	142	0.1784
5.814	9	142	0.1338
5.819	10	142	0.1487
5.824	9	142	0.1338
5.83	6	142	0.0892
5.835	5	142	0.0743
5.84	5	142	0.0743
5.845	5	142	0.0743
5.85	5	142	0.0743
5.855	5	142	0.0743
5.86	6	142	0.0892
5.865	5	142	0.0743
5.87	3	142	0.0446
5.875	4	142	0.0595
5.88	4	142	0.0595
5.885	5	142	0.0743
5.89	7	142	0.1041
5.896	6	142	0.0892
5.901	6	142	0.0892
5.906	7	142	0.1041
5.911	8	142	0.119
5.916	10	142	0.1487
5.921	11	142	0.1636
5.926	13	142	0.1933
5.931	13	142	0.1933
5.936	13	142	0.1933
5.941	12	142	0.1784
5.946	13	142	0.1933
5.951	13	142	0.1933
5.957	9	142	0.1338
5.962	9	142	0.1338
5.967	8	142	0.119
5.972	8	142	0.119
5.977	7	142	0.1041
5.982	8	142	0.119
5.987	6	142	0.0892
5.992	6	142	0.0892
5.997	7	142	0.1041
6.002	6	142	0.0892
6.007	5	142	0.0743
6.012	5	142	0.0743
6.018	6	142	0.0892
6.023	9	142	0.1338
6.028	12	142	0.1784
6.033	12	142	0.1784
6.038	10	142	0.1487
6.043	9	142	0.1338
6.048	11	142	0.1636
6.053	11	142	0.1636
6.058	9	142	0.1338
6.063	6	142	0.0892
6.068	6	142	0.0892
6.073	8	142	0.119
6.079	6	142	0.0892
6.084	5	142	0.0743
6.089	6	142	0.0892
6.094	4	142	0.0595
6.099	4	142	0.0595
6.104	4	142	0.0595
6.109	4	142	0.0595
6.114	3	142	0.0446
6.119	5	142	0.0743
6.124	6	142	0.0892
6.129	7	142	0.1041
6.134	7	142	0.1041
6.14	6	142	0.0892
6.145	6	142	0.0892
6.15	4	142	0.0595
6.155	5	142	0.0743
6.16	6	142	0.0892
6.165	6	142	0.0892
6.17	7	142	0.1041
6.175	7	142	0.1041
6.18	8	142	0.119
6.185	8	142	0.119
6.19	9	142	0.1338
6.195	10	142	0.1487
6.201	10	142	0.1487
6.206	10	142	0.1487
6.211	11	142	0.1636
6.216	12	142	0.1784
6.221	12	142	0.1784
6.226	12	142	0.1784
6.231	12	142	0.1784
6.236	12	142	0.1784
6.241	10	142	0.1487
6.246	8	142	0.119
6.251	5	142	0.0743
6.256	4	142	0.0595
6.262	4	142	0.0595
6.267	5	142	0.0743
6.272	5	142	0.0743
6.277	4	142	0.0595
6.282	5	142	0.0743
6.287	4	142	0.0595
6.292	2	142	0.0297
6.297	3	142	0.0446
6.302	3	142	0.0446
6.307	2	142	0.0297
6.312	4	142	0.0595
6.317	5	142	0.0743
6.323	2	142	0.0297
6.328	5	142	0.0743
6.333	6	142	0.0892
6.338	7	142	0.1041
6.343	7	142	0.1041
6.348	8	142	0.119
6.353	10	142	0.1487
6.358	10	142	0.1487
6.363	9	142	0.1338
6.368	12	142	0.1784
6.373	12	142	0.1784
6.378	10	142	0.1487
6.383	10	142	0.1487
6.389	9	142	0.1338
6.394	7	142	0.1041
6.399	8	142	0.119
6.404	9	142	0.1338
6.409	6	142	0.0892
6.414	6	142	0.0892
6.419	6	142	0.0892
6.424	6	142	0.0892
6.429	7	142	0.1041
6.434	6	142	0.0892
6.439	5	142	0.0743
6.444	7	142	0.1041
6.45	10	142	0.1487
6.455	7	142	0.1041
6.46	10	142	0.1487
6.465	9	142	0.1338
6.47	8	142	0.119
6.475	8	142	0.119
6.48	7	142	0.1041
6.485	5	142	0.0743
6.49	4	142	0.0595
6.495	5	142	0.0743
6.5	5	142	0.0743
6.505	3	142	0.0446
6.511	3	142	0.0446
6.516	4	142	0.0595
6.521	4	142	0.0595
6.526	3	142	0.0446
6.531	3	142	0.0446
6.536	5	142	0.0743
6.541	5	142	0.0743
6.546	6	142	0.0892
6.551	6	142	0.0892
6.556	6	142	0.0892
6.561	6	142	0.0892
6.566	5	142	0.0743
6.572	5	142	0.0743
6.577	5	142	0.0743
6.582	6	142	0.0892
6.587	5	142	0.0743
6.592	5	142	0.0743
6.597	4	142	0.0595
6.602	4	142	0.0595
6.607	4	142	0.0595
6.612	4	142	0.0595
6.617	5	142	0.0743
6.622	4	142	0.0595
6.627	5	142	0.0743
6.633	6	142	0.0892
6.638	6	142	0.0892
6.643	6	142	0.0892
6.648	6	142	0.0892
6.653	8	142	0.119
6.658	9	142	0.1338
6.663	7	142	0.1041
6.668	6	142	0.0892
6.673	6	142	0.0892
6.678	6	142	0.0892
6.683	6	142	0.0892
6.688	6	142	0.0892
6.694	6	142	0.0892
6.699	5	142	0.0743
6.704	5	142	0.0743
6.709	6	142	0.0892
6.714	3	142	0.0446
6.719	3	142	0.0446
6.724	3	142	0.0446
6.729	2	142	0.0297
6.734	3	142	0.0446
6.739	3	142	0.0446
6.744	1	142	0.0149
6.749	3	142	0.0446
6.755	2	142	0.0297
6.76	3	142	0.0446
6.765	3	142	0.0446
6.77	3	142	0.0446
6.775	4	142	0.0595
6.78	4	142	0.0595
6.785	3	142	0.0446
6.79	5	142	0.0743
6.795	5	142	0.0743
6.8	6	142	0.0892
6.805	7	142	0.1041
6.81	5	142	0.0743
6.815	5	142	0.0743
6.821	6	142	0.0892
6.826	6	142	0.0892
6.831	5	142	0.0743
6.836	4	142	0.0595
6.841	6	142	0.0892
6.846	6	142	0.0892
6.851	5	142	0.0743
6.856	5	142	0.0743
6.861	4	142	0.0595
6.866	7	142	0.1041
6.871	10	142	0.1487
6.876	7	142	0.1041
6.882	9	142	0.1338
6.887	10	142	0.1487
6.892	9	142	0.1338
6.897	7	142	0.1041
6.902	6	142	0.0892
6.907	4	142	0.0595
6.912	4	142	0.0595
6.917	5	142	0.0743
6.922	4	142	0.0595
6.927	3	142	0.0446
6.932	4	142	0.0595
6.937	3	142	0.0446
6.943	2	142	0.0297
6.948	3	142	0.0446
6.953	3	142	0.0446
6.958	3	142	0.0446
6.963	5	142	0.0743
6.968	6	142	0.0892
6.973	6	142	0.0892
6.978	6	142	0.0892
6.983	5	142	0.0743
6.988	5	144	0.0754
6.993	5	144	0.0754
6.998	6	144	0.0905
7.004	7	144	0.1055
7.009	7	144	0.1055
7.014	8	144	0.1206
7.019	6	144	0.0905
7.024	6	144	0.0905
7.029	6	144	0.0905
7.034	8	144	0.1206
7.039	8	144	0.1206
7.044	8	144	0.1206
7.049	9	144	0.1357
7.054	10	144	0.1508
7.059	11	144	0.1659
7.065	12	144	0.1809
7.07	12	144	0.1809
7.075	14	144	0.2111
7.08	15	144	0.2262
7.085	15	144	0.2262
7.09	13	144	0.196
7.095	13	144	0.196
7.1	10	144	0.1508
7.105	10	144	0.1508
7.11	9	144	0.1357
7.115	8	144	0.1206
7.12	7	144	0.1055
7.126	6	144	0.0905
7.131	6	144	0.0905
7.136	6	144	0.0905
7.141	6	144	0.0905
7.146	6	144	0.0905
7.151	6	144	0.0905
7.156	7	144	0.1055
7.161	8	144	0.1206
7.166	9	144	0.1357
7.171	10	144	0.1508
7.176	11	144	0.1659
7.181	12	144	0.1809
7.187	15	144	0.2262
7.192	18	144	0.2714
7.197	18	144	0.2714
7.202	18	144	0.2714
7.207	16	144	0.2413
7.212	17	144	0.2563
7.217	16	144	0.2413
7.222	14	144	0.2111
7.227	13	144	0.196
7.232	11	144	0.1659
7.237	10	144	0.1508
7.242	10	144	0.1508
7.247	11	144	0.1659
7.253	9	144	0.1357
7.258	9	144	0.1357
7.263	11	144	0.1659
7.268	11	144	0.1659
7.273	11	144	0.1659
7.278	11	144	0.1659
7.283	12	144	0.1809
7.288	16	144	0.2413
7.293	25	144	0.377
7.298	27	144	0.4071
7.303	24	144	0.3619
7.308	21	144	0.3166
7.314	21	144	0.3166
7.319	18	144	0.2714
7.324	14	144	0.2111
7.329	11	144	0.1659
7.334	9	144	0.1357
7.339	10	144	0.1508
7.344	9	144	0.1357
7.349	9	144	0.1357
7.354	9	144	0.1357
7.359	8	144	0.1206
7.364	8	144	0.1206
7.369	10	144	0.1508
7.375	13	144	0.196
7.38	14	144	0.2111
7.385	17	144	0.2563
7.39	18	144	0.2714
7.395	19	144	0.2865
7.4	19	144	0.2865
7.405	21	144	0.3166
7.41	21	144	0.3166
7.415	22	144	0.3317
7.42	24	144	0.3619
7.425	21	144	0.3166
7.43	19	144	0.2865
7.436	17	144	0.2563
7.441	16	144	0.2413
7.446	16	144	0.2413
7.451	17	144	0.2563
7.456	17	144	0.2563
7.461	15	144	0.2262
7.466	14	144	0.2111
7.471	14	144	0.2111
7.476	16	144	0.2413
7.481	18	144	0.2714
7.486	18	144	0.2714
7.491	21	144	0.3166
7.497	22	144	0.3317
7.502	21	144	0.3166
7.507	21	144	0.3166
7.512	21	144	0.3166
7.517	20	144	0.3016
7.522	20	144	0.3016
7.527	19	144	0.2865
7.532	22	144	0.3317
7.537	20	144	0.3016
7.542	15	144	0.2262
7.547	13	144	0.196
7.552	15	144	0.2262
7.558	16	144	0.2413
7.563	14	144	0.2111
7.568	13	144	0.196
7.573	16	144	0.2413
7.578	18	144	0.2714
7.583	20	144	0.3016
7.588	24	144	0.3619
7.593	25	144	0.377
7.598	24	144	0.3619
7.603	22	144	0.3317
7.608	22	144	0.3317
7.613	22	144	0.3317
7.619	21	144	0.3166
7.624	21	144	0.3166
7.629	23	144	0.3468
7.634	23	144	0.3468
7.639	22	144	0.3317
7.644	18	144	0.2714
7.649	16	144	0.2413
7.654	15	144	0.2262
7.659	15	144	0.2262
7.664	17	144	0.2563
7.669	20	144	0.3016
7.674	17	144	0.2563
7.68	18	144	0.2714
7.685	19	144	0.2865
7.69	21	144	0.3166
7.695	23	144	0.3468
7.7	23	144	0.3468
7.705	30	144	0.4524
7.71	28	144	0.4222
7.715	25	144	0.377
7.72	22	144	0.3317
7.725	22	144	0.3317
7.73	20	144	0.3016
7.735	19	144	0.2865
7.74	17	144	0.2563
7.746	14	144	0.2111
7.751	13	144	0.196
7.756	12	144	0.1809
7.761	13	144	0.196
7.766	15	144	0.2262
7.771	14	144	0.2111
7.776	16	144	0.2413
7.781	19	144	0.2865
7.786	21	144	0.3166
7.791	21	144	0.3166
7.796	21	144	0.3166
7.801	22	144	0.3317
7.807	23	144	0.3468
7.812	24	144	0.3619
7.817	24	144	0.3619
7.822	22	144	0.3317
7.827	22	144	0.3317
7.832	23	144	0.3468
7.837	21	144	0.3166
7.842	18	144	0.2714
7.847	18	144	0.2714
7.852	16	144	0.2413
7.857	16	144	0.2413
7.862	17	144	0.2563
7.868	17	144	0.2563
7.873	15	144	0.2262
7.878	14	144	0.2111
7.883	16	144	0.2413
7.888	18	144	0.2714
7.893	19	144	0.2865
7.898	20	144	0.3016
7.903	23	144	0.3468
7.908	21	144	0.3166
7.913	20	144	0.3016
7.918	20	144	0.3016
7.923	19	144	0.2865
7.929	19	144	0.2865
7.934	21	144	0.3166
7.939	20	144	0.3016
7.944	19	144	0.2865
7.949	15	144	0.2262
7.954	14	144	0.2111
7.959	13	144	0.196
7.964	13	144	0.196
7.969	9	144	0.1357
7.974	10	144	0.1508
7.979	12	144	0.1809
7.984	11	144	0.1659
7.99	13	144	0.196
7.995	18	144	0.2714
8	22	144	0.3317
8.005	20	148	0.3099
8.01	19	148	0.2945
8.015	21	148	0.3254
8.02	19	148	0.2945
8.025	14	148	0.217
8.03	15	148	0.2325
8.035	18	148	0.279
8.04	16	148	0.248
8.045	13	148	0.2015
8.051	12	148	0.186
8.056	12	148	0.186
8.061	11	148	0.1705
8.066	12	148	0.186
8.071	13	148	0.2015
8.076	14	148	0.217
8.081	15	148	0.2325
8.086	16	148	0.248
8.091	16	148	0.248
8.096	16	148	0.248
8.101	17	148	0.2635
8.106	27	148	0.4184
8.112	27	148	0.4184
8.117	26	148	0.4029
8.122	21	148	0.3254
8.127	19	148	0.2945
8.132	15	148	0.2325
8.137	13	148	0.2015
8.142	11	148	0.1705
8.147	8	148	0.124
8.152	8	148	0.124
8.157	7	148	0.1085
8.162	6	148	0.093
8.167	5	148	0.0775
8.172	4	148	0.062
8.178	5	148	0.0775
8.183	8	148	0.124
8.188	9	148	0.1395
8.193	9	148	0.1395
8.198	11	148	0.1705
8.203	11	148	0.1705
8.208	12	148	0.186
8.213	13	148	0.2015
8.218	14	148	0.217
8.223	14	148	0.217
8.228	16	148	0.248
8.233	16	148	0.248
8.239	14	148	0.217
8.244	13	148	0.2015
8.249	12	148	0.186
8.254	13	148	0.2015
8.259	14	148	0.217
8.264	14	148	0.217
8.269	13	148	0.2015
8.274	11	148	0.1705
8.279	11	148	0.1705
8.284	12	148	0.186
8.289	13	148	0.2015
8.294	13	148	0.2015
8.3	15	148	0.2325
8.305	13	148	0.2015
8.31	11	148	0.1705
8.315	8	148	0.124
8.32	7	148	0.1085
8.325	9	148	0.1395
8.33	9	148	0.1395
8.335	7	148	0.1085
8.34	7	148	0.1085
8.345	6	148	0.093
8.35	6	148	0.093
8.355	6	148	0.093
8.361	5	148	0.0775
8.366	5	148	0.0775
8.371	5	148	0.0775
8.376	5	148	0.0775
8.381	5	148	0.0775
8.386	6	148	0.093
8.391	10	148	0.155
8.396	11	148	0.1705
8.401	13	148	0.2015
8.406	11	148	0.1705
8.411	10	148	0.155
8.416	10	148	0.155
8.422	10	148	0.155
8.427	12	148	0.186
8.432	11	148	0.1705
8.437	9	148	0.1395
8.442	8	148	0.124
8.447	8	148	0.124
8.452	8	148	0.124
8.457	7	148	0.1085
8.462	7	148	0.1085
8.467	7	148	0.1085
8.472	7	148	0.1085
8.477	7	148	0.1085
8.483	6	148	0.093
8.488	6	148	0.093
8.493	7	148	0.1085
8.498	10	148	0.155
8.503	17	148	0.2635
8.508	20	148	0.3099
8.513	14	148	0.217
8.518	12	148	0.186
8.523	10	148	0.155
8.528	8	148	0.124
8.533	7	148	0.1085
8.538	5	148	0.0775
8.544	5	148	0.0775
8.549	6	148	0.093
8.554	4	148	0.062
8.559	3	148	0.0465
8.564	3	148	0.0465
8.569	2	148	0.031
8.574	2	148	0.031
8.579	3	148	0.0465
8.584	3	148	0.0465
8.589	3	148	0.0465
8.594	5	148	0.0775
8.599	4	148	0.062
8.604	4	148	0.062
8.61	3	148	0.0465
8.615	3	148	0.0465
8.62	3	148	0.0465
8.625	4	148	0.062
8.63	3	148	0.0465
8.635	2	148	0.031
8.64	2	148	0.031
8.645	2	148	0.031
8.65	2	148	0.031
8.655	4	148	0.062
8.66	4	148	0.062
8.665	2	148	0.031
8.671	4	148	0.062
8.676	5	148	0.0775
8.681	8	148	0.124
8.686	9	148	0.1395
8.691	10	148	0.155
8.696	13	148	0.2015
8.701	12	148	0.186
8.706	9	148	0.1395
8.711	9	148	0.1395
8.716	8	148	0.124
8.721	9	148	0.1395
8.726	7	148	0.1085
8.732	7	148	0.1085
8.737	7	148	0.1085
8.742	4	148	0.062
8.747	3	148	0.0465
8.752	3	148	0.0465
8.757	2	148	0.031
8.762	0	148	0
8.767	2	148	0.031
8.772	0	148	0
8.777	0	148	0
8.782	1	148	0.0155
8.787	1	148	0.0155
8.793	2	148	0.031
8.798	1	148	0.0155
8.803	2	148	0.031
8.808	1	148	0.0155
8.813	0	148	0
8.818	2	148	0.031
8.823	2	148	0.031
8.828	1	148	0.0155
8.833	2	148	0.031
8.838	3	148	0.0465
8.843	3	148	0.0465
8.848	4	148	0.062
8.854	5	148	0.0775
8.859	3	148	0.0465
8.864	3	148	0.0465
8.869	5	148	0.0775
8.874	6	148	0.093
8.879	5	148	0.0775
8.884	6	148	0.093
8.889	9	148	0.1395
8.894	15	148	0.2325
8.899	17	148	0.2635
8.904	15	148	0.2325
8.909	11	148	0.1705
8.915	8	148	0.124
8.92	8	148	0.124
8.925	6	148	0.093
8.93	5	148	0.0775
8.935	3	148	0.0465
8.94	3	148	0.0465
8.945	2	148	0.031
8.95	1	148	0.0155
8.955	1	148	0.0155
8.96	0	148	0
8.965	1	148	0.0155
8.97	2	148	0.031
8.976	1	148	0.0155
8.981	1	148	0.0155
8.986	0	148	0
8.991	1	148	0.0155
8.996	1	148	0.0155
9.001	1	148	0.0155
9.006	1	148	0.0155
9.011	0	148	0
9.016	1	148	0.0155
9.021	0	155	0
9.026	0	155	0
9.031	0	155	0
9.037	1	155	0.0162
9.042	0	155	0
9.047	0	155	0
9.052	0	155	0
9.057	0	155	0
9.062	0	155	0
9.067	0	155	0
9.072	0	155	0
9.077	1	155	0.0162
9.082	0	155	0
9.087	0	155	0
9.092	0	155	0
9.097	0	155	0
9.103	0	155	0
9.108	0	155	0
9.113	1	155	0.0162
9.118	1	155	0.0162
9.123	1	155	0.0162
9.128	2	155	0.0325
9.133	2	155	0.0325
9.138	3	155	0.0487
9.143	3	155	0.0487
9.148	4	155	0.0649
9.153	4	155	0.0649
9.158	5	155	0.0812
9.164	6	155	0.0974
9.169	7	155	0.1136
9.174	8	155	0.1298
9.179	9	155	0.1461
9.184	11	155	0.1785
9.189	11	155	0.1785
9.194	10	155	0.1623
9.199	10	155	0.1623
9.204	9	155	0.1461
9.209	6	155	0.0974
9.214	5	155	0.0812
9.219	4	155	0.0649
9.225	3	155	0.0487
9.23	3	155	0.0487
9.235	3	155	0.0487
9.24	3	155	0.0487
9.245	2	155	0.0325
9.25	1	155	0.0162
9.255	0	155	0
9.26	1	155	0.0162
9.265	0	155	0
9.27	0	155	0
9.275	1	155	0.0162
9.28	2	155	0.0325
9.286	2	155	0.0325
9.291	2	155	0.0325
9.296	1	155	0.0162
9.301	0	155	0
9.306	2	155	0.0325
9.311	1	155	0.0162
9.316	1	155	0.0162
9.321	1	155	0.0162
9.326	1	155	0.0162
9.331	1	155	0.0162
9.336	2	155	0.0325
9.341	0	155	0
9.347	1	155	0.0162
9.352	0	155	0
9.357	1	155	0.0162
9.362	1	155	0.0162
9.367	2	155	0.0325
9.372	2	155	0.0325
9.377	1	155	0.0162
9.382	0	155	0
9.387	1	155	0.0162
9.392	2	155	0.0325
9.397	1	155	0.0162
9.402	1	155	0.0162
9.408	1	155	0.0162
9.413	1	155	0.0162
9.418	1	155	0.0162
9.423	1	155	0.0162
9.428	0	155	0
9.433	1	155	0.0162
9.438	1	155	0.0162
9.443	1	155	0.0162
9.448	0	155	0
9.453	0	155	0
9.458	1	155	0.0162
9.463	0	155	0
9.469	2	155	0.0325
9.474	1	155	0.0162
9.479	2	155	0.0325
9.484	3	155	0.0487
9.489	1	155	0.0162
9.494	1	155	0.0162
9.499	2	155	0.0325
9.504	2	155	0.0325
9.509	4	155	0.0649
9.514	4	155	0.0649
9.519	4	155	0.0649
9.524	7	155	0.1136
9.529	5	155	0.0812
9.535	4	155	0.0649
9.54	4	155	0.0649
9.545	5	155	0.0812
9.55	4	155	0.0649
9.555	5	155	0.0812
9.56	3	155	0.0487
9.565	3	155	0.0487
9.57	2	155	0.0325
9.575	1	155	0.0162
9.58	3	155	0.0487
9.585	2	155	0.0325
9.59	2	155	0.0325
9.596	2	155	0.0325
9.601	1	155	0.0162
9.606	2	155	0.0325
9.611	2	155	0.0325
9.616	1	155	0.0162
9.621	2	155	0.0325
9.626	2	155	0.0325
9.631	1	155	0.0162
9.636	1	155	0.0162
9.641	2	155	0.0325
9.646	1	155	0.0162
9.651	0	155	0
9.657	1	155	0.0162
9.662	1	155	0.0162
9.667	1	155	0.0162
9.672	2	155	0.0325
9.677	3	155	0.0487
9.682	4	155	0.0649
9.687	3	155	0.0487
9.692	4	155	0.0649
9.697	4	155	0.0649
9.702	3	155	0.0487
9.707	2	155	0.0325
9.712	2	155	0.0325
9.718	1	155	0.0162
9.723	2	155	0.0325
9.728	2	155	0.0325
9.733	3	155	0.0487
9.738	2	155	0.0325
9.743	2	155	0.0325
9.748	2	155	0.0325
9.753	2	155	0.0325
9.758	2	155	0.0325
9.763	2	155	0.0325
9.768	3	155	0.0487
9.773	2	155	0.0325
9.779	3	155	0.0487
9.784	3	155	0.0487
9.789	4	155	0.0649
9.794	2	155	0.0325
9.799	2	155	0.0325
9.804	1	155	0.0162
9.809	2	155	0.0325
9.814	1	155	0.0162
9.819	1	155	0.0162
9.824	1	155	0.0162
9.829	1	155	0.0162
9.834	1	155	0.0162
9.84	0	155	0
9.845	0	155	0
9.85	0	155	0
9.855	1	155	0.0162
9.86	0	155	0
9.865	1	155	0.0162
9.87	0	155	0
9.875	0	155	0
9.88	1	155	0.0162
9.885	0	155	0
9.89	0	155	0
9.895	0	155	0
9.901	1	155	0.0162
9.906	1	155	0.0162
9.911	1	155	0.0162
9.916	1	155	0.0162
9.921	3	155	0.0487
9.926	2	155	0.0325
9.931	1	155	0.0162
9.936	2	155	0.0325
9.941	3	155	0.0487
9.946	1	155	0.0162
9.951	2	155	0.0325
9.956	2	155	0.0325
9.961	1	155	0.0162
9.967	1	155	0.0162
9.972	2	155	0.0325
9.977	3	155	0.0487
9.982	3	155	0.0487
9.987	4	155	0.0649
9.992	3	155	0.0487
9.997	2	155	0.0325
10.002	2	155	0.0325
10.007	2	155	0.0325
10.012	3	155	0.0487
10.017	3	155	0.0487
10.022	3	155	0.0487
10.028	3	155	0.0487
10.033	3	155	0.0487
10.038	3	154	0.0484
10.043	2	154	0.0323
10.048	2	154	0.0323
10.053	3	154	0.0484
10.058	2	154	0.0323
10.063	2	154	0.0323
10.068	3	154	0.0484
10.073	4	154	0.0645
10.078	6	154	0.0968
10.083	7	154	0.1129
10.089	8	154	0.129
10.094	7	154	0.1129
10.099	7	154	0.1129
10.104	5	154	0.0806
10.109	4	154	0.0645
10.114	3	154	0.0484
10.119	2	154	0.0323
10.124	2	154	0.0323
10.129	3	154	0.0484
10.134	2	154	0.0323
10.139	2	154	0.0323
10.144	1	154	0.0161
10.15	1	154	0.0161
10.155	1	154	0.0161
[truncated: 17,480 more rows]
