# Supplementary material for: Load identification method for pepper harvesting drum based on dynamic chaotic characteristics of vibration-torque coupling
Source: PLoS One. 2026 Jun 29;21(6):e0352360. doi: 10.1371/journal.pone.0352360 (PMC13313362; doi:10.1371/journal.pone.0352360)
Supplement: S2 File — (ZIP) [file pone.0352360.s002.zip › S2 File. The raw data of the experiments/Change in travel speed-2024-09-21_112333.xlsx]

## Sheet: Data
Time/s	torque	speed	power
0	12	125	0.1571
0.005	11	125	0.144
0.01	13	125	0.1702
0.015	15	125	0.1963
0.02	18	125	0.2356
0.025	17	125	0.2225
0.03	16	125	0.2094
0.035	16	125	0.2094
0.04	14	125	0.1832
0.045	13	125	0.1702
0.05	11	125	0.144
0.056	10	125	0.1309
0.061	10	125	0.1309
0.066	10	125	0.1309
0.071	11	125	0.144
0.076	11	125	0.144
0.081	11	125	0.144
0.086	11	125	0.144
0.091	11	125	0.144
0.096	10	125	0.1309
0.101	10	125	0.1309
0.106	11	125	0.144
0.111	13	145	0.1974
0.116	15	145	0.2277
0.121	16	145	0.2429
0.126	17	145	0.2581
0.131	17	145	0.2581
0.136	18	145	0.2733
0.141	22	145	0.334
0.146	23	145	0.3492
0.151	21	145	0.3188
0.156	18	145	0.2733
0.161	13	145	0.1974
0.167	10	145	0.1518
0.172	7	145	0.1063
0.177	4	145	0.0607
0.182	3	145	0.0455
0.187	3	145	0.0455
0.192	5	145	0.0759
0.197	4	145	0.0607
0.202	2	145	0.0304
0.207	1	145	0.0152
0.212	1	145	0.0152
0.217	2	145	0.0304
0.222	3	145	0.0455
0.227	2	145	0.0304
0.232	2	145	0.0304
0.237	3	145	0.0455
0.242	4	145	0.0607
0.247	4	145	0.0607
0.252	4	145	0.0607
0.257	4	145	0.0607
0.262	5	145	0.0759
0.267	5	145	0.0759
0.273	4	145	0.0607
0.278	6	145	0.0911
0.283	6	145	0.0911
0.288	8	145	0.1215
0.293	11	145	0.167
0.298	13	145	0.1974
0.303	16	145	0.2429
0.308	15	145	0.2277
0.313	15	145	0.2277
0.318	16	145	0.2429
0.323	18	145	0.2733
0.328	18	145	0.2733
0.333	19	145	0.2885
0.338	21	145	0.3188
0.343	17	145	0.2581
0.348	14	145	0.2126
0.353	10	145	0.1518
0.358	8	145	0.1215
0.363	7	145	0.1063
0.368	5	145	0.0759
0.373	3	145	0.0455
0.378	3	145	0.0455
0.384	2	145	0.0304
0.389	1	145	0.0152
0.394	1	145	0.0152
0.399	1	145	0.0152
0.404	0	145	0
0.409	1	145	0.0152
0.414	1	145	0.0152
0.419	0	145	0
0.424	1	145	0.0152
0.429	1	145	0.0152
0.434	1	145	0.0152
0.439	0	145	0
0.444	1	145	0.0152
0.449	1	145	0.0152
0.454	1	145	0.0152
0.459	2	145	0.0304
0.464	2	145	0.0304
0.469	3	145	0.0455
0.474	5	145	0.0759
0.479	6	145	0.0911
0.484	7	145	0.1063
0.49	8	145	0.1215
0.495	9	145	0.1366
0.5	10	145	0.1518
0.505	11	145	0.167
0.51	14	145	0.2126
0.515	16	145	0.2429
0.52	17	145	0.2581
0.525	16	145	0.2429
0.53	14	145	0.2126
0.535	17	145	0.2581
0.54	23	145	0.3492
0.545	22	145	0.334
0.55	14	145	0.2126
0.555	9	145	0.1366
0.56	7	145	0.1063
0.565	4	145	0.0607
0.57	2	145	0.0304
0.575	2	145	0.0304
0.58	1	145	0.0152
0.585	1	145	0.0152
0.59	2	145	0.0304
0.595	2	145	0.0304
0.601	1	145	0.0152
0.606	1	145	0.0152
0.611	1	145	0.0152
0.616	1	145	0.0152
0.621	1	145	0.0152
0.626	1	145	0.0152
0.631	1	145	0.0152
0.636	1	145	0.0152
0.641	1	145	0.0152
0.646	0	145	0
0.651	0	145	0
0.656	1	145	0.0152
0.661	1	145	0.0152
0.666	1	145	0.0152
0.671	1	145	0.0152
0.676	1	145	0.0152
0.681	1	145	0.0152
0.686	1	145	0.0152
0.691	1	145	0.0152
0.696	1	145	0.0152
0.701	1	145	0.0152
0.707	1	145	0.0152
0.712	1	145	0.0152
0.717	1	145	0.0152
0.722	0	145	0
0.727	0	145	0
0.732	1	145	0.0152
0.737	0	145	0
0.742	0	145	0
0.747	1	145	0.0152
0.752	0	145	0
0.757	1	145	0.0152
0.762	1	145	0.0152
0.767	1	145	0.0152
0.772	1	145	0.0152
0.777	2	145	0.0304
0.782	3	145	0.0455
0.787	5	145	0.0759
0.792	7	145	0.1063
0.797	9	145	0.1366
0.802	11	145	0.167
0.807	15	145	0.2277
0.812	17	145	0.2581
0.818	19	145	0.2885
0.823	21	145	0.3188
0.828	19	145	0.2885
0.833	15	145	0.2277
0.838	11	145	0.167
0.843	8	145	0.1215
0.848	5	145	0.0759
0.853	4	145	0.0607
0.858	3	145	0.0455
0.863	3	145	0.0455
0.868	2	145	0.0304
0.873	2	145	0.0304
0.878	2	145	0.0304
0.883	2	145	0.0304
0.888	2	145	0.0304
0.893	1	145	0.0152
0.898	1	145	0.0152
0.903	1	145	0.0152
0.908	1	145	0.0152
0.913	1	145	0.0152
0.918	1	145	0.0152
0.924	3	145	0.0455
0.929	2	145	0.0304
0.934	4	145	0.0607
0.939	2	145	0.0304
0.944	2	145	0.0304
0.949	3	145	0.0455
0.954	3	145	0.0455
0.959	2	145	0.0304
0.964	1	145	0.0152
0.969	2	145	0.0304
0.974	2	145	0.0304
0.979	3	145	0.0455
0.984	3	145	0.0455
0.989	2	145	0.0304
0.994	2	145	0.0304
0.999	1	145	0.0152
1.004	1	145	0.0152
1.009	2	145	0.0304
1.014	2	145	0.0304
1.019	2	145	0.0304
1.024	0	145	0
1.03	2	145	0.0304
1.035	1	145	0.0152
1.04	2	145	0.0304
1.045	2	145	0.0304
1.05	1	145	0.0152
1.055	2	145	0.0304
1.06	1	145	0.0152
1.065	2	145	0.0304
1.07	1	145	0.0152
1.075	1	145	0.0152
1.08	1	145	0.0152
1.085	1	145	0.0152
1.09	1	145	0.0152
1.095	1	145	0.0152
1.1	1	145	0.0152
1.105	1	145	0.0152
1.11	0	145	0
1.115	1	145	0.0152
1.12	1	153	0.016
1.125	2	153	0.032
1.13	2	153	0.032
1.135	2	153	0.032
1.141	2	153	0.032
1.146	2	153	0.032
1.151	3	153	0.0481
1.156	4	153	0.0641
1.161	4	153	0.0641
1.166	5	153	0.0801
1.171	5	153	0.0801
1.176	6	153	0.0961
1.181	5	153	0.0801
1.186	4	153	0.0641
1.191	5	153	0.0801
1.196	4	153	0.0641
1.201	4	153	0.0641
1.206	5	153	0.0801
1.211	3	153	0.0481
1.216	4	153	0.0641
1.221	3	153	0.0481
1.226	3	153	0.0481
1.231	1	153	0.016
1.236	1	153	0.016
1.241	0	153	0
1.247	2	153	0.032
1.252	3	153	0.0481
1.257	2	153	0.032
1.262	2	153	0.032
1.267	4	153	0.0641
1.272	4	153	0.0641
1.277	4	153	0.0641
1.282	5	153	0.0801
1.287	5	153	0.0801
1.292	5	153	0.0801
1.297	5	153	0.0801
1.302	6	153	0.0961
1.307	6	153	0.0961
1.312	4	153	0.0641
1.317	5	153	0.0801
1.322	7	153	0.1121
1.327	8	153	0.1282
1.332	8	153	0.1282
1.337	6	153	0.0961
1.342	6	153	0.0961
1.347	5	153	0.0801
1.352	4	153	0.0641
1.358	3	153	0.0481
1.363	2	153	0.032
1.368	2	153	0.032
1.373	2	153	0.032
1.378	2	153	0.032
1.383	2	153	0.032
1.388	1	153	0.016
1.393	1	153	0.016
1.398	1	153	0.016
1.403	1	153	0.016
1.408	1	153	0.016
1.413	1	153	0.016
1.418	1	153	0.016
1.423	1	153	0.016
1.428	1	153	0.016
1.433	1	153	0.016
1.438	1	153	0.016
1.443	1	153	0.016
1.448	1	153	0.016
1.453	1	153	0.016
1.458	1	153	0.016
1.464	1	153	0.016
1.469	1	153	0.016
1.474	1	153	0.016
1.479	1	153	0.016
1.484	0	153	0
1.489	1	153	0.016
1.494	1	153	0.016
1.499	1	153	0.016
1.504	1	153	0.016
1.509	0	153	0
1.514	1	153	0.016
1.519	0	153	0
1.524	0	153	0
1.529	0	153	0
1.534	0	153	0
1.539	1	153	0.016
1.544	0	153	0
1.549	0	153	0
1.554	0	153	0
1.559	0	153	0
1.564	0	153	0
1.569	0	153	0
1.575	0	153	0
1.58	0	153	0
1.585	0	153	0
1.59	0	153	0
1.595	0	153	0
1.6	1	153	0.016
1.605	0	153	0
1.61	0	153	0
1.615	2	153	0.032
1.62	0	153	0
1.625	2	153	0.032
1.63	2	153	0.032
1.635	2	153	0.032
1.64	2	153	0.032
1.645	5	153	0.0801
1.65	7	153	0.1121
1.655	9	153	0.1442
1.66	10	153	0.1602
1.665	13	153	0.2083
1.67	15	153	0.2403
1.675	15	153	0.2403
1.681	14	153	0.2243
1.686	12	153	0.1923
1.691	10	153	0.1602
1.696	11	153	0.1762
1.701	9	153	0.1442
1.706	7	153	0.1121
1.711	7	153	0.1121
1.716	5	153	0.0801
1.721	7	153	0.1121
1.726	8	153	0.1282
1.731	5	153	0.0801
1.736	5	153	0.0801
1.741	3	153	0.0481
1.746	2	153	0.032
1.751	3	153	0.0481
1.756	0	153	0
1.761	1	153	0.016
1.766	2	153	0.032
1.771	1	153	0.016
1.776	1	153	0.016
1.781	1	153	0.016
1.786	1	153	0.016
1.792	1	153	0.016
1.797	1	153	0.016
1.802	1	153	0.016
1.807	1	153	0.016
1.812	1	153	0.016
1.817	0	153	0
1.822	1	153	0.016
1.827	1	153	0.016
1.832	0	153	0
1.837	0	153	0
1.842	1	153	0.016
1.847	0	153	0
1.852	0	153	0
1.857	0	153	0
1.862	1	153	0.016
1.867	0	153	0
1.872	0	153	0
1.877	0	153	0
1.882	0	153	0
1.887	0	153	0
1.892	0	153	0
1.898	0	153	0
1.903	1	153	0.016
1.908	0	153	0
1.913	0	153	0
1.918	0	153	0
1.923	0	153	0
1.928	0	153	0
1.933	0	153	0
1.938	0	153	0
1.943	0	153	0
1.948	0	153	0
1.953	0	153	0
1.958	0	153	0
1.963	0	153	0
1.968	0	153	0
1.973	0	153	0
1.978	0	153	0
1.983	0	153	0
1.988	0	153	0
1.993	0	153	0
1.998	1	153	0.016
2.003	0	153	0
2.009	0	153	0
2.014	0	153	0
2.019	0	153	0
2.024	0	153	0
2.029	0	153	0
2.034	0	153	0
2.039	0	153	0
2.044	0	153	0
2.049	2	153	0.032
2.054	1	153	0.016
2.059	2	153	0.032
2.064	4	153	0.0641
2.069	4	153	0.0641
2.074	7	153	0.1121
2.079	10	153	0.1602
2.084	13	153	0.2083
2.089	14	153	0.2243
2.094	15	153	0.2403
2.099	18	153	0.2884
2.104	19	153	0.3044
2.109	18	153	0.2884
2.115	16	153	0.2563
2.12	13	153	0.2083
2.125	15	153	0.2403
2.13	19	152	0.3024
2.135	16	152	0.2547
2.14	9	152	0.1432
2.145	6	152	0.0955
2.15	5	152	0.0796
2.155	2	152	0.0318
2.16	1	152	0.0159
2.165	2	152	0.0318
2.17	1	152	0.0159
2.175	1	152	0.0159
2.18	1	152	0.0159
2.185	1	152	0.0159
2.19	1	152	0.0159
2.195	1	152	0.0159
2.2	1	152	0.0159
2.205	1	152	0.0159
2.21	0	152	0
2.215	0	152	0
2.22	0	152	0
2.226	1	152	0.0159
2.231	0	152	0
2.236	0	152	0
2.241	0	152	0
2.246	0	152	0
2.251	0	152	0
2.256	0	152	0
2.261	0	152	0
2.266	0	152	0
2.271	0	152	0
2.276	0	152	0
2.281	0	152	0
2.286	0	152	0
2.291	0	152	0
2.296	0	152	0
2.301	0	152	0
2.306	0	152	0
2.311	0	152	0
2.316	0	152	0
2.321	0	152	0
2.326	0	152	0
2.332	0	152	0
2.337	0	152	0
2.342	0	152	0
2.347	0	152	0
2.352	0	152	0
2.357	0	152	0
2.362	0	152	0
2.367	0	152	0
2.372	0	152	0
2.377	0	152	0
2.382	0	152	0
2.387	0	152	0
2.392	0	152	0
2.397	0	152	0
2.402	0	152	0
2.407	0	152	0
2.412	0	152	0
2.417	0	152	0
2.422	0	152	0
2.427	0	152	0
2.432	0	152	0
2.437	0	152	0
2.443	0	152	0
2.448	0	152	0
2.453	0	152	0
2.458	0	152	0
2.463	0	152	0
2.468	1	152	0.0159
2.473	0	152	0
2.478	0	152	0
2.483	0	152	0
2.488	0	152	0
2.493	1	152	0.0159
2.498	2	152	0.0318
2.503	2	152	0.0318
2.508	3	152	0.0477
2.513	5	152	0.0796
2.518	6	152	0.0955
2.523	12	152	0.191
2.528	21	152	0.3342
2.533	25	152	0.3979
2.538	23	152	0.3661
2.543	21	152	0.3342
2.549	22	152	0.3502
2.554	19	152	0.3024
2.559	14	152	0.2228
2.564	10	152	0.1592
2.569	7	152	0.1114
2.574	4	152	0.0637
2.579	4	152	0.0637
2.584	3	152	0.0477
2.589	1	152	0.0159
2.594	1	152	0.0159
2.599	2	152	0.0318
2.604	1	152	0.0159
2.609	1	152	0.0159
2.614	1	152	0.0159
2.619	0	152	0
2.624	1	152	0.0159
2.629	2	152	0.0318
2.634	1	152	0.0159
2.639	0	152	0
2.644	1	152	0.0159
2.649	1	152	0.0159
2.655	0	152	0
2.66	1	152	0.0159
2.665	1	152	0.0159
2.67	0	152	0
2.675	1	152	0.0159
2.68	0	152	0
2.685	0	152	0
2.69	0	152	0
2.695	0	152	0
2.7	0	152	0
2.705	1	152	0.0159
2.71	0	152	0
2.715	0	152	0
2.72	0	152	0
2.725	0	152	0
2.73	0	152	0
2.735	0	152	0
2.74	0	152	0
2.745	0	152	0
2.75	0	152	0
2.755	0	152	0
2.76	0	152	0
2.766	0	152	0
2.771	0	152	0
2.776	0	152	0
2.781	0	152	0
2.786	0	152	0
2.791	0	152	0
2.796	0	152	0
2.801	0	152	0
2.806	0	152	0
2.811	0	152	0
2.816	0	152	0
2.821	0	152	0
2.826	0	152	0
2.831	0	152	0
2.836	0	152	0
2.841	0	152	0
2.846	0	152	0
2.851	0	152	0
2.856	0	152	0
2.861	0	152	0
2.866	0	152	0
2.872	0	152	0
2.877	0	152	0
2.882	0	152	0
2.887	0	152	0
2.892	1	152	0.0159
2.897	1	152	0.0159
2.902	2	152	0.0318
2.907	2	152	0.0318
2.912	3	152	0.0477
2.917	4	152	0.0637
2.922	6	152	0.0955
2.927	10	152	0.1592
2.932	16	152	0.2547
2.937	21	152	0.3342
2.942	23	152	0.3661
2.947	22	152	0.3502
2.952	20	152	0.3183
2.957	17	152	0.2706
2.962	11	152	0.1751
2.967	6	152	0.0955
2.972	3	152	0.0477
2.977	4	152	0.0637
2.983	3	152	0.0477
2.988	2	152	0.0318
2.993	1	152	0.0159
2.998	1	152	0.0159
3.003	1	152	0.0159
3.008	1	152	0.0159
3.013	1	152	0.0159
3.018	1	152	0.0159
3.023	1	152	0.0159
3.028	1	152	0.0159
3.033	1	152	0.0159
3.038	1	152	0.0159
3.043	1	152	0.0159
3.048	1	152	0.0159
3.053	1	152	0.0159
3.058	1	152	0.0159
3.063	1	152	0.0159
3.068	1	152	0.0159
3.073	0	152	0
3.078	1	152	0.0159
3.083	1	152	0.0159
3.089	0	152	0
3.094	1	152	0.0159
3.099	0	152	0
3.104	0	152	0
3.109	1	152	0.0159
3.114	0	152	0
3.119	0	152	0
3.124	0	152	0
3.129	0	152	0
3.134	0	152	0
3.139	0	151	0
3.144	0	151	0
3.149	0	151	0
3.154	0	151	0
3.159	0	151	0
3.164	0	151	0
3.169	0	151	0
3.174	0	151	0
3.179	0	151	0
3.184	0	151	0
3.189	0	151	0
3.194	0	151	0
3.2	0	151	0
3.205	1	151	0.0158
3.21	0	151	0
3.215	0	151	0
3.22	1	151	0.0158
3.225	0	151	0
3.23	0	151	0
3.235	1	151	0.0158
3.24	0	151	0
3.245	0	151	0
3.25	1	151	0.0158
3.255	3	151	0.0474
3.26	2	151	0.0316
3.265	4	151	0.0632
3.27	8	151	0.1265
3.275	10	151	0.1581
3.28	13	151	0.2055
3.285	17	151	0.2688
3.29	19	151	0.3004
3.295	18	151	0.2846
3.3	18	151	0.2846
3.306	18	151	0.2846
3.311	17	151	0.2688
3.316	13	151	0.2055
3.321	11	151	0.1739
3.326	10	151	0.1581
3.331	11	151	0.1739
3.336	13	151	0.2055
3.341	8	151	0.1265
3.346	4	151	0.0632
3.351	4	151	0.0632
3.356	3	151	0.0474
3.361	0	151	0
3.366	0	151	0
3.371	1	151	0.0158
3.376	2	151	0.0316
3.381	1	151	0.0158
3.386	2	151	0.0316
3.391	1	151	0.0158
3.396	1	151	0.0158
3.401	1	151	0.0158
3.406	1	151	0.0158
3.411	1	151	0.0158
3.417	1	151	0.0158
3.422	1	151	0.0158
3.427	1	151	0.0158
3.432	0	151	0
3.437	1	151	0.0158
3.442	0	151	0
3.447	0	151	0
3.452	1	151	0.0158
3.457	0	151	0
3.462	0	151	0
3.467	1	151	0.0158
3.472	0	151	0
3.477	0	151	0
3.482	0	151	0
3.487	1	151	0.0158
3.492	0	151	0
3.497	0	151	0
3.502	0	151	0
3.507	0	151	0
3.512	0	151	0
3.517	0	151	0
3.523	0	151	0
3.528	0	151	0
3.533	0	151	0
3.538	0	151	0
3.543	0	151	0
3.548	0	151	0
3.553	0	151	0
3.558	0	151	0
3.563	0	151	0
3.568	0	151	0
3.573	0	151	0
3.578	0	151	0
3.583	0	151	0
3.588	0	151	0
3.593	0	151	0
3.598	0	151	0
3.603	0	151	0
3.608	0	151	0
3.613	0	151	0
3.618	0	151	0
3.623	1	151	0.0158
3.628	0	151	0
3.634	1	151	0.0158
3.639	2	151	0.0316
3.644	1	151	0.0158
3.649	4	151	0.0632
3.654	4	151	0.0632
3.659	11	151	0.1739
3.664	14	151	0.2214
3.669	19	151	0.3004
3.674	23	151	0.3637
3.679	22	151	0.3479
3.684	22	151	0.3479
3.689	21	151	0.332
3.694	17	151	0.2688
3.699	13	151	0.2055
3.704	15	151	0.2372
3.709	12	151	0.1897
3.714	10	151	0.1581
3.719	7	151	0.1107
3.724	6	151	0.0949
3.729	4	151	0.0632
3.734	5	151	0.0791
3.74	5	151	0.0791
3.745	2	151	0.0316
3.75	2	151	0.0316
3.755	2	151	0.0316
3.76	1	151	0.0158
3.765	1	151	0.0158
3.77	0	151	0
3.775	1	151	0.0158
3.78	2	151	0.0316
3.785	0	151	0
3.79	1	151	0.0158
3.795	1	151	0.0158
3.8	1	151	0.0158
3.805	0	151	0
3.81	2	151	0.0316
3.815	1	151	0.0158
3.82	1	151	0.0158
3.825	1	151	0.0158
3.83	1	151	0.0158
3.835	1	151	0.0158
3.84	0	151	0
3.845	1	151	0.0158
3.851	0	151	0
3.856	0	151	0
3.861	1	151	0.0158
3.866	1	151	0.0158
3.871	1	151	0.0158
3.876	1	151	0.0158
3.881	1	151	0.0158
3.886	1	151	0.0158
3.891	1	151	0.0158
3.896	1	151	0.0158
3.901	0	151	0
3.906	0	151	0
3.911	1	151	0.0158
3.916	0	151	0
3.921	0	151	0
3.926	0	151	0
3.931	0	151	0
3.936	0	151	0
3.941	1	151	0.0158
3.946	0	151	0
3.951	0	151	0
3.957	0	151	0
3.962	1	151	0.0158
3.967	1	151	0.0158
3.972	1	151	0.0158
3.977	1	151	0.0158
3.982	2	151	0.0316
3.987	2	151	0.0316
3.992	3	151	0.0474
3.997	4	151	0.0632
4.002	6	151	0.0949
4.007	9	151	0.1423
4.012	13	151	0.2055
4.017	15	151	0.2372
4.022	16	151	0.253
4.027	17	151	0.2688
4.032	19	151	0.3004
4.037	18	151	0.2846
4.042	16	151	0.253
4.047	12	151	0.1897
4.052	7	151	0.1107
4.057	6	151	0.0949
4.062	6	151	0.0949
4.068	6	151	0.0949
4.073	5	151	0.0791
4.078	2	151	0.0316
4.083	3	151	0.0474
4.088	3	151	0.0474
4.093	2	151	0.0316
4.098	3	151	0.0474
4.103	3	151	0.0474
4.108	3	151	0.0474
4.113	2	151	0.0316
4.118	2	151	0.0316
4.123	3	151	0.0474
4.128	3	151	0.0474
4.133	1	151	0.0158
4.138	3	151	0.0474
4.143	4	151	0.0632
4.148	3	149	0.0468
4.153	4	149	0.0624
4.158	3	149	0.0468
4.163	3	149	0.0468
4.168	4	149	0.0624
4.174	3	149	0.0468
4.179	2	149	0.0312
4.184	3	149	0.0468
4.189	3	149	0.0468
4.194	3	149	0.0468
4.199	3	149	0.0468
4.204	3	149	0.0468
4.209	2	149	0.0312
4.214	3	149	0.0468
4.219	2	149	0.0312
4.224	2	149	0.0312
4.229	3	149	0.0468
4.234	3	149	0.0468
4.239	5	149	0.078
4.244	5	149	0.078
4.249	5	149	0.078
4.254	6	149	0.0936
4.259	5	149	0.078
4.264	4	149	0.0624
4.269	6	149	0.0936
4.274	5	149	0.078
4.28	5	149	0.078
4.285	5	149	0.078
4.29	5	149	0.078
4.295	6	149	0.0936
4.3	7	149	0.1092
4.305	7	149	0.1092
4.31	7	149	0.1092
4.315	7	149	0.1092
4.32	6	149	0.0936
4.325	5	149	0.078
4.33	5	149	0.078
4.335	4	149	0.0624
4.34	5	149	0.078
4.345	5	149	0.078
4.35	7	149	0.1092
4.355	6	149	0.0936
4.36	5	149	0.078
4.365	4	149	0.0624
4.37	5	149	0.078
4.375	5	149	0.078
4.38	3	149	0.0468
4.385	4	149	0.0624
4.391	4	149	0.0624
4.396	4	149	0.0624
4.401	3	149	0.0468
4.406	2	149	0.0312
4.411	3	149	0.0468
4.416	2	149	0.0312
4.421	2	149	0.0312
4.426	2	149	0.0312
4.431	0	149	0
4.436	1	149	0.0156
4.441	1	149	0.0156
4.446	2	149	0.0312
4.451	1	149	0.0156
4.456	2	149	0.0312
4.461	2	149	0.0312
4.466	3	149	0.0468
4.471	5	149	0.078
4.476	6	149	0.0936
4.481	7	149	0.1092
4.486	10	149	0.156
4.491	9	149	0.1404
4.497	10	149	0.156
4.502	9	149	0.1404
4.507	10	149	0.156
4.512	10	149	0.156
4.517	9	149	0.1404
4.522	8	149	0.1248
4.527	9	149	0.1404
4.532	8	149	0.1248
4.537	7	149	0.1092
4.542	7	149	0.1092
4.547	8	149	0.1248
4.552	11	149	0.1716
4.557	10	149	0.156
4.562	7	149	0.1092
4.567	6	149	0.0936
4.572	6	149	0.0936
4.577	4	149	0.0624
4.582	3	149	0.0468
4.587	1	149	0.0156
4.592	2	149	0.0312
4.597	2	149	0.0312
4.602	2	149	0.0312
4.608	2	149	0.0312
4.613	1	149	0.0156
4.618	1	149	0.0156
4.623	1	149	0.0156
4.628	2	149	0.0312
4.633	2	149	0.0312
4.638	2	149	0.0312
4.643	2	149	0.0312
4.648	2	149	0.0312
4.653	1	149	0.0156
4.658	2	149	0.0312
4.663	2	149	0.0312
4.668	2	149	0.0312
4.673	2	149	0.0312
4.678	2	149	0.0312
4.683	2	149	0.0312
4.688	2	149	0.0312
4.693	2	149	0.0312
4.698	2	149	0.0312
4.703	3	149	0.0468
4.708	5	149	0.078
4.714	6	149	0.0936
4.719	6	149	0.0936
4.724	8	149	0.1248
4.729	10	149	0.156
4.734	11	149	0.1716
4.739	12	149	0.1872
4.744	12	149	0.1872
4.749	14	149	0.2184
4.754	15	149	0.234
4.759	14	149	0.2184
4.764	12	149	0.1872
4.769	10	149	0.156
4.774	8	149	0.1248
4.779	7	149	0.1092
4.784	7	149	0.1092
4.789	5	149	0.078
4.794	4	149	0.0624
4.799	4	149	0.0624
4.804	3	149	0.0468
4.809	2	149	0.0312
4.814	1	149	0.0156
4.819	1	149	0.0156
4.825	2	149	0.0312
4.83	2	149	0.0312
4.835	0	149	0
4.84	1	149	0.0156
4.845	0	149	0
4.85	1	149	0.0156
4.855	1	149	0.0156
4.86	1	149	0.0156
4.865	1	149	0.0156
4.87	2	149	0.0312
4.875	1	149	0.0156
4.88	3	149	0.0468
4.885	3	149	0.0468
4.89	3	149	0.0468
4.895	5	149	0.078
4.9	6	149	0.0936
4.905	7	149	0.1092
4.91	9	149	0.1404
4.915	8	149	0.1248
4.92	8	149	0.1248
4.925	9	149	0.1404
4.931	8	149	0.1248
4.936	8	149	0.1248
4.941	10	149	0.156
4.946	9	149	0.1404
4.951	10	149	0.156
4.956	13	149	0.2028
4.961	16	149	0.2496
4.966	16	149	0.2496
4.971	12	149	0.1872
4.976	10	149	0.156
4.981	7	149	0.1092
4.986	5	149	0.078
4.991	3	149	0.0468
4.996	2	149	0.0312
5.001	2	149	0.0312
5.006	1	149	0.0156
5.011	2	149	0.0312
5.016	1	149	0.0156
5.021	1	149	0.0156
5.026	1	149	0.0156
5.031	2	149	0.0312
5.036	1	149	0.0156
5.042	1	149	0.0156
5.047	2	149	0.0312
5.052	2	149	0.0312
5.057	1	149	0.0156
5.062	1	149	0.0156
5.067	1	149	0.0156
5.072	1	149	0.0156
5.077	1	149	0.0156
5.082	1	149	0.0156
5.087	1	149	0.0156
5.092	1	149	0.0156
5.097	1	149	0.0156
5.102	1	149	0.0156
5.107	1	149	0.0156
5.112	1	149	0.0156
5.117	1	149	0.0156
5.122	1	149	0.0156
5.127	1	149	0.0156
5.132	1	149	0.0156
5.137	2	149	0.0312
5.142	1	149	0.0156
5.148	2	149	0.0312
5.153	4	149	0.0624
5.158	7	150	0.1099
5.163	10	150	0.1571
5.168	12	150	0.1885
5.173	15	150	0.2356
5.178	15	150	0.2356
5.183	17	150	0.267
5.188	18	150	0.2827
5.193	18	150	0.2827
5.198	17	150	0.267
5.203	15	150	0.2356
5.208	12	150	0.1885
5.213	10	150	0.1571
5.218	6	150	0.0942
5.223	5	150	0.0785
5.228	5	150	0.0785
5.233	3	150	0.0471
5.238	2	150	0.0314
5.243	0	150	0
5.248	1	150	0.0157
5.253	0	150	0
5.259	1	150	0.0157
5.264	1	150	0.0157
5.269	0	150	0
5.274	1	150	0.0157
5.279	1	150	0.0157
5.284	1	150	0.0157
5.289	2	150	0.0314
5.294	1	150	0.0157
5.299	2	150	0.0314
5.304	2	150	0.0314
5.309	3	150	0.0471
5.314	4	150	0.0628
5.319	5	150	0.0785
5.324	5	150	0.0785
5.329	5	150	0.0785
5.334	5	150	0.0785
5.339	7	150	0.1099
5.344	8	150	0.1257
5.349	8	150	0.1257
5.354	9	150	0.1414
5.359	11	150	0.1728
5.365	15	150	0.2356
5.37	19	150	0.2984
5.375	18	150	0.2827
5.38	14	150	0.2199
5.385	12	150	0.1885
5.39	9	150	0.1414
5.395	5	150	0.0785
5.4	3	150	0.0471
5.405	2	150	0.0314
5.41	2	150	0.0314
5.415	2	150	0.0314
5.42	2	150	0.0314
5.425	1	150	0.0157
5.43	1	150	0.0157
5.435	1	150	0.0157
5.44	1	150	0.0157
5.445	1	150	0.0157
5.45	1	150	0.0157
5.455	1	150	0.0157
5.46	1	150	0.0157
5.465	1	150	0.0157
5.47	1	150	0.0157
5.476	1	150	0.0157
5.481	1	150	0.0157
5.486	1	150	0.0157
5.491	1	150	0.0157
5.496	0	150	0
5.501	1	150	0.0157
5.506	1	150	0.0157
5.511	1	150	0.0157
5.516	1	150	0.0157
5.521	1	150	0.0157
5.526	1	150	0.0157
5.531	1	150	0.0157
5.536	1	150	0.0157
5.541	1	150	0.0157
5.546	1	150	0.0157
5.551	1	150	0.0157
5.556	1	150	0.0157
5.561	2	150	0.0314
5.566	4	150	0.0628
5.571	4	150	0.0628
5.576	6	150	0.0942
5.582	6	150	0.0942
5.587	8	150	0.1257
5.592	13	150	0.2042
5.597	15	150	0.2356
5.602	16	150	0.2513
5.607	17	150	0.267
5.612	15	150	0.2356
5.617	14	150	0.2199
5.622	13	150	0.2042
5.627	12	150	0.1885
5.632	7	150	0.1099
5.637	6	150	0.0942
5.642	4	150	0.0628
5.647	3	150	0.0471
5.652	1	150	0.0157
5.657	1	150	0.0157
5.662	1	150	0.0157
5.667	2	150	0.0314
5.672	0	150	0
5.677	1	150	0.0157
5.682	2	150	0.0314
5.687	2	150	0.0314
5.693	3	150	0.0471
5.698	3	150	0.0471
5.703	2	150	0.0314
5.708	4	150	0.0628
5.713	5	150	0.0785
5.718	5	150	0.0785
5.723	5	150	0.0785
5.728	5	150	0.0785
5.733	5	150	0.0785
5.738	5	150	0.0785
5.743	5	150	0.0785
5.748	7	150	0.1099
5.753	7	150	0.1099
5.758	6	150	0.0942
5.763	8	150	0.1257
5.768	11	150	0.1728
5.773	13	150	0.2042
5.778	14	150	0.2199
5.783	11	150	0.1728
5.788	10	150	0.1571
5.793	8	150	0.1257
5.799	5	150	0.0785
5.804	3	150	0.0471
5.809	3	150	0.0471
5.814	2	150	0.0314
5.819	3	150	0.0471
5.824	2	150	0.0314
5.829	1	150	0.0157
5.834	1	150	0.0157
5.839	1	150	0.0157
5.844	1	150	0.0157
5.849	1	150	0.0157
5.854	2	150	0.0314
5.859	2	150	0.0314
5.864	2	150	0.0314
5.869	1	150	0.0157
5.874	3	150	0.0471
5.879	2	150	0.0314
5.884	1	150	0.0157
5.889	2	150	0.0314
5.894	2	150	0.0314
5.899	1	150	0.0157
5.905	2	150	0.0314
5.91	1	150	0.0157
5.915	1	150	0.0157
5.92	2	150	0.0314
5.925	1	150	0.0157
5.93	2	150	0.0314
5.935	1	150	0.0157
5.94	1	150	0.0157
5.945	2	150	0.0314
5.95	4	150	0.0628
5.955	4	150	0.0628
5.96	6	150	0.0942
5.965	8	150	0.1257
5.97	11	150	0.1728
5.975	13	150	0.2042
5.98	11	150	0.1728
5.985	11	150	0.1728
5.99	10	150	0.1571
5.995	11	150	0.1728
6	11	150	0.1728
6.005	9	150	0.1414
6.01	8	150	0.1257
6.016	7	150	0.1099
6.021	7	150	0.1099
6.026	6	150	0.0942
6.031	3	150	0.0471
6.036	3	150	0.0471
6.041	2	150	0.0314
6.046	1	150	0.0157
6.051	1	150	0.0157
6.056	0	150	0
6.061	1	150	0.0157
6.066	1	150	0.0157
6.071	1	150	0.0157
6.076	2	150	0.0314
6.081	1	150	0.0157
6.086	1	150	0.0157
6.091	2	150	0.0314
6.096	3	150	0.0471
6.101	4	150	0.0628
6.106	3	150	0.0471
6.111	5	150	0.0785
6.116	6	150	0.0942
6.122	7	150	0.1099
6.127	7	150	0.1099
6.132	7	150	0.1099
6.137	6	150	0.0942
6.142	6	150	0.0942
6.147	8	150	0.1257
6.152	9	150	0.1414
6.157	9	150	0.1414
6.162	8	150	0.1257
6.167	8	149	0.1248
6.172	10	149	0.156
6.177	15	149	0.234
6.182	17	149	0.2652
6.187	13	149	0.2028
6.192	10	149	0.156
6.197	9	149	0.1404
6.202	6	149	0.0936
6.207	3	149	0.0468
6.212	2	149	0.0312
6.217	1	149	0.0156
6.222	1	149	0.0156
6.227	2	149	0.0312
6.233	1	149	0.0156
6.238	1	149	0.0156
6.243	1	149	0.0156
6.248	1	149	0.0156
6.253	1	149	0.0156
6.258	1	149	0.0156
6.263	1	149	0.0156
6.268	2	149	0.0312
6.273	1	149	0.0156
6.278	2	149	0.0312
6.283	2	149	0.0312
6.288	1	149	0.0156
6.293	1	149	0.0156
6.298	1	149	0.0156
6.303	1	149	0.0156
6.308	1	149	0.0156
6.313	1	149	0.0156
6.318	1	149	0.0156
6.323	1	149	0.0156
6.328	2	149	0.0312
6.333	2	149	0.0312
6.339	2	149	0.0312
6.344	2	149	0.0312
6.349	3	149	0.0468
6.354	4	149	0.0624
6.359	5	149	0.078
6.364	8	149	0.1248
6.369	11	149	0.1716
6.374	13	149	0.2028
6.379	13	149	0.2028
6.384	13	149	0.2028
6.389	14	149	0.2184
6.394	13	149	0.2028
6.399	11	149	0.1716
6.404	12	149	0.1872
6.409	11	149	0.1716
6.414	8	149	0.1248
6.419	7	149	0.1092
6.424	6	149	0.0936
6.429	4	149	0.0624
6.434	3	149	0.0468
6.439	3	149	0.0468
6.444	1	149	0.0156
6.45	1	149	0.0156
6.455	1	149	0.0156
6.46	0	149	0
6.465	1	149	0.0156
6.47	0	149	0
6.475	1	149	0.0156
6.48	0	149	0
6.485	0	149	0
6.49	1	149	0.0156
6.495	1	149	0.0156
6.5	0	149	0
6.505	1	149	0.0156
6.51	2	149	0.0312
6.515	1	149	0.0156
6.52	2	149	0.0312
6.525	2	149	0.0312
6.53	2	149	0.0312
6.535	4	149	0.0624
6.54	4	149	0.0624
6.545	4	149	0.0624
6.55	4	149	0.0624
6.556	4	149	0.0624
6.561	6	149	0.0936
6.566	7	149	0.1092
6.571	6	149	0.0936
6.576	10	149	0.156
6.581	14	149	0.2184
6.586	19	149	0.2964
6.591	22	149	0.3432
6.596	19	149	0.2964
6.601	14	149	0.2184
6.606	11	149	0.1716
6.611	8	149	0.1248
6.616	5	149	0.078
6.621	3	149	0.0468
6.626	3	149	0.0468
6.631	3	149	0.0468
6.636	2	149	0.0312
6.641	2	149	0.0312
6.646	1	149	0.0156
6.651	1	149	0.0156
6.656	1	149	0.0156
6.661	1	149	0.0156
6.667	1	149	0.0156
6.672	2	149	0.0312
6.677	1	149	0.0156
6.682	1	149	0.0156
6.687	2	149	0.0312
6.692	1	149	0.0156
6.697	1	149	0.0156
6.702	1	149	0.0156
6.707	1	149	0.0156
6.712	1	149	0.0156
6.717	1	149	0.0156
6.722	1	149	0.0156
6.727	1	149	0.0156
6.732	1	149	0.0156
6.737	1	149	0.0156
6.742	1	149	0.0156
6.747	1	149	0.0156
6.752	1	149	0.0156
6.757	1	149	0.0156
6.762	2	149	0.0312
6.767	2	149	0.0312
6.773	2	149	0.0312
6.778	5	149	0.078
6.783	7	149	0.1092
6.788	8	149	0.1248
6.793	10	149	0.156
6.798	12	149	0.1872
6.803	12	149	0.1872
6.808	13	149	0.2028
6.813	13	149	0.2028
6.818	13	149	0.2028
6.823	13	149	0.2028
6.828	11	149	0.1716
6.833	10	149	0.156
6.838	9	149	0.1404
6.843	7	149	0.1092
6.848	6	149	0.0936
6.853	6	149	0.0936
6.858	4	149	0.0624
6.863	1	149	0.0156
6.868	0	149	0
6.873	1	149	0.0156
6.878	1	149	0.0156
6.884	1	149	0.0156
6.889	1	149	0.0156
6.894	0	149	0
6.899	0	149	0
6.904	1	149	0.0156
6.909	2	149	0.0312
6.914	2	149	0.0312
6.919	1	149	0.0156
6.924	2	149	0.0312
6.929	2	149	0.0312
6.934	2	149	0.0312
6.939	3	149	0.0468
6.944	3	149	0.0468
6.949	3	149	0.0468
6.954	3	149	0.0468
6.959	4	149	0.0624
6.964	5	149	0.078
6.969	4	149	0.0624
6.974	4	149	0.0624
6.979	6	149	0.0936
6.984	9	149	0.1404
6.99	14	149	0.2184
6.995	14	149	0.2184
7	13	149	0.2028
7.005	12	149	0.1872
7.01	11	149	0.1716
7.015	9	149	0.1404
7.02	5	149	0.078
7.025	3	149	0.0468
7.03	3	149	0.0468
7.035	5	149	0.078
7.04	4	149	0.0624
7.045	4	149	0.0624
7.05	2	149	0.0312
7.055	1	149	0.0156
7.06	1	149	0.0156
7.065	1	149	0.0156
7.07	1	149	0.0156
7.075	2	149	0.0312
7.08	2	149	0.0312
7.085	2	149	0.0312
7.09	2	149	0.0312
7.095	2	149	0.0312
7.101	1	149	0.0156
7.106	1	149	0.0156
7.111	2	149	0.0312
7.116	2	149	0.0312
7.121	1	149	0.0156
7.126	2	149	0.0312
7.131	1	149	0.0156
7.136	1	149	0.0156
7.141	1	149	0.0156
7.146	1	149	0.0156
7.151	1	149	0.0156
7.156	1	149	0.0156
7.161	1	149	0.0156
7.166	2	149	0.0312
7.171	3	149	0.0468
7.176	4	149	0.0624
7.181	6	149	0.0936
7.186	7	149	0.1092
7.191	6	149	0.0936
7.196	8	149	0.1248
7.201	9	149	0.1404
7.207	9	149	0.1404
7.212	8	149	0.1248
7.217	10	149	0.156
7.222	10	149	0.156
7.227	9	149	0.1404
7.232	10	149	0.156
7.237	10	149	0.156
7.242	8	149	0.1248
7.247	6	149	0.0936
7.252	5	149	0.078
7.257	5	149	0.078
7.262	3	149	0.0468
7.267	3	149	0.0468
7.272	1	149	0.0156
7.277	1	149	0.0156
7.282	1	149	0.0156
7.287	2	149	0.0312
7.292	0	149	0
7.297	0	149	0
7.302	2	149	0.0312
7.307	1	149	0.0156
7.312	1	149	0.0156
7.318	4	149	0.0624
7.323	3	149	0.0468
7.328	2	149	0.0312
7.333	3	149	0.0468
7.338	3	149	0.0468
7.343	3	149	0.0468
7.348	4	149	0.0624
7.353	5	149	0.078
7.358	5	149	0.078
7.363	5	149	0.078
7.368	5	149	0.078
7.373	6	149	0.0936
7.378	5	149	0.078
7.383	5	149	0.078
7.388	8	149	0.1248
7.393	12	149	0.1872
7.398	13	149	0.2028
7.403	13	149	0.2028
7.408	11	149	0.1716
7.413	9	149	0.1404
7.418	9	149	0.1404
7.424	7	149	0.1092
7.429	4	149	0.0624
7.434	4	149	0.0624
7.439	4	149	0.0624
7.444	3	149	0.0468
7.449	2	149	0.0312
7.454	2	149	0.0312
7.459	2	149	0.0312
7.464	1	149	0.0156
7.469	1	149	0.0156
7.474	2	149	0.0312
7.479	2	149	0.0312
7.484	2	149	0.0312
7.489	2	149	0.0312
7.494	1	149	0.0156
7.499	2	149	0.0312
7.504	1	149	0.0156
7.509	1	149	0.0156
7.514	2	149	0.0312
7.519	2	149	0.0312
7.524	1	149	0.0156
7.53	1	149	0.0156
7.535	1	149	0.0156
7.54	1	149	0.0156
7.545	1	149	0.0156
7.55	1	149	0.0156
7.555	1	149	0.0156
7.56	1	149	0.0156
7.565	1	149	0.0156
7.57	1	149	0.0156
7.575	2	149	0.0312
7.58	2	149	0.0312
7.585	4	149	0.0624
7.59	5	149	0.078
7.595	6	149	0.0936
7.6	7	149	0.1092
7.605	7	149	0.1092
7.61	7	149	0.1092
7.615	9	149	0.1404
7.62	9	149	0.1404
7.625	8	149	0.1248
7.63	9	149	0.1404
7.635	10	149	0.156
7.641	9	149	0.1404
7.646	8	149	0.1248
7.651	7	149	0.1092
7.656	5	149	0.078
7.661	4	149	0.0624
7.666	4	149	0.0624
7.671	3	149	0.0468
7.676	2	149	0.0312
7.681	0	149	0
7.686	1	149	0.0156
7.691	2	149	0.0312
7.696	1	149	0.0156
7.701	1	149	0.0156
7.706	1	149	0.0156
7.711	1	149	0.0156
7.716	1	149	0.0156
7.721	3	149	0.0468
7.726	3	149	0.0468
7.731	2	149	0.0312
7.736	3	149	0.0468
7.741	2	149	0.0312
7.747	2	149	0.0312
7.752	4	149	0.0624
7.757	5	149	0.078
7.762	4	149	0.0624
7.767	4	149	0.0624
7.772	5	149	0.078
7.777	5	149	0.078
7.782	5	149	0.078
7.787	6	149	0.0936
7.792	8	149	0.1248
7.797	11	149	0.1716
7.802	16	149	0.2496
7.807	18	149	0.2808
7.812	16	149	0.2496
7.817	14	149	0.2184
7.822	12	149	0.1872
7.827	10	149	0.156
7.832	6	149	0.0936
7.837	4	149	0.0624
7.842	5	149	0.078
7.847	3	149	0.0468
7.852	2	149	0.0312
7.858	2	149	0.0312
7.863	1	149	0.0156
7.868	1	149	0.0156
7.873	1	149	0.0156
7.878	1	149	0.0156
7.883	2	149	0.0312
7.888	2	149	0.0312
7.893	2	149	0.0312
7.898	1	149	0.0156
7.903	2	149	0.0312
7.908	1	149	0.0156
7.913	1	149	0.0156
7.918	1	149	0.0156
7.923	1	149	0.0156
7.928	1	149	0.0156
7.933	0	149	0
7.938	1	149	0.0156
7.943	0	149	0
7.948	1	149	0.0156
7.953	1	149	0.0156
7.958	1	149	0.0156
7.964	0	149	0
7.969	0	149	0
7.974	1	149	0.0156
7.979	1	149	0.0156
7.984	1	149	0.0156
7.989	1	149	0.0156
7.994	3	149	0.0468
7.999	5	149	0.078
8.004	6	149	0.0936
8.009	8	149	0.1248
8.014	9	149	0.1404
8.019	10	149	0.156
8.024	10	149	0.156
8.029	12	149	0.1872
8.034	12	149	0.1872
8.039	11	149	0.1716
8.044	12	149	0.1872
8.049	12	149	0.1872
8.054	11	149	0.1716
8.059	9	149	0.1404
8.064	7	149	0.1092
8.069	6	149	0.0936
8.075	5	149	0.078
8.08	3	149	0.0468
8.085	3	149	0.0468
8.09	1	149	0.0156
8.095	0	149	0
8.1	1	149	0.0156
8.105	0	149	0
8.11	0	149	0
8.115	1	149	0.0156
8.12	1	149	0.0156
8.125	1	149	0.0156
8.13	3	149	0.0468
8.135	2	149	0.0312
8.14	1	149	0.0156
8.145	2	149	0.0312
8.15	2	149	0.0312
8.155	1	149	0.0156
8.16	3	149	0.0468
8.165	4	149	0.0624
8.17	3	149	0.0468
8.175	4	149	0.0624
8.181	4	149	0.0624
8.186	5	149	0.078
8.191	6	149	0.0936
8.196	5	149	0.078
8.201	9	149	0.1404
8.206	13	149	0.2028
8.211	14	149	0.2184
8.216	15	149	0.234
8.221	14	149	0.2184
8.226	13	149	0.2028
8.231	13	149	0.2028
8.236	10	149	0.156
8.241	8	149	0.1248
8.246	6	149	0.0936
8.251	5	149	0.078
8.256	4	149	0.0624
8.261	3	149	0.0468
8.266	2	149	0.0312
8.271	2	149	0.0312
8.276	2	149	0.0312
8.281	1	149	0.0156
8.286	1	149	0.0156
8.292	1	149	0.0156
8.297	2	149	0.0312
8.302	2	149	0.0312
8.307	1	149	0.0156
8.312	2	149	0.0312
8.317	1	149	0.0156
8.322	1	149	0.0156
8.327	1	149	0.0156
8.332	2	149	0.0312
8.337	1	149	0.0156
8.342	1	149	0.0156
8.347	2	149	0.0312
8.352	1	149	0.0156
8.357	2	149	0.0312
8.362	3	149	0.0468
8.367	2	149	0.0312
8.372	3	149	0.0468
8.377	3	149	0.0468
8.382	2	149	0.0312
8.387	5	149	0.078
8.392	8	149	0.1248
8.398	10	149	0.156
8.403	13	149	0.2028
8.408	14	149	0.2184
8.413	13	149	0.2028
8.418	12	149	0.1872
8.423	11	149	0.1716
8.428	10	149	0.156
8.433	8	149	0.1248
8.438	7	149	0.1092
8.443	10	149	0.156
8.448	8	149	0.1248
8.453	6	149	0.0936
8.458	7	149	0.1092
8.463	4	149	0.0624
8.468	2	149	0.0312
8.473	3	149	0.0468
8.478	3	149	0.0468
8.483	1	149	0.0156
8.488	1	149	0.0156
8.493	1	149	0.0156
8.498	1	149	0.0156
8.503	1	149	0.0156
8.509	1	149	0.0156
8.514	1	149	0.0156
8.519	1	149	0.0156
8.524	1	149	0.0156
8.529	1	149	0.0156
8.534	2	149	0.0312
8.539	3	149	0.0468
8.544	2	149	0.0312
8.549	5	149	0.078
8.554	5	149	0.078
8.559	5	149	0.078
8.564	5	149	0.078
8.569	6	149	0.0936
8.574	7	149	0.1092
8.579	6	149	0.0936
8.584	7	149	0.1092
8.589	7	149	0.1092
8.594	7	149	0.1092
8.599	9	149	0.1404
8.604	9	149	0.1404
8.609	12	149	0.1872
8.615	17	149	0.2652
8.62	19	149	0.2964
8.625	14	149	0.2184
8.63	12	149	0.1872
8.635	10	149	0.156
8.64	10	149	0.156
8.645	6	149	0.0936
8.65	4	149	0.0624
8.655	3	149	0.0468
8.66	3	149	0.0468
8.665	2	149	0.0312
8.67	1	149	0.0156
8.675	1	149	0.0156
8.68	1	149	0.0156
8.685	1	149	0.0156
8.69	1	149	0.0156
8.695	1	149	0.0156
8.7	2	149	0.0312
8.705	1	149	0.0156
8.71	1	149	0.0156
8.715	1	149	0.0156
8.72	1	149	0.0156
8.726	1	149	0.0156
8.731	1	149	0.0156
8.736	1	149	0.0156
8.741	1	149	0.0156
8.746	0	149	0
8.751	1	149	0.0156
8.756	1	149	0.0156
8.761	1	149	0.0156
8.766	1	149	0.0156
8.771	1	149	0.0156
8.776	1	149	0.0156
8.781	1	149	0.0156
8.786	1	149	0.0156
8.791	1	149	0.0156
8.796	1	149	0.0156
8.801	1	149	0.0156
8.806	1	149	0.0156
8.811	2	149	0.0312
8.816	3	149	0.0468
8.821	3	149	0.0468
8.826	6	149	0.0936
8.832	8	149	0.1248
8.837	10	149	0.156
8.842	13	149	0.2028
8.847	14	149	0.2184
8.852	14	149	0.2184
8.857	16	149	0.2496
8.862	15	149	0.234
8.867	14	149	0.2184
8.872	13	149	0.2028
8.877	11	149	0.1716
8.882	9	149	0.1404
8.887	9	149	0.1404
8.892	6	149	0.0936
8.897	3	149	0.0468
8.902	1	149	0.0156
8.907	1	149	0.0156
8.912	1	149	0.0156
8.917	0	149	0
8.922	1	149	0.0156
8.927	2	149	0.0312
8.932	0	149	0
8.937	0	149	0
8.943	1	149	0.0156
8.948	1	149	0.0156
8.953	1	149	0.0156
8.958	2	149	0.0312
8.963	2	149	0.0312
8.968	1	149	0.0156
8.973	2	149	0.0312
8.978	3	149	0.0468
8.983	2	149	0.0312
8.988	2	149	0.0312
8.993	3	149	0.0468
8.998	3	149	0.0468
9.003	4	149	0.0624
9.008	4	149	0.0624
9.013	7	149	0.1092
9.018	11	149	0.1716
9.023	10	149	0.156
9.028	15	149	0.234
9.033	17	149	0.2652
9.038	17	149	0.2652
9.043	17	149	0.2652
9.049	15	149	0.234
9.054	10	149	0.156
9.059	7	149	0.1092
9.064	6	149	0.0936
9.069	5	149	0.078
9.074	4	149	0.0624
9.079	3	149	0.0468
9.084	2	149	0.0312
9.089	2	149	0.0312
9.094	1	149	0.0156
9.099	1	149	0.0156
9.104	2	149	0.0312
9.109	2	149	0.0312
9.114	1	149	0.0156
9.119	1	149	0.0156
9.124	2	149	0.0312
9.129	2	149	0.0312
9.134	1	149	0.0156
9.139	1	149	0.0156
9.144	1	149	0.0156
9.149	1	149	0.0156
9.155	1	149	0.0156
9.16	1	149	0.0156
9.165	1	149	0.0156
9.17	1	149	0.0156
9.175	1	149	0.0156
9.18	1	149	0.0156
9.185	0	149	0
9.19	0	149	0
9.195	1	149	0.0156
9.2	1	149	0.0156
9.205	2	149	0.0312
9.21	2	149	0.0312
9.215	4	149	0.0624
9.22	6	149	0.0936
9.225	6	149	0.0936
9.23	7	149	0.1092
9.235	9	149	0.1404
9.24	9	149	0.1404
9.245	8	149	0.1248
9.25	10	149	0.156
9.255	10	149	0.156
9.26	10	149	0.156
9.266	10	149	0.156
9.271	10	149	0.156
9.276	9	149	0.1404
9.281	8	149	0.1248
9.286	6	149	0.0936
9.291	6	149	0.0936
9.296	4	149	0.0624
9.301	3	149	0.0468
9.306	2	149	0.0312
9.311	1	149	0.0156
9.316	1	149	0.0156
9.321	2	149	0.0312
9.326	2	149	0.0312
9.331	1	149	0.0156
9.336	1	149	0.0156
9.341	1	149	0.0156
9.346	2	149	0.0312
9.351	1	149	0.0156
9.356	2	149	0.0312
9.361	3	149	0.0468
9.366	2	149	0.0312
9.372	3	149	0.0468
9.377	2	149	0.0312
9.382	2	149	0.0312
9.387	4	149	0.0624
9.392	4	149	0.0624
9.397	5	149	0.078
9.402	6	149	0.0936
9.407	6	149	0.0936
9.412	7	149	0.1092
9.417	6	149	0.0936
9.422	10	149	0.156
9.427	16	149	0.2496
9.432	22	149	0.3432
9.437	18	149	0.2808
9.442	16	149	0.2496
9.447	15	149	0.234
9.452	14	149	0.2184
9.457	10	149	0.156
9.462	6	149	0.0936
9.467	4	149	0.0624
9.472	5	149	0.078
9.477	4	149	0.0624
9.483	2	149	0.0312
9.488	2	149	0.0312
9.493	1	149	0.0156
9.498	1	149	0.0156
9.503	1	149	0.0156
9.508	2	149	0.0312
9.513	1	149	0.0156
9.518	1	149	0.0156
9.523	2	149	0.0312
9.528	1	149	0.0156
9.533	2	149	0.0312
9.538	1	149	0.0156
9.543	1	149	0.0156
9.548	1	149	0.0156
9.553	1	149	0.0156
9.558	1	149	0.0156
9.563	1	149	0.0156
9.568	1	149	0.0156
9.573	1	149	0.0156
9.578	1	149	0.0156
9.583	1	149	0.0156
9.589	1	149	0.0156
9.594	1	149	0.0156
9.599	1	149	0.0156
9.604	1	149	0.0156
9.609	1	149	0.0156
9.614	3	149	0.0468
9.619	4	149	0.0624
9.624	6	149	0.0936
9.629	9	149	0.1404
9.634	11	149	0.1716
9.639	13	149	0.2028
9.644	14	149	0.2184
9.649	14	149	0.2184
9.654	14	149	0.2184
9.659	12	149	0.1872
9.664	11	149	0.1716
9.669	12	149	0.1872
9.674	11	149	0.1716
9.679	10	149	0.156
9.684	8	149	0.1248
9.689	5	149	0.078
9.694	4	149	0.0624
9.7	4	149	0.0624
9.705	3	149	0.0468
9.71	1	149	0.0156
9.715	1	149	0.0156
9.72	1	149	0.0156
9.725	1	149	0.0156
9.73	0	149	0
9.735	1	149	0.0156
9.74	1	149	0.0156
9.745	0	149	0
9.75	0	149	0
9.755	1	149	0.0156
9.76	1	149	0.0156
9.765	1	149	0.0156
9.77	2	149	0.0312
9.775	1	149	0.0156
9.78	1	149	0.0156
9.785	2	149	0.0312
9.79	3	149	0.0468
9.795	3	149	0.0468
9.8	3	149	0.0468
9.806	5	149	0.078
9.811	6	149	0.0936
9.816	5	149	0.078
9.821	5	149	0.078
9.826	8	149	0.1248
9.831	13	149	0.2028
9.836	16	149	0.2496
9.841	20	149	0.312
9.846	17	149	0.2652
9.851	14	149	0.2184
9.856	13	149	0.2028
9.861	14	149	0.2184
9.866	7	149	0.1092
9.871	6	149	0.0936
9.876	5	149	0.078
9.881	4	149	0.0624
9.886	4	149	0.0624
9.891	3	149	0.0468
9.896	1	149	0.0156
9.901	1	149	0.0156
9.906	1	149	0.0156
9.911	2	149	0.0312
9.917	1	149	0.0156
9.922	2	149	0.0312
9.927	1	149	0.0156
9.932	1	149	0.0156
9.937	1	149	0.0156
9.942	2	149	0.0312
9.947	1	149	0.0156
9.952	1	149	0.0156
9.957	1	149	0.0156
9.962	1	149	0.0156
9.967	1	149	0.0156
9.972	1	149	0.0156
9.977	1	149	0.0156
9.982	1	149	0.0156
9.987	1	149	0.0156
9.992	0	149	0
9.997	1	149	0.0156
10.002	0	149	0
10.007	1	149	0.0156
10.012	1	149	0.0156
10.017	2	149	0.0312
10.023	2	149	0.0312
10.028	4	149	0.0624
10.033	6	149	0.0936
10.038	8	149	0.1248
10.043	9	149	0.1404
10.048	10	149	0.156
10.053	11	149	0.1716
10.058	10	149	0.156
10.063	11	149	0.1716
10.068	11	149	0.1716
10.073	11	149	0.1716
10.078	13	149	0.2028
10.083	14	149	0.2184
[truncated: 5,729 more rows]
