# Supplementary material for: Load identification method for pepper harvesting drum based on dynamic chaotic characteristics of vibration-torque coupling
Source: PLoS One. 2026 Jun 29;21(6):e0352360. doi: 10.1371/journal.pone.0352360 (PMC13313362; doi:10.1371/journal.pone.0352360)
Supplement: S2 File — (ZIP) [file pone.0352360.s002.zip › S2 File. The raw data of the experiments/Change in travel speed-2024-09-21_162135.xlsx]

## Sheet: Data
Time/s	torque	speed	power
0	0	0	0
0.005	0	0	0
0.01	0	0	0
0.015	0	0	0
0.02	0	0	0
0.025	0	0	0
0.03	0	0	0
0.035	0	0	0
0.04	0	0	0
0.045	0	0	0
0.05	0	0	0
0.055	0	0	0
0.06	0	0	0
0.065	0	0	0
0.07	0	0	0
0.075	0	0	0
0.08	0	0	0
0.085	0	0	0
0.09	0	0	0
0.095	0	0	0
0.1	0	0	0
0.105	0	0	0
0.11	0	0	0
0.115	0	0	0
0.12	0	0	0
0.125	0	0	0
0.13	0	0	0
0.135	0	0	0
0.14	0	0	0
0.145	0	0	0
0.15	0	0	0
0.155	0	0	0
0.16	0	0	0
0.165	0	0	0
0.17	0	0	0
0.175	0	0	0
0.18	0	0	0
0.185	0	0	0
0.19	0	0	0
0.195	0	0	0
0.2	0	0	0
0.205	0	0	0
0.21	0	0	0
0.215	0	0	0
0.22	0	0	0
0.225	0	0	0
0.23	0	0	0
0.235	0	0	0
0.24	0	0	0
0.245	0	0	0
0.25	0	0	0
0.255	0	0	0
0.26	0	0	0
0.265	0	0	0
0.27	0	0	0
0.275	0	0	0
0.28	0	0	0
0.285	0	0	0
0.29	0	0	0
0.295	0	0	0
0.3	0	0	0
0.305	0	0	0
0.31	0	0	0
0.315	0	0	0
0.32	0	0	0
0.325	0	0	0
0.33	0	0	0
0.335	0	0	0
0.34	0	0	0
0.345	0	0	0
0.35	0	0	0
0.355	0	0	0
0.36	0	0	0
0.365	0	0	0
0.37	0	0	0
0.375	0	0	0
0.38	0	0	0
0.385	0	0	0
0.39	0	0	0
0.395	0	0	0
0.4	0	0	0
0.405	0	0	0
0.41	0	0	0
0.415	0	0	0
0.42	0	0	0
0.425	0	0	0
0.43	0	0	0
0.435	0	0	0
0.44	0	0	0
0.445	0	0	0
0.45	0	0	0
0.455	0	0	0
0.46	0	0	0
0.465	0	0	0
0.47	0	0	0
0.475	0	0	0
0.48	0	0	0
0.485	0	0	0
0.49	0	0	0
0.495	0	0	0
0.5	0	0	0
0.505	0	0	0
0.51	0	0	0
0.515	0	0	0
0.52	0	0	0
0.525	0	0	0
0.53	0	0	0
0.535	0	0	0
0.54	0	0	0
0.545	0	0	0
0.55	0	0	0
0.555	0	0	0
0.56	0	0	0
0.565	0	0	0
0.57	0	0	0
0.575	0	0	0
0.58	0	0	0
0.585	0	0	0
0.59	0	0	0
0.595	0	0	0
0.6	0	0	0
0.605	0	0	0
0.61	0	0	0
0.615	0	0	0
0.62	0	0	0
0.625	0	0	0
0.63	0	0	0
0.635	0	0	0
0.64	0	0	0
0.645	0	0	0
0.65	0	0	0
0.655	0	0	0
0.66	0	0	0
0.665	0	0	0
0.67	0	0	0
0.675	0	0	0
0.68	0	0	0
0.685	0	0	0
0.69	0	0	0
0.695	0	0	0
0.7	0	0	0
0.705	0	0	0
0.71	0	0	0
0.715	0	0	0
0.72	0	0	0
0.725	0	0	0
0.73	0	0	0
0.735	0	0	0
0.74	0	0	0
0.745	0	0	0
0.75	0	0	0
0.755	0	0	0
0.76	0	0	0
0.765	0	0	0
0.77	0	0	0
0.775	0	0	0
0.78	0	0	0
0.785	0	0	0
0.79	0	0	0
0.795	0	0	0
0.8	0	0	0
0.805	0	0	0
0.81	0	0	0
0.815	0	0	0
0.82	0	0	0
0.825	0	0	0
0.83	0	0	0
0.835	0	0	0
0.84	0	0	0
0.845	0	0	0
0.85	0	0	0
0.855	0	0	0
0.86	0	0	0
0.865	0	0	0
0.87	0	0	0
0.875	0	0	0
0.88	0	0	0
0.885	0	0	0
0.89	0	0	0
0.895	0	0	0
0.9	0	0	0
0.905	0	0	0
0.91	0	0	0
0.915	0	0	0
0.92	0	0	0
0.925	0	0	0
0.93	0	0	0
0.935	0	0	0
0.94	0	0	0
0.945	0	0	0
0.95	0	0	0
0.955	0	0	0
0.96	0	0	0
0.965	0	0	0
0.97	0	0	0
0.975	0	0	0
0.98	0	0	0
0.985	0	0	0
0.99	0	0	0
0.995	0	0	0
1	0	0	0
1.005	0	0	0
1.01	0	0	0
1.015	0	0	0
1.02	0	0	0
1.025	0	0	0
1.03	0	0	0
1.035	0	0	0
1.04	0	0	0
1.045	0	0	0
1.05	0	0	0
1.055	0	0	0
1.06	0	0	0
1.065	0	0	0
1.07	0	0	0
1.075	0	0	0
1.08	0	0	0
1.085	0	0	0
1.09	0	0	0
1.095	0	0	0
1.1	0	0	0
1.105	0	0	0
1.11	0	0	0
1.115	0	0	0
1.12	0	0	0
1.125	0	0	0
1.13	0	0	0
1.135	0	0	0
1.14	0	0	0
1.145	0	0	0
1.15	0	0	0
1.155	0	0	0
1.16	0	0	0
1.165	0	0	0
1.17	0	0	0
1.175	0	0	0
1.18	0	0	0
1.185	0	0	0
1.19	0	0	0
1.195	0	0	0
1.2	0	0	0
1.205	0	0	0
1.21	0	0	0
1.215	0	0	0
1.22	0	0	0
1.225	0	0	0
1.23	0	0	0
1.235	0	0	0
1.24	0	0	0
1.245	0	0	0
1.25	0	0	0
1.255	0	0	0
1.26	0	0	0
1.265	0	0	0
1.27	0	0	0
1.275	0	0	0
1.28	0	0	0
1.285	0	0	0
1.29	0	0	0
1.295	0	0	0
1.3	0	0	0
1.305	0	0	0
1.31	0	0	0
1.315	0	0	0
1.32	0	0	0
1.325	0	0	0
1.33	0	0	0
1.335	0	0	0
1.34	0	0	0
1.345	0	0	0
1.35	0	0	0
1.355	0	0	0
1.36	0	0	0
1.365	0	0	0
1.37	0	0	0
1.375	0	0	0
1.38	0	0	0
1.385	0	0	0
1.39	0	0	0
1.395	0	0	0
1.4	0	0	0
1.405	0	0	0
1.41	0	0	0
1.415	0	0	0
1.42	0	0	0
1.425	0	0	0
1.43	0	0	0
1.435	0	0	0
1.44	0	0	0
1.445	0	0	0
1.45	0	0	0
1.455	0	0	0
1.46	0	0	0
1.465	0	0	0
1.47	0	0	0
1.475	0	0	0
1.48	0	0	0
1.485	0	0	0
1.49	0	0	0
1.495	0	0	0
1.5	0	0	0
1.505	0	0	0
1.51	0	0	0
1.515	0	0	0
1.52	0	0	0
1.525	0	0	0
1.53	0	0	0
1.535	0	0	0
1.54	0	0	0
1.545	0	0	0
1.55	0	0	0
1.555	0	0	0
1.56	0	0	0
1.565	0	0	0
1.57	0	0	0
1.575	0	0	0
1.58	0	0	0
1.585	0	0	0
1.59	0	0	0
1.595	0	0	0
1.6	0	0	0
1.605	0	0	0
1.61	0	0	0
1.615	0	0	0
1.62	0	0	0
1.625	0	0	0
1.63	0	0	0
1.635	0	0	0
1.64	0	0	0
1.645	0	0	0
1.65	0	0	0
1.655	0	0	0
1.66	0	0	0
1.665	0	0	0
1.67	0	0	0
1.675	0	0	0
1.68	0	0	0
1.685	0	0	0
1.69	0	0	0
1.695	0	0	0
1.7	0	0	0
1.705	0	0	0
1.71	0	0	0
1.715	0	0	0
1.72	0	0	0
1.725	0	0	0
1.73	0	0	0
1.735	0	0	0
1.74	0	0	0
1.745	0	0	0
1.75	0	0	0
1.755	0	0	0
1.76	0	0	0
1.765	0	0	0
1.77	0	0	0
1.775	0	0	0
1.78	0	0	0
1.785	0	0	0
1.79	0	0	0
1.795	0	0	0
1.8	0	0	0
1.805	0	0	0
1.81	0	0	0
1.815	0	0	0
1.82	0	0	0
1.825	0	0	0
1.83	0	0	0
1.835	0	0	0
1.84	0	0	0
1.845	0	0	0
1.85	0	0	0
1.855	0	0	0
1.86	0	0	0
1.865	0	0	0
1.87	0	0	0
1.875	0	0	0
1.88	0	0	0
1.885	0	0	0
1.89	0	0	0
1.895	0	0	0
1.9	0	0	0
1.905	0	0	0
1.91	0	0	0
1.915	0	0	0
1.92	0	0	0
1.925	0	0	0
1.93	0	0	0
1.935	0	0	0
1.94	0	0	0
1.945	0	0	0
1.95	0	0	0
1.955	0	0	0
1.96	0	0	0
1.965	0	0	0
1.97	0	0	0
1.975	0	0	0
1.98	0	0	0
1.985	0	0	0
1.99	0	0	0
1.995	0	0	0
2	0	0	0
2.005	0	0	0
2.01	0	0	0
2.015	0	0	0
2.02	0	0	0
2.025	0	0	0
2.03	0	0	0
2.035	0	0	0
2.04	0	0	0
2.045	0	0	0
2.05	0	0	0
2.055	0	0	0
2.06	0	0	0
2.065	0	0	0
2.07	0	0	0
2.075	0	0	0
2.08	0	0	0
2.085	0	0	0
2.09	0	0	0
2.095	0	0	0
2.1	0	0	0
2.105	0	0	0
2.11	0	0	0
2.115	0	0	0
2.12	0	0	0
2.125	0	0	0
2.13	0	0	0
2.135	0	0	0
2.14	0	0	0
2.145	0	0	0
2.15	0	0	0
2.155	0	0	0
2.16	0	0	0
2.165	0	0	0
2.17	0	0	0
2.175	0	0	0
2.18	0	0	0
2.185	0	0	0
2.19	0	0	0
2.195	0	0	0
2.2	0	0	0
2.205	0	0	0
2.21	0	0	0
2.215	0	0	0
2.22	0	0	0
2.225	0	0	0
2.23	0	0	0
2.235	0	0	0
2.24	0	0	0
2.245	0	0	0
2.25	0	0	0
2.255	0	0	0
2.26	0	0	0
2.265	0	0	0
2.27	0	0	0
2.275	0	0	0
2.28	0	0	0
2.285	0	0	0
2.29	0	0	0
2.295	0	0	0
2.3	0	0	0
2.305	0	0	0
2.31	0	0	0
2.315	0	0	0
2.32	0	0	0
2.325	0	0	0
2.33	0	0	0
2.335	0	0	0
2.34	0	0	0
2.345	0	0	0
2.35	0	0	0
2.355	0	0	0
2.36	0	0	0
2.365	0	0	0
2.37	0	0	0
2.375	0	0	0
2.38	0	0	0
2.385	0	0	0
2.39	1	0	0
2.395	0	0	0
2.4	0	0	0
2.405	1	0	0
2.41	1	0	0
2.415	1	0	0
2.42	1	0	0
2.425	1	0	0
2.43	1	0	0
2.435	1	0	0
2.44	1	0	0
2.445	1	0	0
2.45	1	0	0
2.455	2	0	0
2.46	2	0	0
2.465	2	0	0
2.47	2	0	0
2.475	2	0	0
2.48	2	0	0
2.485	2	0	0
2.49	2	0	0
2.495	3	0	0
2.5	3	0	0
2.505	3	0	0
2.51	3	0	0
2.515	3	0	0
2.52	3	0	0
2.525	3	0	0
2.53	4	0	0
2.535	4	0	0
2.54	4	0	0
2.545	4	0	0
2.55	4	0	0
2.555	4	0	0
2.56	5	0	0
2.565	5	0	0
2.57	5	0	0
2.575	5	0	0
2.58	5	0	0
2.585	5	0	0
2.59	5	0	0
2.595	6	0	0
2.6	6	0	0
2.605	7	0	0
2.61	7	0	0
2.615	7	0	0
2.62	7	0	0
2.625	7	0	0
2.63	7	0	0
2.635	7	0	0
2.64	8	0	0
2.645	8	0	0
2.65	8	0	0
2.655	8	0	0
2.66	8	0	0
2.665	8	0	0
2.67	8	0	0
2.675	8	0	0
2.68	9	0	0
2.685	9	0	0
2.69	10	0	0
2.695	10	0	0
2.7	10	0	0
2.705	9	0	0
2.71	10	0	0
2.715	10	0	0
2.72	11	0	0
2.725	11	0	0
2.73	11	0	0
2.735	12	0	0
2.74	12	0	0
2.745	12	0	0
2.75	12	0	0
2.755	13	0	0
2.76	13	0	0
2.765	13	0	0
2.77	13	0	0
2.775	14	0	0
2.78	14	0	0
2.785	13	0	0
2.79	14	0	0
2.795	15	0	0
2.8	15	0	0
2.805	15	0	0
2.81	14	0	0
2.815	15	0	0
2.82	15	0	0
2.825	16	0	0
2.83	16	0	0
2.835	17	0	0
2.84	18	0	0
2.845	18	0	0
2.85	17	0	0
2.855	17	0	0
2.86	17	0	0
2.865	18	0	0
2.87	18	0	0
2.875	19	0	0
2.88	20	0	0
2.885	19	0	0
2.89	19	0	0
2.895	20	0	0
2.9	20	0	0
2.905	20	0	0
2.91	20	0	0
2.915	20	0	0
2.92	21	0	0
2.925	20	0	0
2.93	20	0	0
2.935	21	0	0
2.94	22	0	0
2.945	22	0	0
2.95	23	0	0
2.955	23	0	0
2.96	23	0	0
2.965	23	0	0
2.97	22	0	0
2.975	23	0	0
2.98	25	0	0
2.985	25	0	0
2.99	26	0	0
2.995	26	0	0
3	26	0	0
3.005	25	0	0
3.01	24	0	0
3.015	25	0	0
3.02	27	0	0
3.025	27	0	0
3.03	28	0	0
3.035	29	0	0
3.04	29	0	0
3.045	28	0	0
3.05	27	0	0
3.055	28	0	0
3.06	28	0	0
3.065	29	0	0
3.07	29	0	0
3.075	30	0	0
3.08	31	0	0
3.085	30	0	0
3.09	29	0	0
3.095	30	0	0
3.1	30	0	0
3.105	31	0	0
3.11	31	0	0
3.115	31	0	0
3.12	31	0	0
3.125	32	0	0
3.13	31	0	0
3.135	32	0	0
3.14	32	0	0
3.145	33	0	0
3.15	33	0	0
3.155	34	0	0
3.16	34	0	0
3.165	34	0	0
3.17	34	0	0
3.175	35	0	0
3.18	36	0	0
3.185	36	0	0
3.19	37	0	0
3.195	37	0	0
3.2	36	0	0
3.205	36	0	0
3.21	36	0	0
3.215	36	0	0
3.22	36	0	0
3.225	35	0	0
3.23	35	0	0
3.235	35	0	0
3.24	34	0	0
3.245	34	0	0
3.25	34	0	0
3.255	33	0	0
3.26	33	0	0
3.265	33	0	0
3.27	33	0	0
3.275	32	0	0
3.28	32	0	0
3.285	31	0	0
3.29	31	0	0
3.295	31	0	0
3.3	30	0	0
3.305	30	0	0
3.31	30	0	0
3.315	29	0	0
3.32	29	0	0
3.325	28	0	0
3.33	28	0	0
3.335	27	0	0
3.34	26	0	0
3.345	25	0	0
3.35	24	0	0
3.355	23	0	0
3.36	22	0	0
3.365	22	0	0
3.37	22	0	0
3.375	22	0	0
3.38	22	0	0
3.385	22	0	0
3.39	21	0	0
3.395	21	0	0
3.4	21	0	0
3.405	21	0	0
3.41	21	0	0
3.415	21	0	0
3.42	21	0	0
3.425	21	0	0
3.43	75	0	0
3.435	116	0	0
3.44	133	0	0
3.445	145	0	0
3.45	149	0	0
3.455	153	0	0
3.46	155	0	0
3.465	132	0	0
3.47	120	0	0
3.475	105	0	0
3.48	76	0	0
3.485	48	0	0
3.49	29	0	0
3.495	15	0	0
3.5	3	0	0
3.505	0	0	0
3.51	0	0	0
3.515	0	0	0
3.52	0	0	0
3.525	0	0	0
3.53	0	0	0
3.535	0	0	0
3.54	0	0	0
3.545	0	0	0
3.55	0	0	0
3.555	0	0	0
3.56	0	0	0
3.565	0	0	0
3.57	0	0	0
3.575	0	0	0
3.58	0	0	0
3.585	0	0	0
3.59	1	0	0
3.595	10	0	0
3.6	42	0	0
3.605	70	0	0
3.61	84	0	0
3.615	91	0	0
3.62	95	0	0
3.625	90	0	0
3.63	76	0	0
3.635	67	0	0
3.64	59	0	0
3.645	54	0	0
3.65	47	0	0
3.655	39	0	0
3.66	36	0	0
3.665	33	0	0
3.67	30	0	0
3.675	29	0	0
3.68	27	0	0
3.685	25	0	0
3.69	21	0	0
3.695	16	0	0
3.7	9	0	0
3.705	5	0	0
3.71	4	0	0
3.715	4	0	0
3.72	6	0	0
3.725	14	0	0
3.73	26	0	0
3.735	41	0	0
3.74	51	0	0
3.745	53	0	0
3.75	58	0	0
3.755	62	0	0
3.76	63	0	0
3.765	61	0	0
3.77	57	0	0
3.775	50	0	0
3.78	40	0	0
3.785	30	0	0
3.79	20	0	0
3.795	14	0	0
3.8	10	0	0
3.805	10	0	0
3.81	11	0	0
3.815	19	0	0
3.82	28	0	0
3.825	34	0	0
3.83	38	0	0
3.835	42	0	0
3.84	45	0	0
3.845	48	0	0
3.85	49	0	0
3.855	48	0	0
3.86	47	0	0
3.865	44	0	0
3.87	42	0	0
3.875	41	0	0
3.88	40	0	0
3.885	38	0	0
3.89	35	0	0
3.895	32	0	0
3.9	28	0	0
3.905	27	0	0
3.91	27	0	0
3.915	27	0	0
3.92	27	0	0
3.925	27	0	0
3.93	28	0	0
3.935	29	0	0
3.94	31	0	0
3.945	35	0	0
3.95	38	0	0
3.955	40	0	0
3.96	42	0	0
3.965	43	0	0
3.97	41	0	0
3.975	42	0	0
3.98	42	0	0
3.985	41	0	0
3.99	40	0	0
3.995	36	0	0
4	31	0	0
4.005	26	0	0
4.01	25	16	0.0419
4.015	26	16	0.0436
4.02	27	16	0.0452
4.025	28	16	0.0469
4.03	28	16	0.0469
4.035	28	16	0.0469
4.04	30	16	0.0503
4.045	33	16	0.0553
4.05	34	16	0.057
4.055	34	16	0.057
4.06	35	16	0.0586
4.065	37	16	0.062
4.07	37	16	0.062
4.075	37	16	0.062
4.08	37	16	0.062
4.085	35	16	0.0586
4.09	33	16	0.0553
4.095	32	16	0.0536
4.1	31	16	0.0519
4.105	29	16	0.0486
4.11	28	16	0.0469
4.115	28	16	0.0469
4.12	27	16	0.0452
4.125	25	16	0.0419
4.13	24	16	0.0402
4.135	24	16	0.0402
4.14	24	16	0.0402
4.145	24	16	0.0402
4.15	25	16	0.0419
4.155	28	16	0.0469
4.16	31	16	0.0519
4.165	33	16	0.0553
4.17	32	16	0.0536
4.175	31	16	0.0519
4.18	30	16	0.0503
4.185	30	16	0.0503
4.19	30	16	0.0503
4.195	30	16	0.0503
4.2	28	16	0.0469
4.205	26	16	0.0436
4.21	25	16	0.0419
4.215	26	16	0.0436
4.22	24	16	0.0402
4.225	23	16	0.0385
4.23	22	16	0.0369
4.235	21	16	0.0352
4.24	21	16	0.0352
4.245	23	16	0.0385
4.25	24	16	0.0402
4.255	25	16	0.0419
4.26	25	16	0.0419
4.265	23	16	0.0385
4.27	22	16	0.0369
4.275	23	16	0.0385
4.28	23	16	0.0385
4.285	23	16	0.0385
4.29	24	16	0.0402
4.295	24	16	0.0402
4.3	24	16	0.0402
4.305	23	16	0.0385
4.31	23	16	0.0385
4.315	22	16	0.0369
4.32	20	16	0.0335
4.325	19	16	0.0318
4.33	19	16	0.0318
4.335	18	16	0.0302
4.34	17	16	0.0285
4.345	17	16	0.0285
4.35	18	16	0.0302
4.355	19	16	0.0318
4.36	18	16	0.0302
4.365	17	16	0.0285
4.37	17	16	0.0285
4.375	16	16	0.0268
4.38	14	16	0.0235
4.385	15	16	0.0251
4.39	16	16	0.0268
4.395	17	16	0.0285
4.4	18	16	0.0302
4.405	17	16	0.0285
4.41	16	16	0.0268
4.415	15	16	0.0251
4.42	16	16	0.0268
4.425	16	16	0.0268
4.43	15	16	0.0251
4.435	14	16	0.0235
4.44	14	16	0.0235
4.445	13	16	0.0218
4.45	13	16	0.0218
4.455	14	16	0.0235
4.46	15	16	0.0251
4.465	15	16	0.0251
4.47	15	16	0.0251
4.475	13	16	0.0218
4.48	13	16	0.0218
4.485	14	16	0.0235
4.49	14	16	0.0235
4.495	15	16	0.0251
4.5	15	16	0.0251
4.505	15	16	0.0251
4.51	15	16	0.0251
4.515	14	16	0.0235
4.52	14	16	0.0235
4.525	13	16	0.0218
4.53	13	16	0.0218
4.535	12	16	0.0201
4.54	12	16	0.0201
4.545	11	16	0.0184
4.55	11	16	0.0184
4.555	10	16	0.0168
4.56	9	16	0.0151
4.565	9	16	0.0151
4.57	8	16	0.0134
4.575	8	16	0.0134
4.58	8	16	0.0134
4.585	7	16	0.0117
4.59	7	16	0.0117
4.595	7	16	0.0117
4.6	7	16	0.0117
4.605	7	16	0.0117
4.61	7	16	0.0117
4.615	8	16	0.0134
4.62	9	16	0.0151
4.625	8	16	0.0134
4.63	7	16	0.0117
4.635	7	16	0.0117
4.64	8	16	0.0134
4.645	9	16	0.0151
4.65	9	16	0.0151
4.655	9	16	0.0151
4.66	9	16	0.0151
4.665	10	16	0.0168
4.67	11	16	0.0184
4.675	11	16	0.0184
4.68	12	16	0.0201
4.685	11	16	0.0184
4.69	9	16	0.0151
4.695	8	16	0.0134
4.7	6	16	0.0101
4.705	5	16	0.0084
4.71	5	16	0.0084
4.715	5	16	0.0084
4.72	5	16	0.0084
4.725	5	16	0.0084
4.73	4	16	0.0067
4.735	3	16	0.005
4.74	4	16	0.0067
4.745	4	16	0.0067
4.75	5	16	0.0084
4.755	5	16	0.0084
4.76	4	16	0.0067
4.765	5	16	0.0084
4.77	5	16	0.0084
4.775	6	16	0.0101
4.78	6	16	0.0101
4.785	6	16	0.0101
4.79	5	16	0.0084
4.795	4	16	0.0067
4.8	4	16	0.0067
4.805	5	16	0.0084
4.81	4	16	0.0067
4.815	4	16	0.0067
4.82	3	16	0.005
4.825	3	16	0.005
4.83	4	16	0.0067
4.835	4	16	0.0067
4.84	4	16	0.0067
4.845	3	16	0.005
4.85	3	16	0.005
4.855	3	16	0.005
4.86	3	16	0.005
4.865	3	16	0.005
4.87	3	16	0.005
4.875	3	16	0.005
4.88	3	16	0.005
4.885	4	16	0.0067
4.89	5	16	0.0084
4.895	6	16	0.0101
4.9	6	16	0.0101
4.904	5	16	0.0084
4.909	4	16	0.0067
4.914	3	16	0.005
4.919	2	16	0.0034
4.924	2	16	0.0034
4.929	2	16	0.0034
4.934	3	16	0.005
4.939	3	16	0.005
4.944	4	16	0.0067
4.949	4	16	0.0067
4.954	4	16	0.0067
4.959	4	16	0.0067
4.964	4	16	0.0067
4.969	3	16	0.005
4.974	1	16	0.0017
4.979	1	16	0.0017
4.984	1	16	0.0017
4.989	2	16	0.0034
4.994	1	16	0.0017
4.999	1	16	0.0017
5.004	0	16	0
5.009	1	32	0.0034
5.014	1	32	0.0034
5.019	1	32	0.0034
5.024	1	32	0.0034
5.029	0	32	0
5.034	0	32	0
5.039	0	32	0
5.044	0	32	0
5.049	0	32	0
5.054	1	32	0.0034
5.059	2	32	0.0067
5.064	2	32	0.0067
5.069	1	32	0.0034
5.074	1	32	0.0034
5.079	2	32	0.0067
5.084	2	32	0.0067
5.089	2	32	0.0067
5.094	2	32	0.0067
5.099	3	32	0.0101
5.104	4	32	0.0134
5.109	5	32	0.0168
5.114	8	32	0.0268
5.119	9	32	0.0302
5.124	7	32	0.0235
5.129	5	32	0.0168
5.134	4	32	0.0134
5.139	3	32	0.0101
5.144	3	32	0.0101
5.149	3	32	0.0101
5.154	2	32	0.0067
5.159	1	32	0.0034
5.164	1	32	0.0034
5.169	1	32	0.0034
5.174	1	32	0.0034
5.179	0	32	0
5.184	0	32	0
5.189	0	32	0
5.194	0	32	0
5.199	0	32	0
5.204	0	32	0
5.209	0	32	0
5.214	0	32	0
5.219	0	32	0
5.224	0	32	0
5.229	0	32	0
5.234	0	32	0
5.239	0	32	0
5.244	0	32	0
5.249	0	32	0
5.254	0	32	0
5.259	0	32	0
5.264	0	32	0
5.269	1	32	0.0034
5.274	1	32	0.0034
5.279	2	32	0.0067
5.284	3	32	0.0101
5.289	3	32	0.0101
5.294	3	32	0.0101
5.299	3	32	0.0101
5.304	4	32	0.0134
5.309	4	32	0.0134
5.314	4	32	0.0134
5.319	3	32	0.0101
5.324	3	32	0.0101
5.329	4	32	0.0134
5.334	4	32	0.0134
5.339	4	32	0.0134
5.344	4	32	0.0134
5.349	3	32	0.0101
5.354	3	32	0.0101
5.359	2	32	0.0067
5.364	3	32	0.0101
5.369	3	32	0.0101
5.374	2	32	0.0067
5.379	3	32	0.0101
5.384	2	32	0.0067
5.389	2	32	0.0067
5.394	1	32	0.0034
5.399	1	32	0.0034
5.404	1	32	0.0034
5.409	0	32	0
5.414	0	32	0
5.419	0	32	0
5.424	0	32	0
5.429	0	32	0
5.434	0	32	0
5.439	1	32	0.0034
5.444	0	32	0
5.449	0	32	0
5.454	0	32	0
5.459	1	32	0.0034
5.464	1	32	0.0034
5.469	1	32	0.0034
5.474	1	32	0.0034
5.479	1	32	0.0034
5.484	2	32	0.0067
5.489	2	32	0.0067
5.494	3	32	0.0101
5.499	3	32	0.0101
5.504	3	32	0.0101
5.509	4	32	0.0134
5.514	4	32	0.0134
5.519	4	32	0.0134
5.524	5	32	0.0168
5.529	6	32	0.0201
5.534	6	32	0.0201
5.539	6	32	0.0201
5.544	6	32	0.0201
5.549	7	32	0.0235
5.554	7	32	0.0235
5.559	7	32	0.0235
5.564	6	32	0.0201
5.569	5	32	0.0168
5.574	5	32	0.0168
5.579	5	32	0.0168
5.584	6	32	0.0201
5.589	6	32	0.0201
5.594	7	32	0.0235
5.599	8	32	0.0268
5.604	9	32	0.0302
5.609	9	32	0.0302
5.614	7	32	0.0235
5.619	7	32	0.0235
5.624	8	32	0.0268
5.629	7	32	0.0235
5.634	5	32	0.0168
5.639	5	32	0.0168
5.644	4	32	0.0134
5.649	5	32	0.0168
5.654	5	32	0.0168
5.659	6	32	0.0201
5.664	6	32	0.0201
5.669	5	32	0.0168
5.674	4	32	0.0134
5.679	4	32	0.0134
5.684	6	32	0.0201
5.689	7	32	0.0235
5.694	8	32	0.0268
5.699	9	32	0.0302
5.704	11	32	0.0369
5.709	12	32	0.0402
5.714	13	32	0.0436
5.719	15	32	0.0503
5.724	15	32	0.0503
5.729	14	32	0.0469
5.734	12	32	0.0402
5.739	11	32	0.0369
5.744	10	32	0.0335
5.749	11	32	0.0369
5.754	12	32	0.0402
5.759	14	32	0.0469
5.764	14	32	0.0469
5.769	13	32	0.0436
5.774	14	32	0.0469
5.779	17	32	0.057
5.784	18	32	0.0603
5.789	17	32	0.057
5.794	17	32	0.057
5.799	16	32	0.0536
5.804	17	32	0.057
5.809	17	32	0.057
5.814	19	32	0.0637
5.819	20	32	0.067
5.824	19	32	0.0637
5.829	19	32	0.0637
5.834	19	32	0.0637
5.839	20	32	0.067
5.844	20	32	0.067
5.849	19	32	0.0637
5.854	19	32	0.0637
5.859	20	32	0.067
5.864	19	32	0.0637
5.869	19	32	0.0637
5.874	20	32	0.067
5.879	20	32	0.067
5.884	19	32	0.0637
5.889	19	32	0.0637
5.894	19	32	0.0637
5.899	20	32	0.067
5.904	20	32	0.067
5.909	20	32	0.067
5.914	21	32	0.0704
5.919	21	32	0.0704
5.924	21	32	0.0704
5.929	21	32	0.0704
5.934	22	32	0.0737
5.939	24	32	0.0804
5.944	25	32	0.0838
5.949	26	32	0.0871
5.954	28	32	0.0938
5.959	31	32	0.1039
5.964	33	32	0.1106
5.969	34	32	0.1139
5.974	34	32	0.1139
5.979	34	32	0.1139
5.984	32	32	0.1072
5.989	31	32	0.1039
5.994	31	32	0.1039
5.999	29	32	0.0972
6.004	24	32	0.0804
6.009	22	33	0.076
6.014	22	33	0.076
6.019	23	33	0.0795
6.024	23	33	0.0795
6.029	24	33	0.0829
6.034	24	33	0.0829
6.039	25	33	0.0864
6.044	28	33	0.0968
6.049	31	33	0.1071
6.054	31	33	0.1071
6.059	31	33	0.1071
6.064	29	33	0.1002
6.069	30	33	0.1037
6.074	32	33	0.1106
6.079	34	33	0.1175
6.084	35	33	0.1209
6.089	34	33	0.1175
6.094	34	33	0.1175
6.099	33	33	0.114
6.104	32	33	0.1106
6.109	32	33	0.1106
6.114	30	33	0.1037
6.119	29	33	0.1002
6.124	30	33	0.1037
6.129	30	33	0.1037
6.134	29	33	0.1002
6.139	27	33	0.0933
6.144	27	33	0.0933
6.149	28	33	0.0968
6.154	29	33	0.1002
6.159	31	33	0.1071
6.164	32	33	0.1106
6.169	32	33	0.1106
6.174	33	33	0.114
6.179	34	33	0.1175
6.184	33	33	0.114
6.189	31	33	0.1071
6.194	30	33	0.1037
6.199	31	33	0.1071
6.204	34	33	0.1175
6.209	36	33	0.1244
6.214	36	33	0.1244
6.219	34	33	0.1175
6.224	34	33	0.1175
6.229	34	33	0.1175
6.234	36	33	0.1244
6.239	36	33	0.1244
6.244	36	33	0.1244
6.249	35	33	0.1209
6.254	36	33	0.1244
6.259	36	33	0.1244
6.264	34	33	0.1175
6.269	32	33	0.1106
6.274	32	33	0.1106
6.279	33	33	0.114
6.284	33	33	0.114
6.289	31	33	0.1071
6.294	31	33	0.1071
6.299	31	33	0.1071
6.304	32	33	0.1106
6.309	34	33	0.1175
6.314	35	33	0.1209
6.319	35	33	0.1209
6.324	35	33	0.1209
6.329	35	33	0.1209
6.334	35	33	0.1209
6.339	36	33	0.1244
6.344	37	33	0.1279
6.349	37	33	0.1279
6.354	37	33	0.1279
6.359	36	33	0.1244
6.364	35	33	0.1209
6.369	35	33	0.1209
6.374	36	33	0.1244
6.379	37	33	0.1279
6.384	36	33	0.1244
6.389	35	33	0.1209
6.394	36	33	0.1244
6.399	36	33	0.1244
6.404	36	33	0.1244
6.409	34	33	0.1175
6.414	32	33	0.1106
6.419	32	33	0.1106
6.424	33	33	0.114
6.429	33	33	0.114
6.434	33	33	0.114
6.439	33	33	0.114
6.444	34	33	0.1175
6.449	34	33	0.1175
6.454	35	33	0.1209
6.459	35	33	0.1209
6.464	34	33	0.1175
6.469	36	33	0.1244
6.474	36	33	0.1244
6.479	36	33	0.1244
6.484	36	33	0.1244
6.489	38	33	0.1313
6.494	38	33	0.1313
6.499	36	33	0.1244
6.504	33	33	0.114
6.509	32	33	0.1106
6.514	34	33	0.1175
6.519	34	33	0.1175
6.524	33	33	0.114
6.529	34	33	0.1175
6.534	35	33	0.1209
6.539	34	33	0.1175
6.544	32	33	0.1106
6.549	31	33	0.1071
6.554	32	33	0.1106
6.559	33	33	0.114
6.564	32	33	0.1106
6.569	33	33	0.114
6.574	35	33	0.1209
6.579	35	33	0.1209
6.584	34	33	0.1175
6.589	31	33	0.1071
6.594	31	33	0.1071
6.599	32	33	0.1106
6.604	32	33	0.1106
6.609	30	33	0.1037
6.614	31	33	0.1071
6.619	32	33	0.1106
6.624	30	33	0.1037
6.629	29	33	0.1002
6.634	29	33	0.1002
6.639	34	33	0.1175
6.644	35	33	0.1209
6.649	35	33	0.1209
6.654	36	33	0.1244
6.659	37	33	0.1279
6.664	37	33	0.1279
6.669	34	33	0.1175
6.674	32	33	0.1106
6.679	33	33	0.114
6.684	34	33	0.1175
6.689	31	33	0.1071
6.694	29	33	0.1002
6.699	29	33	0.1002
6.704	29	33	0.1002
6.709	26	33	0.0898
6.714	25	33	0.0864
6.719	26	33	0.0898
6.724	29	33	0.1002
6.729	29	33	0.1002
6.734	28	33	0.0968
6.739	29	33	0.1002
6.744	30	33	0.1037
6.749	30	33	0.1037
6.754	29	33	0.1002
6.759	32	33	0.1106
6.764	34	33	0.1175
6.769	34	33	0.1175
6.774	31	33	0.1071
6.779	30	33	0.1037
6.784	30	33	0.1037
6.789	28	33	0.0968
6.794	26	33	0.0898
6.799	27	33	0.0933
6.804	29	33	0.1002
6.809	28	33	0.0968
6.814	26	33	0.0898
6.819	28	33	0.0968
6.824	30	33	0.1037
6.829	29	33	0.1002
6.834	26	33	0.0898
6.839	26	33	0.0898
6.844	29	33	0.1002
6.849	30	33	0.1037
6.854	27	33	0.0933
6.859	28	33	0.0968
6.864	31	33	0.1071
6.869	31	33	0.1071
6.874	28	33	0.0968
6.879	29	33	0.1002
6.884	32	33	0.1106
6.889	31	33	0.1071
6.894	27	33	0.0933
6.899	25	33	0.0864
6.904	29	33	0.1002
6.909	31	33	0.1071
6.914	28	33	0.0968
6.919	28	33	0.0968
6.924	31	33	0.1071
6.929	31	33	0.1071
6.934	28	33	0.0968
6.939	29	33	0.1002
6.944	31	33	0.1071
6.949	29	33	0.1002
6.954	25	33	0.0864
6.959	26	33	0.0898
6.964	30	33	0.1037
6.969	29	33	0.1002
6.974	28	33	0.0968
6.979	29	33	0.1002
6.984	31	33	0.1071
6.989	32	33	0.1106
6.994	34	33	0.1175
6.999	36	33	0.1244
7.004	37	33	0.1279
7.009	33	48	0.1659
7.014	30	48	0.1508
7.019	30	48	0.1508
7.024	29	48	0.1458
7.029	27	48	0.1357
7.034	25	48	0.1257
7.039	24	48	0.1206
7.044	22	48	0.1106
7.049	19	48	0.0955
7.054	19	48	0.0955
7.059	21	48	0.1055
7.064	20	48	0.1005
7.069	17	48	0.0854
7.074	18	48	0.0905
7.079	20	48	0.1005
7.084	21	48	0.1055
7.089	23	48	0.1156
7.094	26	48	0.1307
7.099	27	48	0.1357
7.104	27	48	0.1357
7.109	30	48	0.1508
7.114	32	48	0.1608
7.119	33	48	0.1659
7.124	33	48	0.1659
7.129	34	48	0.1709
7.134	34	48	0.1709
7.139	32	48	0.1608
7.144	31	48	0.1558
7.149	30	48	0.1508
7.154	24	48	0.1206
7.159	22	48	0.1106
7.164	24	48	0.1206
7.169	24	48	0.1206
7.174	20	48	0.1005
7.179	19	48	0.0955
7.184	22	48	0.1106
7.189	23	48	0.1156
7.194	18	48	0.0905
7.199	16	48	0.0804
7.204	18	48	0.0905
7.209	19	48	0.0955
7.214	20	48	0.1005
7.219	20	48	0.1005
7.224	21	48	0.1055
7.229	20	48	0.1005
7.234	20	48	0.1005
7.239	21	48	0.1055
7.244	22	48	0.1106
7.249	23	48	0.1156
7.254	26	48	0.1307
7.259	24	48	0.1206
7.264	23	48	0.1156
7.269	23	48	0.1156
7.274	22	48	0.1106
7.279	20	48	0.1005
7.284	19	48	0.0955
7.289	20	48	0.1005
7.294	18	48	0.0905
7.299	17	48	0.0854
7.304	17	48	0.0854
7.309	17	48	0.0854
7.314	14	48	0.0704
7.319	14	48	0.0704
7.324	14	48	0.0704
7.329	14	48	0.0704
7.334	13	48	0.0653
7.339	13	48	0.0653
7.344	13	48	0.0653
7.349	12	48	0.0603
7.354	13	48	0.0653
7.359	15	48	0.0754
7.364	15	48	0.0754
7.369	15	48	0.0754
7.374	16	48	0.0804
7.379	17	48	0.0854
7.384	18	48	0.0905
7.389	19	48	0.0955
7.394	19	48	0.0955
7.399	17	48	0.0854
7.404	15	48	0.0754
7.409	16	48	0.0804
7.414	15	48	0.0754
7.419	13	48	0.0653
7.424	13	48	0.0653
7.429	14	48	0.0704
7.434	13	48	0.0653
7.439	11	48	0.0553
7.444	12	48	0.0603
7.449	12	48	0.0603
7.454	10	48	0.0503
7.459	11	48	0.0553
7.464	11	48	0.0553
7.469	11	48	0.0553
7.474	12	48	0.0603
7.479	12	48	0.0603
7.484	11	48	0.0553
7.489	10	48	0.0503
7.494	10	48	0.0503
7.499	10	48	0.0503
7.504	8	48	0.0402
7.509	8	48	0.0402
7.514	9	48	0.0452
7.519	7	48	0.0352
7.524	8	48	0.0402
7.529	10	48	0.0503
7.534	10	48	0.0503
7.539	9	48	0.0452
7.544	10	48	0.0503
7.549	10	48	0.0503
7.554	8	48	0.0402
7.559	9	48	0.0452
7.564	11	48	0.0553
7.569	11	48	0.0553
7.574	11	48	0.0553
7.579	12	48	0.0603
7.584	9	48	0.0452
7.589	8	48	0.0402
7.594	9	48	0.0452
7.599	8	48	0.0402
7.604	7	48	0.0352
7.609	7	48	0.0352
7.614	6	48	0.0302
7.619	5	48	0.0251
7.624	6	48	0.0302
7.629	6	48	0.0302
7.634	5	48	0.0251
7.639	5	48	0.0251
7.644	6	48	0.0302
7.649	5	48	0.0251
7.654	4	48	0.0201
7.659	5	48	0.0251
7.664	5	48	0.0251
7.669	3	48	0.0151
7.674	4	48	0.0201
7.679	4	48	0.0201
7.684	4	48	0.0201
7.689	6	48	0.0302
7.694	9	48	0.0452
7.699	9	48	0.0452
7.704	8	48	0.0402
7.709	10	48	0.0503
7.714	10	48	0.0503
7.719	7	48	0.0352
7.724	6	48	0.0302
7.729	8	48	0.0402
7.734	7	48	0.0352
7.739	6	48	0.0302
7.744	6	48	0.0302
7.749	4	48	0.0201
7.754	3	48	0.0151
7.759	4	48	0.0201
7.764	4	48	0.0201
7.769	2	48	0.0101
7.774	2	48	0.0101
7.779	3	48	0.0151
7.784	2	48	0.0101
7.789	2	48	0.0101
7.794	3	48	0.0151
7.799	3	48	0.0151
7.804	4	48	0.0201
7.809	6	48	0.0302
7.814	5	48	0.0251
7.819	5	48	0.0251
7.824	6	48	0.0302
7.829	7	48	0.0352
7.834	5	48	0.0251
7.839	5	48	0.0251
7.844	6	48	0.0302
7.849	5	48	0.0251
7.854	4	48	0.0201
7.859	5	48	0.0251
7.864	5	48	0.0251
7.869	4	48	0.0201
7.874	5	48	0.0251
7.879	5	48	0.0251
7.884	4	48	0.0201
7.889	4	48	0.0201
7.894	5	48	0.0251
7.899	4	48	0.0201
7.904	3	48	0.0151
7.909	4	48	0.0201
7.914	3	48	0.0151
7.919	3	48	0.0151
7.924	4	48	0.0201
7.929	4	48	0.0201
7.934	4	48	0.0201
7.939	5	48	0.0251
7.944	6	48	0.0302
7.949	5	48	0.0251
7.954	6	48	0.0302
7.959	7	48	0.0352
7.964	9	48	0.0452
7.969	8	48	0.0402
7.974	8	48	0.0402
7.979	8	48	0.0402
7.984	6	48	0.0302
7.989	4	48	0.0201
7.994	6	48	0.0302
7.999	5	48	0.0251
8.004	4	48	0.0201
8.009	5	61	0.0319
8.014	3	61	0.0192
8.019	1	61	0.0064
8.024	1	61	0.0064
8.029	1	61	0.0064
8.034	0	61	0
8.039	0	61	0
8.044	1	61	0.0064
8.049	1	61	0.0064
8.054	0	61	0
8.059	1	61	0.0064
8.064	2	61	0.0128
8.069	1	61	0.0064
8.074	0	61	0
8.079	2	61	0.0128
8.084	1	61	0.0064
8.089	1	61	0.0064
8.094	2	61	0.0128
8.099	3	61	0.0192
8.104	2	61	0.0128
8.109	4	61	0.0255
8.114	5	61	0.0319
8.119	4	61	0.0255
8.124	5	61	0.0319
8.129	6	61	0.0383
8.134	4	61	0.0255
8.139	4	61	0.0255
8.144	5	61	0.0319
8.149	5	61	0.0319
8.154	5	61	0.0319
8.159	6	61	0.0383
8.164	7	61	0.0447
8.169	5	61	0.0319
8.174	5	61	0.0319
8.179	6	61	0.0383
8.184	6	61	0.0383
8.189	5	61	0.0319
8.194	5	61	0.0319
8.199	5	61	0.0319
8.204	4	61	0.0255
8.209	5	61	0.0319
8.214	5	61	0.0319
8.219	4	61	0.0255
8.224	3	61	0.0192
8.229	4	61	0.0255
8.234	3	61	0.0192
8.239	2	61	0.0128
8.244	2	61	0.0128
8.249	2	61	0.0128
8.254	1	61	0.0064
8.259	1	61	0.0064
8.264	2	61	0.0128
8.269	1	61	0.0064
8.274	1	61	0.0064
8.279	1	61	0.0064
8.284	2	61	0.0128
8.289	1	61	0.0064
8.294	1	61	0.0064
8.299	1	61	0.0064
8.304	1	61	0.0064
8.309	1	61	0.0064
8.314	2	61	0.0128
8.319	1	61	0.0064
8.324	2	61	0.0128
8.329	3	61	0.0192
8.334	2	61	0.0128
8.339	1	61	0.0064
8.344	3	61	0.0192
8.349	3	61	0.0192
8.354	2	61	0.0128
8.359	4	61	0.0255
8.364	5	61	0.0319
8.369	3	61	0.0192
8.374	4	61	0.0255
8.379	5	61	0.0319
8.384	4	61	0.0255
8.389	4	61	0.0255
8.394	5	61	0.0319
8.399	5	61	0.0319
8.404	4	61	0.0255
8.409	5	61	0.0319
8.414	5	61	0.0319
8.419	3	61	0.0192
8.424	3	61	0.0192
8.429	4	61	0.0255
8.434	2	61	0.0128
8.439	2	61	0.0128
8.444	3	61	0.0192
8.449	2	61	0.0128
8.454	2	61	0.0128
8.459	3	61	0.0192
8.464	2	61	0.0128
8.469	1	61	0.0064
8.474	2	61	0.0128
8.479	2	61	0.0128
8.484	1	61	0.0064
8.489	2	61	0.0128
8.494	3	61	0.0192
8.499	2	61	0.0128
8.504	2	61	0.0128
8.509	3	61	0.0192
8.514	3	61	0.0192
8.519	2	61	0.0128
8.524	3	61	0.0192
8.529	3	61	0.0192
8.534	2	61	0.0128
8.539	2	61	0.0128
8.544	3	61	0.0192
8.549	2	61	0.0128
8.554	2	61	0.0128
8.559	3	61	0.0192
8.564	1	61	0.0064
8.569	1	61	0.0064
8.574	2	61	0.0128
8.579	2	61	0.0128
8.584	0	61	0
8.589	2	61	0.0128
8.594	1	61	0.0064
8.599	0	61	0
8.604	1	61	0.0064
8.609	1	61	0.0064
8.614	0	61	0
8.619	0	61	0
8.624	2	61	0.0128
8.629	2	61	0.0128
8.634	2	61	0.0128
8.639	3	61	0.0192
8.644	5	61	0.0319
8.649	4	61	0.0255
8.654	5	61	0.0319
8.659	8	61	0.0511
8.664	8	61	0.0511
8.669	7	61	0.0447
8.674	9	61	0.0575
8.679	11	61	0.0703
8.684	8	61	0.0511
8.689	5	61	0.0319
8.694	6	61	0.0383
8.699	4	61	0.0255
8.704	3	61	0.0192
8.709	4	61	0.0255
8.714	3	61	0.0192
8.719	3	61	0.0192
8.724	3	61	0.0192
8.729	3	61	0.0192
8.734	3	61	0.0192
8.739	4	61	0.0255
8.744	5	61	0.0319
8.749	4	61	0.0255
8.754	5	61	0.0319
8.759	5	61	0.0319
8.764	4	61	0.0255
8.769	5	61	0.0319
8.774	6	61	0.0383
8.779	6	61	0.0383
8.784	5	61	0.0319
8.789	6	61	0.0383
8.794	6	61	0.0383
8.799	5	61	0.0319
8.804	6	61	0.0383
8.809	6	61	0.0383
8.814	5	61	0.0319
8.819	5	61	0.0319
8.824	6	61	0.0383
8.829	6	61	0.0383
8.834	5	61	0.0319
8.839	6	61	0.0383
8.844	8	61	0.0511
8.849	7	61	0.0447
8.854	6	61	0.0383
8.859	8	61	0.0511
8.864	7	61	0.0447
8.869	6	61	0.0383
8.874	7	61	0.0447
8.879	8	61	0.0511
8.884	7	61	0.0447
8.889	8	61	0.0511
8.894	9	61	0.0575
8.899	8	61	0.0511
8.904	9	61	0.0575
8.909	13	61	0.083
8.914	16	61	0.1022
8.919	16	61	0.1022
8.924	16	61	0.1022
8.929	16	61	0.1022
8.934	11	61	0.0703
8.939	9	61	0.0575
8.944	9	61	0.0575
8.949	6	61	0.0383
8.954	6	61	0.0383
8.959	7	61	0.0447
8.964	5	61	0.0319
8.969	3	61	0.0192
8.974	5	61	0.0319
8.979	3	61	0.0192
8.984	2	61	0.0128
8.989	2	61	0.0128
8.994	3	61	0.0192
8.999	2	61	0.0128
9.004	4	61	0.0255
9.009	7	63	0.0462
9.014	8	63	0.0528
9.019	9	63	0.0594
9.024	12	63	0.0792
9.029	14	63	0.0924
9.034	14	63	0.0924
9.039	15	63	0.099
9.044	18	63	0.1187
9.049	17	63	0.1121
9.054	15	63	0.099
9.059	15	63	0.099
9.064	16	63	0.1055
9.069	15	63	0.099
9.074	15	63	0.099
9.079	14	63	0.0924
9.084	12	63	0.0792
9.089	13	63	0.0858
9.094	15	63	0.099
9.099	13	63	0.0858
9.104	13	63	0.0858
9.109	13	63	0.0858
9.114	12	63	0.0792
9.119	12	63	0.0792
9.124	13	63	0.0858
9.129	13	63	0.0858
9.134	12	63	0.0792
9.139	12	63	0.0792
9.144	12	63	0.0792
9.149	11	63	0.0726
9.154	11	63	0.0726
9.159	12	63	0.0792
9.164	11	63	0.0726
9.169	11	63	0.0726
9.174	13	63	0.0858
9.179	14	63	0.0924
9.184	13	63	0.0858
9.189	14	63	0.0924
9.194	14	63	0.0924
9.199	15	63	0.099
9.204	17	63	0.1121
9.209	17	63	0.1121
9.214	16	63	0.1055
9.219	16	63	0.1055
9.224	17	63	0.1121
9.229	15	63	0.099
9.234	14	63	0.0924
9.239	14	63	0.0924
9.244	13	63	0.0858
9.249	14	63	0.0924
9.254	15	63	0.099
9.259	14	63	0.0924
9.264	14	63	0.0924
9.269	15	63	0.099
9.274	15	63	0.099
9.279	14	63	0.0924
9.284	15	63	0.099
9.289	16	63	0.1055
9.294	15	63	0.099
9.299	16	63	0.1055
9.304	15	63	0.099
9.309	14	63	0.0924
9.314	14	63	0.0924
9.319	15	63	0.099
9.324	15	63	0.099
9.329	16	63	0.1055
9.334	16	63	0.1055
9.339	15	63	0.099
9.344	15	63	0.099
9.349	15	63	0.099
9.354	14	63	0.0924
9.359	13	63	0.0858
9.364	15	63	0.099
9.369	15	63	0.099
9.374	14	63	0.0924
9.379	15	63	0.099
9.384	14	63	0.0924
9.389	11	63	0.0726
9.394	11	63	0.0726
9.399	11	63	0.0726
9.404	10	63	0.066
9.409	10	63	0.066
9.414	12	63	0.0792
9.419	12	63	0.0792
9.424	13	63	0.0858
9.429	13	63	0.0858
9.434	13	63	0.0858
9.439	13	63	0.0858
9.444	14	63	0.0924
9.449	13	63	0.0858
9.454	13	63	0.0858
9.459	15	63	0.099
9.464	16	63	0.1055
9.469	14	63	0.0924
9.474	15	63	0.099
9.479	16	63	0.1055
9.484	14	63	0.0924
9.489	13	63	0.0858
9.494	11	63	0.0726
9.499	11	63	0.0726
9.504	11	63	0.0726
9.509	10	63	0.066
9.514	10	63	0.066
9.519	11	63	0.0726
9.524	11	63	0.0726
9.529	9	63	0.0594
9.534	10	63	0.066
9.539	10	63	0.066
9.544	9	63	0.0594
9.549	10	63	0.066
9.554	13	63	0.0858
9.559	14	63	0.0924
9.564	16	63	0.1055
9.569	18	63	0.1187
9.574	17	63	0.1121
9.579	17	63	0.1121
9.584	18	63	0.1187
9.589	14	63	0.0924
9.594	12	63	0.0792
9.599	13	63	0.0858
9.604	9	63	0.0594
9.609	6	63	0.0396
9.614	9	63	0.0594
9.619	6	63	0.0396
9.624	5	63	0.033
9.629	8	63	0.0528
9.634	8	63	0.0528
9.639	8	63	0.0528
9.644	10	63	0.066
9.649	10	63	0.066
9.654	12	63	0.0792
9.659	15	63	0.099
9.664	15	63	0.099
9.669	15	63	0.099
9.674	17	63	0.1121
9.679	16	63	0.1055
9.684	15	63	0.099
9.689	16	63	0.1055
9.694	14	63	0.0924
9.699	11	63	0.0726
9.704	10	63	0.066
9.709	9	63	0.0594
9.714	7	63	0.0462
9.719	8	63	0.0528
9.724	7	63	0.0462
9.729	6	63	0.0396
9.734	8	63	0.0528
9.739	8	63	0.0528
9.744	8	63	0.0528
9.749	10	63	0.066
9.754	12	63	0.0792
9.759	11	63	0.0726
9.764	11	63	0.0726
9.769	13	63	0.0858
9.774	12	63	0.0792
9.779	12	63	0.0792
9.784	15	63	0.099
9.789	15	63	0.099
9.794	16	63	0.1055
9.799	18	63	0.1187
9.804	16	63	0.1055
9.809	16	63	0.1055
9.814	21	63	0.1385
9.819	23	63	0.1517
9.824	22	63	0.1451
9.829	23	63	0.1517
9.834	19	63	0.1253
9.839	12	63	0.0792
9.844	12	63	0.0792
9.849	9	63	0.0594
9.854	5	63	0.033
9.859	7	63	0.0462
9.864	5	63	0.033
9.869	3	63	0.0198
9.874	4	63	0.0264
9.879	2	63	0.0132
9.884	2	63	0.0132
9.889	4	63	0.0264
9.894	4	63	0.0264
9.899	5	63	0.033
9.904	10	63	0.066
9.909	12	63	0.0792
9.914	14	63	0.0924
9.919	17	63	0.1121
9.924	18	63	0.1187
9.929	19	63	0.1253
9.934	20	63	0.1319
9.939	18	63	0.1187
9.944	18	63	0.1187
9.949	19	63	0.1253
9.954	16	63	0.1055
9.959	14	63	0.0924
9.964	14	63	0.0924
9.969	13	63	0.0858
9.974	15	63	0.099
9.979	17	63	0.1121
9.984	15	63	0.099
9.989	11	63	0.0726
[truncated: 17,603 more rows]
