# Supplementary material for: Load identification method for pepper harvesting drum based on dynamic chaotic characteristics of vibration-torque coupling
Source: PLoS One. 2026 Jun 29;21(6):e0352360. doi: 10.1371/journal.pone.0352360 (PMC13313362; doi:10.1371/journal.pone.0352360)
Supplement: S2 File — (ZIP) [file pone.0352360.s002.zip › S2 File. The raw data of the experiments/Density variation-2024-09-21_172502.xlsx]

## Sheet: Data
Time/s	torque	speed	power
0	22	67	0.1543
0.005	19	67	0.1333
0.01	16	67	0.1123
0.015	14	67	0.0982
0.02	13	67	0.0912
0.025	13	67	0.0912
0.03	17	67	0.1193
0.035	16	67	0.1123
0.04	14	67	0.0982
0.045	16	67	0.1123
0.05	17	67	0.1193
0.055	17	67	0.1193
0.06	19	67	0.1333
0.065	19	67	0.1333
0.07	19	67	0.1333
0.075	20	67	0.1403
0.08	20	67	0.1403
0.085	20	67	0.1403
0.09	21	67	0.1473
0.095	19	67	0.1333
0.1	18	67	0.1263
0.105	18	67	0.1263
0.11	18	67	0.1263
0.115	17	67	0.1193
0.12	17	67	0.1193
0.125	21	67	0.1473
0.13	24	67	0.1684
0.135	25	67	0.1754
0.14	25	67	0.1754
0.145	23	67	0.1614
0.15	19	67	0.1333
0.155	20	67	0.1403
0.16	18	67	0.1263
0.165	15	67	0.1052
0.17	14	67	0.0982
0.175	11	67	0.0772
0.18	10	67	0.0702
0.185	12	67	0.0842
0.19	10	67	0.0702
0.195	10	67	0.0702
0.2	11	67	0.0772
0.205	12	67	0.0842
0.21	13	67	0.0912
0.215	16	67	0.1123
0.22	17	67	0.1193
0.225	19	67	0.1333
0.23	20	67	0.1403
0.235	19	67	0.1333
0.24	20	67	0.1403
0.245	21	67	0.1473
0.25	22	67	0.1543
0.255	23	67	0.1614
0.26	22	67	0.1543
0.265	22	67	0.1543
0.27	22	67	0.1543
0.275	22	67	0.1543
0.28	20	67	0.1403
0.285	21	67	0.1473
0.29	20	67	0.1403
0.295	20	67	0.1403
0.3	21	67	0.1473
0.305	19	67	0.1333
0.31	18	67	0.1263
0.315	19	67	0.1333
0.32	18	67	0.1263
0.325	17	67	0.1193
0.33	16	67	0.1123
0.335	16	67	0.1123
0.34	17	67	0.1193
0.345	18	67	0.1263
0.35	17	67	0.1193
0.355	19	67	0.1333
0.36	20	67	0.1403
0.365	19	67	0.1333
0.37	18	67	0.1263
0.375	18	67	0.1263
0.38	17	67	0.1193
0.385	20	67	0.1403
0.39	21	67	0.1473
0.395	21	67	0.1473
0.4	20	67	0.1403
0.405	20	67	0.1403
0.41	20	67	0.1403
0.415	21	67	0.1473
0.42	21	67	0.1473
0.425	20	67	0.1403
0.43	19	67	0.1333
0.435	18	67	0.1263
0.44	19	67	0.1333
0.445	21	67	0.1473
0.45	19	67	0.1333
0.455	19	67	0.1333
0.46	18	71	0.1338
0.465	15	71	0.1115
0.47	14	71	0.1041
0.475	13	71	0.0966
0.48	13	71	0.0966
0.485	15	71	0.1115
0.49	15	71	0.1115
0.495	17	71	0.1264
0.5	18	71	0.1338
0.505	18	71	0.1338
0.51	19	71	0.1413
0.515	20	71	0.1487
0.52	20	71	0.1487
0.525	22	71	0.1636
0.53	22	71	0.1636
0.535	21	71	0.1561
0.54	22	71	0.1636
0.545	21	71	0.1561
0.55	21	71	0.1561
0.555	22	71	0.1636
0.56	19	71	0.1413
0.565	18	71	0.1338
0.57	18	71	0.1338
0.575	16	71	0.119
0.58	16	71	0.119
0.585	18	71	0.1338
0.59	15	71	0.1115
0.595	16	71	0.119
0.6	16	71	0.119
0.604	15	71	0.1115
0.609	18	71	0.1338
0.614	18	71	0.1338
0.619	17	71	0.1264
0.624	18	71	0.1338
0.629	18	71	0.1338
0.634	19	71	0.1413
0.639	19	71	0.1413
0.644	17	71	0.1264
0.649	19	71	0.1413
0.654	21	71	0.1561
0.659	19	71	0.1413
0.664	19	71	0.1413
0.669	17	71	0.1264
0.674	17	71	0.1264
0.679	18	71	0.1338
0.684	19	71	0.1413
0.689	21	71	0.1561
0.694	23	71	0.171
0.699	21	71	0.1561
0.704	22	71	0.1636
0.709	22	71	0.1636
0.714	19	71	0.1413
0.719	19	71	0.1413
0.724	18	71	0.1338
0.729	18	71	0.1338
0.734	19	71	0.1413
0.739	17	71	0.1264
0.744	19	71	0.1413
0.749	21	71	0.1561
0.754	18	71	0.1338
0.759	18	71	0.1338
0.764	18	71	0.1338
0.769	21	71	0.1561
0.774	22	71	0.1636
0.779	19	71	0.1413
0.784	20	71	0.1487
0.789	23	71	0.171
0.794	22	71	0.1636
0.799	22	71	0.1636
0.804	22	71	0.1636
0.809	24	71	0.1784
0.814	24	71	0.1784
0.819	21	71	0.1561
0.824	22	71	0.1636
0.829	22	71	0.1636
0.834	20	71	0.1487
0.839	19	71	0.1413
0.844	20	71	0.1487
0.849	20	71	0.1487
0.854	21	71	0.1561
0.859	20	71	0.1487
0.864	21	71	0.1561
0.869	23	71	0.171
0.874	22	71	0.1636
0.879	22	71	0.1636
0.884	23	71	0.171
0.889	23	71	0.171
0.894	23	71	0.171
0.899	22	71	0.1636
0.904	23	71	0.171
0.909	23	71	0.171
0.914	22	71	0.1636
0.919	21	71	0.1561
0.924	26	71	0.1933
0.929	27	71	0.2007
0.934	27	71	0.2007
0.939	26	71	0.1933
0.944	24	71	0.1784
0.949	21	71	0.1561
0.954	17	71	0.1264
0.959	16	71	0.119
0.964	17	71	0.1264
0.969	14	71	0.1041
0.974	15	71	0.1115
0.979	15	71	0.1115
0.984	13	71	0.0966
0.989	15	71	0.1115
0.994	14	71	0.1041
0.999	15	71	0.1115
1.004	18	71	0.1338
1.009	19	71	0.1413
1.014	22	71	0.1636
1.019	22	71	0.1636
1.024	23	71	0.171
1.029	23	71	0.171
1.034	23	71	0.171
1.039	24	71	0.1784
1.044	23	71	0.171
1.049	23	71	0.171
1.054	24	71	0.1784
1.059	25	71	0.1859
1.064	26	71	0.1933
1.069	23	71	0.171
1.074	22	71	0.1636
1.079	23	71	0.171
1.084	21	71	0.1561
1.089	21	71	0.1561
1.094	21	71	0.1561
1.099	20	71	0.1487
1.104	21	71	0.1561
1.109	20	71	0.1487
1.114	19	71	0.1413
1.119	20	71	0.1487
1.124	20	71	0.1487
1.129	19	71	0.1413
1.134	18	71	0.1338
1.139	16	71	0.119
1.144	16	71	0.119
1.149	15	71	0.1115
1.154	17	71	0.1264
1.159	18	71	0.1338
1.164	17	71	0.1264
1.169	17	71	0.1264
1.174	17	71	0.1264
1.179	17	71	0.1264
1.184	19	71	0.1413
1.189	19	71	0.1413
1.194	19	71	0.1413
1.199	20	71	0.1487
1.204	20	71	0.1487
1.209	22	71	0.1636
1.214	21	71	0.1561
1.219	20	71	0.1487
1.224	19	71	0.1413
1.229	16	71	0.119
1.234	16	71	0.119
1.239	14	71	0.1041
1.244	14	71	0.1041
1.249	14	71	0.1041
1.254	14	71	0.1041
1.259	17	71	0.1264
1.264	17	71	0.1264
1.269	17	71	0.1264
1.274	18	71	0.1338
1.279	17	71	0.1264
1.284	17	71	0.1264
1.289	17	71	0.1264
1.294	17	71	0.1264
1.299	19	71	0.1413
1.304	18	71	0.1338
1.309	18	71	0.1338
1.314	17	71	0.1264
1.319	16	71	0.119
1.324	18	71	0.1338
1.329	17	71	0.1264
1.334	18	71	0.1338
1.339	18	71	0.1338
1.344	17	71	0.1264
1.349	16	71	0.119
1.354	15	71	0.1115
1.359	15	71	0.1115
1.364	15	71	0.1115
1.369	14	71	0.1041
1.374	16	71	0.119
1.379	16	71	0.119
1.384	18	71	0.1338
1.389	18	71	0.1338
1.394	16	71	0.119
1.399	18	71	0.1338
1.404	16	71	0.119
1.409	17	71	0.1264
1.414	16	71	0.119
1.419	16	71	0.119
1.424	19	71	0.1413
1.429	18	71	0.1338
1.434	16	71	0.119
1.439	14	71	0.1041
1.444	16	71	0.119
1.449	18	71	0.1338
1.454	16	71	0.119
1.459	17	79	0.1406
1.464	17	79	0.1406
1.469	15	79	0.1241
1.474	15	79	0.1241
1.479	14	79	0.1158
1.484	13	79	0.1075
1.489	13	79	0.1075
1.494	14	79	0.1158
1.499	18	79	0.1489
1.504	17	79	0.1406
1.509	19	79	0.1572
1.514	18	79	0.1489
1.519	17	79	0.1406
1.524	18	79	0.1489
1.529	18	79	0.1489
1.534	19	79	0.1572
1.539	19	79	0.1572
1.544	18	79	0.1489
1.549	19	79	0.1572
1.554	17	79	0.1406
1.559	15	79	0.1241
1.564	13	79	0.1075
1.569	11	79	0.091
1.574	12	79	0.0993
1.579	10	79	0.0827
1.584	12	79	0.0993
1.589	13	79	0.1075
1.594	12	79	0.0993
1.599	15	79	0.1241
1.604	16	79	0.1324
1.609	17	79	0.1406
1.614	17	79	0.1406
1.619	16	79	0.1324
1.624	18	79	0.1489
1.629	16	79	0.1324
1.634	16	79	0.1324
1.639	16	79	0.1324
1.644	17	79	0.1406
1.649	24	79	0.1985
1.654	25	79	0.2068
1.659	25	79	0.2068
1.664	22	79	0.182
1.669	18	79	0.1489
1.674	17	79	0.1406
1.679	14	79	0.1158
1.684	12	79	0.0993
1.689	10	79	0.0827
1.694	7	79	0.0579
1.699	8	79	0.0662
1.704	6	79	0.0496
1.709	5	79	0.0414
1.714	5	79	0.0414
1.719	4	79	0.0331
1.724	7	79	0.0579
1.729	8	79	0.0662
1.734	10	79	0.0827
1.739	11	79	0.091
1.744	12	79	0.0993
1.749	14	79	0.1158
1.754	15	79	0.1241
1.759	17	79	0.1406
1.764	17	79	0.1406
1.769	18	79	0.1489
1.774	19	79	0.1572
1.779	20	79	0.1654
1.784	22	79	0.182
1.789	21	79	0.1737
1.794	22	79	0.182
1.799	20	79	0.1654
1.803	18	79	0.1489
1.808	16	79	0.1324
1.813	15	79	0.1241
1.818	15	79	0.1241
1.823	13	79	0.1075
1.828	12	79	0.0993
1.833	13	79	0.1075
1.838	11	79	0.091
1.843	11	79	0.091
1.848	10	79	0.0827
1.853	8	79	0.0662
1.858	8	79	0.0662
1.863	6	79	0.0496
1.868	9	79	0.0745
1.873	8	79	0.0662
1.878	10	79	0.0827
1.883	10	79	0.0827
1.888	10	79	0.0827
1.893	13	79	0.1075
1.898	13	79	0.1075
1.903	15	79	0.1241
1.908	15	79	0.1241
1.913	16	79	0.1324
1.918	17	79	0.1406
1.923	16	79	0.1324
1.928	16	79	0.1324
1.933	14	79	0.1158
1.938	13	79	0.1075
1.943	13	79	0.1075
1.948	12	79	0.0993
1.953	12	79	0.0993
1.958	11	79	0.091
1.963	10	79	0.0827
1.968	9	79	0.0745
1.973	10	79	0.0827
1.978	10	79	0.0827
1.983	9	79	0.0745
1.988	9	79	0.0745
1.993	8	79	0.0662
1.998	7	79	0.0579
2.003	6	79	0.0496
2.008	5	79	0.0414
2.013	6	79	0.0496
2.018	7	79	0.0579
2.023	8	79	0.0662
2.028	8	79	0.0662
2.033	6	79	0.0496
2.038	6	79	0.0496
2.043	6	79	0.0496
2.048	8	79	0.0662
2.053	9	79	0.0745
2.058	10	79	0.0827
2.063	12	79	0.0993
2.068	10	79	0.0827
2.073	11	79	0.091
2.078	10	79	0.0827
2.083	11	79	0.091
2.088	11	79	0.091
2.093	11	79	0.091
2.098	12	79	0.0993
2.103	10	79	0.0827
2.108	11	79	0.091
2.113	9	79	0.0745
2.118	10	79	0.0827
2.123	10	79	0.0827
2.128	9	79	0.0745
2.133	9	79	0.0745
2.138	7	79	0.0579
2.143	10	79	0.0827
2.148	9	79	0.0745
2.153	8	79	0.0662
2.158	10	79	0.0827
2.163	7	79	0.0579
2.168	9	79	0.0745
2.173	7	79	0.0579
2.178	7	79	0.0579
2.183	7	79	0.0579
2.188	7	79	0.0579
2.193	9	79	0.0745
2.198	8	79	0.0662
2.203	9	79	0.0745
2.208	9	79	0.0745
2.213	10	79	0.0827
2.218	11	79	0.091
2.223	10	79	0.0827
2.228	10	79	0.0827
2.233	10	79	0.0827
2.238	10	79	0.0827
2.243	10	79	0.0827
2.248	9	79	0.0745
2.253	10	79	0.0827
2.258	7	79	0.0579
2.263	9	79	0.0745
2.268	7	79	0.0579
2.273	6	79	0.0496
2.278	8	79	0.0662
2.283	8	79	0.0662
2.288	9	79	0.0745
2.293	7	79	0.0579
2.298	8	79	0.0662
2.303	8	79	0.0662
2.308	7	79	0.0579
2.313	9	79	0.0745
2.318	7	79	0.0579
2.323	8	79	0.0662
2.328	9	79	0.0745
2.333	11	79	0.091
2.338	16	79	0.1324
2.343	17	79	0.1406
2.348	16	79	0.1324
2.353	13	79	0.1075
2.358	13	79	0.1075
2.363	11	79	0.091
2.368	9	79	0.0745
2.373	8	79	0.0662
2.378	6	79	0.0496
2.383	7	79	0.0579
2.388	6	79	0.0496
2.393	3	79	0.0248
2.398	5	79	0.0414
2.403	3	79	0.0248
2.408	3	79	0.0248
2.413	4	79	0.0331
2.418	4	79	0.0331
2.423	5	79	0.0414
2.428	5	79	0.0414
2.433	8	79	0.0662
2.438	7	79	0.0579
2.443	7	79	0.0579
2.448	8	79	0.0662
2.453	9	79	0.0745
2.458	10	87	0.0911
2.463	9	87	0.082
2.468	11	87	0.1002
2.473	11	87	0.1002
2.478	14	87	0.1275
2.483	15	87	0.1366
2.488	17	87	0.1549
2.493	17	87	0.1549
2.498	14	87	0.1275
2.503	14	87	0.1275
2.508	13	87	0.1184
2.513	13	87	0.1184
2.518	13	87	0.1184
2.523	11	87	0.1002
2.528	12	87	0.1093
2.533	8	87	0.0729
2.538	7	87	0.0638
2.543	7	87	0.0638
2.548	7	87	0.0638
2.553	8	87	0.0729
2.558	6	87	0.0547
2.563	8	87	0.0729
2.568	7	87	0.0638
2.573	7	87	0.0638
2.578	8	87	0.0729
2.583	8	87	0.0729
2.588	9	87	0.082
2.593	9	87	0.082
2.598	11	87	0.1002
2.603	11	87	0.1002
2.608	12	87	0.1093
2.613	11	87	0.1002
2.618	10	87	0.0911
2.623	9	87	0.082
2.628	8	87	0.0729
2.633	9	87	0.082
2.638	9	87	0.082
2.643	10	87	0.0911
2.648	10	87	0.0911
2.653	9	87	0.082
2.658	9	87	0.082
2.663	9	87	0.082
2.668	10	87	0.0911
2.673	9	87	0.082
2.678	9	87	0.082
2.683	8	87	0.0729
2.688	7	87	0.0638
2.693	9	87	0.082
2.698	9	87	0.082
2.703	9	87	0.082
2.708	7	87	0.0638
2.713	7	87	0.0638
2.718	8	87	0.0729
2.723	7	87	0.0638
2.728	8	87	0.0729
2.733	8	87	0.0729
2.738	8	87	0.0729
2.743	8	87	0.0729
2.748	8	87	0.0729
2.753	9	87	0.082
2.758	8	87	0.0729
2.763	9	87	0.082
2.768	8	87	0.0729
2.773	9	87	0.082
2.778	9	87	0.082
2.783	7	87	0.0638
2.788	8	87	0.0729
2.793	8	87	0.0729
2.798	10	87	0.0911
2.803	10	87	0.0911
2.808	9	87	0.082
2.813	7	87	0.0638
2.818	6	87	0.0547
2.823	8	87	0.0729
2.828	7	87	0.0638
2.833	8	87	0.0729
2.838	7	87	0.0638
2.843	6	87	0.0547
2.848	7	87	0.0638
2.853	5	87	0.0455
2.858	6	87	0.0547
2.863	5	87	0.0455
2.868	6	87	0.0547
2.873	8	87	0.0729
2.878	9	87	0.082
2.883	10	87	0.0911
2.888	10	87	0.0911
2.893	12	87	0.1093
2.898	11	87	0.1002
2.903	12	87	0.1093
2.908	13	87	0.1184
2.913	12	87	0.1093
2.918	12	87	0.1093
2.923	11	87	0.1002
2.928	12	87	0.1093
2.933	9	87	0.082
2.938	10	87	0.0911
2.943	9	87	0.082
2.948	8	87	0.0729
2.953	9	87	0.082
2.958	8	87	0.0729
2.963	10	87	0.0911
2.968	10	87	0.0911
2.973	10	87	0.0911
2.978	10	87	0.0911
2.983	9	87	0.082
2.988	10	87	0.0911
2.993	9	87	0.082
2.998	10	87	0.0911
3.002	10	87	0.0911
3.007	13	87	0.1184
3.012	17	87	0.1549
3.017	18	87	0.164
3.022	17	87	0.1549
3.027	14	87	0.1275
3.032	13	87	0.1184
3.037	11	87	0.1002
3.042	10	87	0.0911
3.047	10	87	0.0911
3.052	7	87	0.0638
3.057	7	87	0.0638
3.062	5	87	0.0455
3.067	3	87	0.0273
3.072	3	87	0.0273
3.077	2	87	0.0182
3.082	4	87	0.0364
3.087	3	87	0.0273
3.092	5	87	0.0455
3.097	5	87	0.0455
3.102	5	87	0.0455
3.107	6	87	0.0547
3.112	5	87	0.0455
3.117	7	87	0.0638
3.122	7	87	0.0638
3.127	9	87	0.082
3.132	9	87	0.082
3.137	11	87	0.1002
3.142	12	87	0.1093
3.147	13	87	0.1184
3.152	16	87	0.1458
3.157	17	87	0.1549
3.162	20	87	0.1822
3.167	20	87	0.1822
3.172	21	87	0.1913
3.177	19	87	0.1731
3.182	19	87	0.1731
3.187	19	87	0.1731
3.192	15	87	0.1366
3.197	14	87	0.1275
3.202	11	87	0.1002
3.207	9	87	0.082
3.212	8	87	0.0729
3.217	7	87	0.0638
3.222	8	87	0.0729
3.227	6	87	0.0547
3.232	7	87	0.0638
3.237	6	87	0.0547
3.242	6	87	0.0547
3.247	7	87	0.0638
3.252	7	87	0.0638
3.257	8	87	0.0729
3.262	8	87	0.0729
3.267	10	87	0.0911
3.272	10	87	0.0911
3.277	11	87	0.1002
3.282	10	87	0.0911
3.287	11	87	0.1002
3.292	12	87	0.1093
3.297	13	87	0.1184
3.302	14	87	0.1275
3.307	13	87	0.1184
3.312	14	87	0.1275
3.317	14	87	0.1275
3.322	16	87	0.1458
3.327	17	87	0.1549
3.332	17	87	0.1549
3.337	16	87	0.1458
3.342	14	87	0.1275
3.347	14	87	0.1275
3.352	12	87	0.1093
3.357	11	87	0.1002
3.362	9	87	0.082
3.367	8	87	0.0729
3.372	8	87	0.0729
3.377	7	87	0.0638
3.382	8	87	0.0729
3.387	6	87	0.0547
3.392	7	87	0.0638
3.397	6	87	0.0547
3.402	7	87	0.0638
3.407	7	87	0.0638
3.412	8	87	0.0729
3.417	11	87	0.1002
3.422	12	87	0.1093
3.427	14	87	0.1275
3.432	13	87	0.1184
3.437	13	87	0.1184
3.442	13	87	0.1184
3.447	13	87	0.1184
3.452	15	87	0.1366
3.457	15	90	0.1414
3.462	17	90	0.1602
3.467	16	90	0.1508
3.472	16	90	0.1508
3.477	14	90	0.1319
3.482	14	90	0.1319
3.487	12	90	0.1131
3.492	10	90	0.0942
3.497	10	90	0.0942
3.502	9	90	0.0848
3.507	11	90	0.1037
3.512	8	90	0.0754
3.517	7	90	0.066
3.522	8	90	0.0754
3.527	8	90	0.0754
3.532	10	90	0.0942
3.537	11	90	0.1037
3.542	14	90	0.1319
3.547	13	90	0.1225
3.552	15	90	0.1414
3.557	16	90	0.1508
3.562	19	90	0.1791
3.567	19	90	0.1791
3.572	19	90	0.1791
3.577	19	90	0.1791
3.582	17	90	0.1602
3.587	17	90	0.1602
3.592	13	90	0.1225
3.597	12	90	0.1131
3.602	11	90	0.1037
3.607	11	90	0.1037
3.612	11	90	0.1037
3.617	11	90	0.1037
3.622	12	90	0.1131
3.627	11	90	0.1037
3.632	12	90	0.1131
3.637	12	90	0.1131
3.642	12	90	0.1131
3.647	12	90	0.1131
3.652	11	90	0.1037
3.657	12	90	0.1131
3.662	14	90	0.1319
3.667	20	90	0.1885
3.672	23	90	0.2168
3.677	24	90	0.2262
3.682	24	90	0.2262
3.687	20	90	0.1885
3.692	20	90	0.1885
3.697	17	90	0.1602
3.702	16	90	0.1508
3.707	12	90	0.1131
3.712	10	90	0.0942
3.717	9	90	0.0848
3.722	6	90	0.0565
3.727	6	90	0.0565
3.732	6	90	0.0565
3.737	7	90	0.066
3.742	7	90	0.066
3.747	9	90	0.0848
3.752	9	90	0.0848
3.757	12	90	0.1131
3.762	14	90	0.1319
3.767	15	90	0.1414
3.772	16	90	0.1508
3.777	15	90	0.1414
3.782	16	90	0.1508
3.787	16	90	0.1508
3.792	22	90	0.2073
3.797	23	90	0.2168
3.802	25	90	0.2356
3.807	23	90	0.2168
3.812	22	90	0.2073
3.817	21	90	0.1979
3.822	19	90	0.1791
3.827	19	90	0.1791
3.832	17	90	0.1602
3.837	18	90	0.1696
3.842	17	90	0.1602
3.847	16	90	0.1508
3.852	14	90	0.1319
3.857	13	90	0.1225
3.862	11	90	0.1037
3.867	12	90	0.1131
3.872	13	90	0.1225
3.877	12	90	0.1131
3.882	14	90	0.1319
3.887	14	90	0.1319
3.892	15	90	0.1414
3.897	15	90	0.1414
3.902	18	90	0.1696
3.907	19	90	0.1791
3.912	18	90	0.1696
3.917	19	90	0.1791
3.922	18	90	0.1696
3.927	18	90	0.1696
3.932	16	90	0.1508
3.937	18	90	0.1696
3.942	16	90	0.1508
3.947	16	90	0.1508
3.952	16	90	0.1508
3.957	16	90	0.1508
3.962	17	90	0.1602
3.967	17	90	0.1602
3.972	18	90	0.1696
3.977	18	90	0.1696
3.982	19	90	0.1791
3.987	17	90	0.1602
3.992	17	90	0.1602
3.997	15	90	0.1414
4.002	15	90	0.1414
4.007	14	90	0.1319
4.012	17	90	0.1602
4.017	17	90	0.1602
4.022	16	90	0.1508
4.027	15	90	0.1414
4.032	15	90	0.1414
4.037	15	90	0.1414
4.042	13	90	0.1225
4.047	15	90	0.1414
4.052	14	90	0.1319
4.057	16	90	0.1508
4.062	16	90	0.1508
4.067	17	90	0.1602
4.072	18	90	0.1696
4.077	19	90	0.1791
4.082	19	90	0.1791
4.087	18	90	0.1696
4.092	18	90	0.1696
4.097	16	90	0.1508
4.102	18	90	0.1696
4.107	19	90	0.1791
4.112	21	90	0.1979
4.117	21	90	0.1979
4.122	22	90	0.2073
4.127	19	90	0.1791
4.132	19	90	0.1791
4.137	20	90	0.1885
4.142	17	90	0.1602
4.147	16	90	0.1508
4.152	14	90	0.1319
4.157	15	90	0.1414
4.162	13	90	0.1225
4.167	15	90	0.1414
4.172	14	90	0.1319
4.177	16	90	0.1508
4.182	16	90	0.1508
4.187	18	90	0.1696
4.192	18	90	0.1696
4.197	19	90	0.1791
4.201	20	90	0.1885
4.206	21	90	0.1979
4.211	23	90	0.2168
4.216	22	90	0.2073
4.221	20	90	0.1885
4.226	17	90	0.1602
4.231	15	90	0.1414
4.236	15	90	0.1414
4.241	16	90	0.1508
4.246	16	90	0.1508
4.251	16	90	0.1508
4.256	19	90	0.1791
4.261	19	90	0.1791
4.266	20	90	0.1885
4.271	19	90	0.1791
4.276	19	90	0.1791
4.281	17	90	0.1602
4.286	18	90	0.1696
4.291	17	90	0.1602
4.296	22	90	0.2073
4.301	27	90	0.2545
4.306	27	90	0.2545
4.311	26	90	0.245
4.316	25	90	0.2356
4.321	21	90	0.1979
4.326	17	90	0.1602
4.331	14	90	0.1319
4.336	12	90	0.1131
4.341	11	90	0.1037
4.346	8	90	0.0754
4.351	8	90	0.0754
4.356	7	90	0.066
4.361	8	90	0.0754
4.366	10	90	0.0942
4.371	11	90	0.1037
4.376	13	90	0.1225
4.381	14	90	0.1319
4.386	16	90	0.1508
4.391	16	90	0.1508
4.396	18	90	0.1696
4.401	18	90	0.1696
4.406	19	90	0.1791
4.411	19	90	0.1791
4.416	23	90	0.2168
4.421	23	90	0.2168
4.426	24	90	0.2262
4.431	22	90	0.2073
4.436	21	90	0.1979
4.441	20	90	0.1885
4.446	20	90	0.1885
4.451	19	90	0.1791
4.456	19	95	0.189
4.461	18	95	0.1791
4.466	16	95	0.1592
4.471	15	95	0.1492
4.476	12	95	0.1194
4.481	12	95	0.1194
4.486	11	95	0.1094
4.491	13	95	0.1293
4.496	11	95	0.1094
4.501	11	95	0.1094
4.506	11	95	0.1094
4.511	12	95	0.1194
4.516	13	95	0.1293
4.521	15	95	0.1492
4.526	14	95	0.1393
4.531	14	95	0.1393
4.536	15	95	0.1492
4.541	16	95	0.1592
4.546	14	95	0.1393
4.551	15	95	0.1492
4.556	16	95	0.1592
4.561	16	95	0.1592
4.566	17	95	0.1691
4.571	16	95	0.1592
4.576	16	95	0.1592
4.581	15	95	0.1492
4.586	17	95	0.1691
4.591	17	95	0.1691
4.596	17	95	0.1691
4.601	15	95	0.1492
4.606	14	95	0.1393
4.611	13	95	0.1293
4.616	13	95	0.1293
4.621	13	95	0.1293
4.626	14	95	0.1393
4.631	13	95	0.1293
4.636	13	95	0.1293
4.641	11	95	0.1094
4.646	11	95	0.1094
4.651	9	95	0.0895
4.656	9	95	0.0895
4.661	10	95	0.0995
4.666	11	95	0.1094
4.671	11	95	0.1094
4.676	13	95	0.1293
4.681	15	95	0.1492
4.686	14	95	0.1393
4.691	16	95	0.1592
4.696	15	95	0.1492
4.701	17	95	0.1691
4.706	16	95	0.1592
4.711	16	95	0.1592
4.716	16	95	0.1592
4.721	15	95	0.1492
4.726	13	95	0.1293
4.731	14	95	0.1393
4.736	12	95	0.1194
4.741	12	95	0.1194
4.746	9	95	0.0895
4.751	9	95	0.0895
4.756	7	95	0.0696
4.761	7	95	0.0696
4.766	7	95	0.0696
4.771	8	95	0.0796
4.776	9	95	0.0895
4.781	10	95	0.0995
4.786	12	95	0.1194
4.791	13	95	0.1293
4.796	14	95	0.1393
4.801	15	95	0.1492
4.806	18	95	0.1791
4.811	17	95	0.1691
4.816	15	95	0.1492
4.821	12	95	0.1194
4.826	13	95	0.1293
4.831	10	95	0.0995
4.836	11	95	0.1094
4.841	10	95	0.0995
4.846	11	95	0.1094
4.851	11	95	0.1094
4.856	12	95	0.1194
4.861	11	95	0.1094
4.866	12	95	0.1194
4.871	10	95	0.0995
4.876	10	95	0.0995
4.881	10	95	0.0995
4.886	10	95	0.0995
4.891	11	95	0.1094
4.896	15	95	0.1492
4.901	21	95	0.2089
4.906	22	95	0.2188
4.911	20	95	0.199
4.916	19	95	0.189
4.921	19	95	0.189
4.926	15	95	0.1492
4.931	13	95	0.1293
4.936	9	95	0.0895
4.941	8	95	0.0796
4.946	6	95	0.0597
4.951	6	95	0.0597
4.956	5	95	0.0497
4.961	6	95	0.0597
4.966	6	95	0.0597
4.971	6	95	0.0597
4.976	7	95	0.0696
4.981	8	95	0.0796
4.986	8	95	0.0796
4.991	9	95	0.0895
4.996	9	95	0.0895
5.001	9	95	0.0895
5.006	10	95	0.0995
5.011	11	95	0.1094
5.016	12	95	0.1194
5.021	13	95	0.1293
5.026	15	95	0.1492
5.031	17	95	0.1691
5.036	18	95	0.1791
5.041	17	95	0.1691
5.046	16	95	0.1592
5.051	16	95	0.1592
5.056	17	95	0.1691
5.061	16	95	0.1592
5.066	15	95	0.1492
5.071	13	95	0.1293
5.076	10	95	0.0995
5.081	10	95	0.0995
5.086	12	95	0.1194
5.091	10	95	0.0995
5.096	11	95	0.1094
5.101	9	95	0.0895
5.106	8	95	0.0796
5.111	7	95	0.0696
5.116	8	95	0.0796
5.121	7	95	0.0696
5.126	8	95	0.0796
5.131	7	95	0.0696
5.136	8	95	0.0796
5.141	7	95	0.0696
5.146	9	95	0.0895
5.151	10	95	0.0995
5.156	11	95	0.1094
5.161	10	95	0.0995
5.166	11	95	0.1094
5.171	10	95	0.0995
5.176	12	95	0.1194
5.181	13	95	0.1293
5.186	16	95	0.1592
5.191	16	95	0.1592
5.196	16	95	0.1592
5.201	15	95	0.1492
5.206	15	95	0.1492
5.211	15	95	0.1492
5.216	14	95	0.1393
5.221	12	95	0.1194
5.226	9	95	0.0895
5.231	8	95	0.0796
5.236	8	95	0.0796
5.241	8	95	0.0796
5.246	7	95	0.0696
5.251	7	95	0.0696
5.256	6	95	0.0597
5.261	6	95	0.0597
5.266	5	95	0.0497
5.271	5	95	0.0497
5.276	4	95	0.0398
5.281	5	95	0.0497
5.286	4	95	0.0398
5.291	7	95	0.0696
5.296	7	95	0.0696
5.301	8	95	0.0796
5.306	7	95	0.0696
5.311	8	95	0.0796
5.316	8	95	0.0796
5.321	12	95	0.1194
5.326	12	95	0.1194
5.331	13	95	0.1293
5.336	10	95	0.0995
5.341	10	95	0.0995
5.346	9	95	0.0895
5.351	9	95	0.0895
5.356	10	95	0.0995
5.361	12	95	0.1194
5.366	11	95	0.1094
5.371	10	95	0.0995
5.376	10	95	0.0995
5.381	12	95	0.1194
5.386	10	95	0.0995
5.391	10	95	0.0995
5.396	8	95	0.0796
5.4	9	95	0.0895
5.405	8	95	0.0796
5.41	8	95	0.0796
5.415	7	95	0.0696
5.42	7	95	0.0696
5.425	6	95	0.0597
5.43	7	95	0.0696
5.435	7	95	0.0696
5.44	7	95	0.0696
5.445	6	95	0.0597
5.45	7	95	0.0696
5.455	6	102	0.0641
5.46	6	102	0.0641
5.465	6	102	0.0641
5.47	6	102	0.0641
5.475	8	102	0.0854
5.48	11	102	0.1175
5.485	13	102	0.1388
5.49	13	102	0.1388
5.495	14	102	0.1495
5.5	15	102	0.1602
5.505	15	102	0.1602
5.51	10	102	0.1068
5.515	9	102	0.0961
5.52	7	102	0.0748
5.525	7	102	0.0748
5.53	5	102	0.0534
5.535	5	102	0.0534
5.54	4	102	0.0427
5.545	4	102	0.0427
5.55	4	102	0.0427
5.555	5	102	0.0534
5.56	3	102	0.032
5.565	4	102	0.0427
5.57	3	102	0.032
5.575	3	102	0.032
5.58	3	102	0.032
5.585	3	102	0.032
5.59	4	102	0.0427
5.595	5	102	0.0534
5.6	5	102	0.0534
5.605	6	102	0.0641
5.61	7	102	0.0748
5.615	9	102	0.0961
5.62	11	102	0.1175
5.625	10	102	0.1068
5.63	9	102	0.0961
5.635	9	102	0.0961
5.64	9	102	0.0961
5.645	10	102	0.1068
5.65	10	102	0.1068
5.655	10	102	0.1068
5.66	11	102	0.1175
5.665	11	102	0.1175
5.67	10	102	0.1068
5.675	8	102	0.0854
5.68	8	102	0.0854
5.685	7	102	0.0748
5.69	6	102	0.0641
5.695	6	102	0.0641
5.7	7	102	0.0748
5.705	7	102	0.0748
5.71	8	102	0.0854
5.715	6	102	0.0641
5.72	6	102	0.0641
5.725	5	102	0.0534
5.73	5	102	0.0534
5.735	4	102	0.0427
5.74	4	102	0.0427
5.745	4	102	0.0427
5.75	5	102	0.0534
5.755	4	102	0.0427
5.76	5	102	0.0534
5.765	6	102	0.0641
5.77	7	102	0.0748
5.775	7	102	0.0748
5.78	7	102	0.0748
5.785	7	102	0.0748
5.79	9	102	0.0961
5.795	7	102	0.0748
5.8	6	102	0.0641
5.805	6	102	0.0641
5.81	7	102	0.0748
5.815	7	102	0.0748
5.82	8	102	0.0854
5.825	8	102	0.0854
5.83	8	102	0.0854
5.835	6	102	0.0641
5.84	6	102	0.0641
5.845	5	102	0.0534
5.85	4	102	0.0427
5.855	3	102	0.032
5.86	4	102	0.0427
5.865	3	102	0.032
5.87	5	102	0.0534
5.875	4	102	0.0427
5.88	5	102	0.0534
5.885	3	102	0.032
5.89	4	102	0.0427
5.895	4	102	0.0427
5.9	4	102	0.0427
5.905	3	102	0.032
5.91	4	102	0.0427
5.915	3	102	0.032
5.92	4	102	0.0427
5.925	4	102	0.0427
5.93	5	102	0.0534
5.935	5	102	0.0534
5.94	8	102	0.0854
5.945	8	102	0.0854
5.95	9	102	0.0961
5.955	9	102	0.0961
5.96	10	102	0.1068
5.965	9	102	0.0961
5.97	9	102	0.0961
5.975	8	102	0.0854
5.98	10	102	0.1068
5.985	10	102	0.1068
5.99	11	102	0.1175
5.995	10	102	0.1068
6	9	102	0.0961
6.005	8	102	0.0854
6.01	8	102	0.0854
6.015	7	102	0.0748
6.02	7	102	0.0748
6.025	5	102	0.0534
6.03	6	102	0.0641
6.035	5	102	0.0534
6.04	4	102	0.0427
6.045	4	102	0.0427
6.05	4	102	0.0427
6.055	6	102	0.0641
6.06	6	102	0.0641
6.065	8	102	0.0854
6.07	5	102	0.0534
6.075	7	102	0.0748
6.08	6	102	0.0641
6.085	6	102	0.0641
6.09	6	102	0.0641
6.095	6	102	0.0641
6.1	5	102	0.0534
6.105	6	102	0.0641
6.11	5	102	0.0534
6.115	5	102	0.0534
6.12	4	102	0.0427
6.125	6	102	0.0641
6.13	5	102	0.0534
6.135	6	102	0.0641
6.14	5	102	0.0534
6.145	7	102	0.0748
6.15	5	102	0.0534
6.155	5	102	0.0534
6.16	5	102	0.0534
6.165	7	102	0.0748
6.17	7	102	0.0748
6.175	9	102	0.0961
6.18	9	102	0.0961
6.185	11	102	0.1175
6.19	11	102	0.1175
6.195	11	102	0.1175
6.2	10	102	0.1068
6.205	10	102	0.1068
6.21	10	102	0.1068
6.215	11	102	0.1175
6.22	11	102	0.1175
6.225	12	102	0.1282
6.23	10	102	0.1068
6.235	10	102	0.1068
6.24	9	102	0.0961
6.245	10	102	0.1068
6.25	8	102	0.0854
6.255	8	102	0.0854
6.26	7	102	0.0748
6.265	7	102	0.0748
6.27	6	102	0.0641
6.275	7	102	0.0748
6.28	8	102	0.0854
6.285	10	102	0.1068
6.29	9	102	0.0961
6.295	9	102	0.0961
6.3	9	102	0.0961
6.305	9	102	0.0961
6.31	8	102	0.0854
6.315	8	102	0.0854
6.32	7	102	0.0748
6.325	8	102	0.0854
6.33	8	102	0.0854
6.335	11	102	0.1175
6.34	12	102	0.1282
6.345	14	102	0.1495
6.35	12	102	0.1282
6.355	12	102	0.1282
6.36	11	102	0.1175
6.365	10	102	0.1068
6.37	8	102	0.0854
6.375	9	102	0.0961
6.38	8	102	0.0854
6.385	8	102	0.0854
6.39	8	102	0.0854
6.395	9	102	0.0961
6.4	9	102	0.0961
6.405	8	102	0.0854
6.41	7	102	0.0748
6.415	7	102	0.0748
6.42	6	102	0.0641
6.425	5	102	0.0534
6.43	5	102	0.0534
6.435	6	102	0.0641
6.44	6	102	0.0641
6.445	7	102	0.0748
6.45	8	102	0.0854
6.455	10	103	0.1079
6.46	10	103	0.1079
6.465	11	103	0.1186
6.47	10	103	0.1079
6.475	13	103	0.1402
6.48	12	103	0.1294
6.485	14	103	0.151
6.49	12	103	0.1294
6.495	12	103	0.1294
6.5	10	103	0.1079
6.505	10	103	0.1079
6.51	10	103	0.1079
6.515	11	103	0.1186
6.52	12	103	0.1294
6.525	12	103	0.1294
6.53	10	103	0.1079
6.535	9	103	0.0971
6.54	8	103	0.0863
6.545	9	103	0.0971
6.55	9	103	0.0971
6.555	10	103	0.1079
6.56	10	103	0.1079
6.565	11	103	0.1186
6.57	11	103	0.1186
6.575	10	103	0.1079
6.58	10	103	0.1079
6.585	11	103	0.1186
6.59	10	103	0.1079
6.595	10	103	0.1079
6.6	9	103	0.0971
6.604	10	103	0.1079
6.609	11	103	0.1186
6.614	12	103	0.1294
6.619	13	103	0.1402
6.624	13	103	0.1402
6.629	14	103	0.151
6.634	21	103	0.2265
6.639	25	103	0.2696
6.644	25	103	0.2696
6.649	20	103	0.2157
6.654	19	103	0.2049
6.659	16	103	0.1726
6.664	16	103	0.1726
6.669	12	103	0.1294
6.674	10	103	0.1079
6.679	9	103	0.0971
6.684	7	103	0.0755
6.689	7	103	0.0755
6.694	6	103	0.0647
6.699	5	103	0.0539
6.704	5	103	0.0539
6.709	6	103	0.0647
6.714	7	103	0.0755
6.719	8	103	0.0863
6.724	9	103	0.0971
6.729	10	103	0.1079
6.734	12	103	0.1294
6.739	13	103	0.1402
6.744	15	103	0.1618
6.749	18	103	0.1941
6.754	21	103	0.2265
6.759	21	103	0.2265
6.764	19	103	0.2049
6.769	20	103	0.2157
6.774	21	103	0.2265
6.779	19	103	0.2049
6.784	21	103	0.2265
6.789	22	103	0.2373
6.794	21	103	0.2265
6.799	18	103	0.1941
6.804	17	103	0.1834
6.809	16	103	0.1726
6.814	17	103	0.1834
6.819	14	103	0.151
6.824	14	103	0.151
6.829	13	103	0.1402
6.834	13	103	0.1402
6.839	12	103	0.1294
6.844	13	103	0.1402
6.849	14	103	0.151
6.854	15	103	0.1618
6.859	15	103	0.1618
6.864	14	103	0.151
6.869	13	103	0.1402
6.874	13	103	0.1402
6.879	13	103	0.1402
6.884	15	103	0.1618
6.889	15	103	0.1618
6.894	17	103	0.1834
6.899	18	103	0.1941
6.904	21	103	0.2265
6.909	22	103	0.2373
6.914	25	103	0.2696
6.919	22	103	0.2373
6.924	20	103	0.2157
6.929	16	103	0.1726
6.934	16	103	0.1726
6.939	16	103	0.1726
6.944	19	103	0.2049
6.949	18	103	0.1941
6.954	19	103	0.2049
6.959	18	103	0.1941
6.964	18	103	0.1941
6.969	15	103	0.1618
6.974	13	103	0.1402
6.979	11	103	0.1186
6.984	12	103	0.1294
6.989	12	103	0.1294
6.994	11	103	0.1186
6.999	11	103	0.1186
7.004	13	103	0.1402
7.009	15	103	0.1618
7.014	15	103	0.1618
7.019	14	103	0.151
7.024	14	103	0.151
7.029	16	103	0.1726
7.034	18	103	0.1941
7.039	18	103	0.1941
7.044	17	103	0.1834
7.049	18	103	0.1941
7.054	17	103	0.1834
7.059	17	103	0.1834
7.064	17	103	0.1834
7.069	19	103	0.2049
7.074	17	103	0.1834
7.079	16	103	0.1726
7.084	15	103	0.1618
7.089	16	103	0.1726
7.094	14	103	0.151
7.099	13	103	0.1402
7.104	13	103	0.1402
7.109	16	103	0.1726
7.114	16	103	0.1726
7.119	17	103	0.1834
7.124	17	103	0.1834
7.129	18	103	0.1941
7.134	14	103	0.151
7.139	13	103	0.1402
7.144	13	103	0.1402
7.149	13	103	0.1402
7.154	13	103	0.1402
7.159	15	103	0.1618
7.164	17	103	0.1834
7.169	19	103	0.2049
7.174	20	103	0.2157
7.179	19	103	0.2049
7.184	20	103	0.2157
7.189	21	103	0.2265
7.194	21	103	0.2265
7.199	26	103	0.2804
7.204	29	103	0.3128
7.209	26	103	0.2804
7.214	23	103	0.2481
7.219	19	103	0.2049
7.224	17	103	0.1834
7.229	14	103	0.151
7.234	12	103	0.1294
7.239	10	103	0.1079
7.244	8	103	0.0863
7.249	7	103	0.0755
7.254	7	103	0.0755
7.259	6	103	0.0647
7.264	7	103	0.0755
7.269	7	103	0.0755
7.274	9	103	0.0971
7.279	10	103	0.1079
7.284	11	103	0.1186
7.289	12	103	0.1294
7.294	14	103	0.151
7.299	15	103	0.1618
7.304	18	103	0.1941
7.309	21	103	0.2265
7.314	21	103	0.2265
7.319	21	103	0.2265
7.324	22	103	0.2373
7.329	22	103	0.2373
7.334	21	103	0.2265
7.339	23	103	0.2481
7.344	23	103	0.2481
7.349	22	103	0.2373
7.354	18	103	0.1941
7.359	17	103	0.1834
7.364	17	103	0.1834
7.369	18	103	0.1941
7.374	16	103	0.1726
7.379	16	103	0.1726
7.384	14	103	0.151
7.389	14	103	0.151
7.394	13	103	0.1402
7.399	14	103	0.151
7.404	14	103	0.151
7.409	14	103	0.151
7.414	12	103	0.1294
7.419	12	103	0.1294
7.424	12	103	0.1294
7.429	11	103	0.1186
7.434	13	103	0.1402
7.439	15	103	0.1618
7.444	18	103	0.1941
7.449	19	103	0.2049
7.454	22	108	0.2488
7.459	23	108	0.2601
7.464	24	108	0.2714
7.469	23	108	0.2601
7.474	21	108	0.2375
7.479	20	108	0.2262
7.484	20	108	0.2262
7.489	20	108	0.2262
7.494	20	108	0.2262
7.499	20	108	0.2262
7.504	19	108	0.2149
7.509	18	108	0.2036
7.514	14	108	0.1583
7.519	13	108	0.147
7.524	11	108	0.1244
7.529	11	108	0.1244
7.534	9	108	0.1018
7.539	10	108	0.1131
7.544	10	108	0.1131
7.549	12	108	0.1357
7.554	12	108	0.1357
7.559	14	108	0.1583
7.564	17	108	0.1923
7.569	21	108	0.2375
7.574	19	108	0.2149
7.579	18	108	0.2036
7.584	21	108	0.2375
7.589	21	108	0.2375
7.594	23	108	0.2601
7.599	24	108	0.2714
7.604	25	108	0.2827
7.609	24	108	0.2714
7.614	23	108	0.2601
7.619	21	108	0.2375
7.624	22	108	0.2488
7.629	20	108	0.2262
7.634	18	108	0.2036
7.639	18	108	0.2036
7.644	17	108	0.1923
7.649	19	108	0.2149
7.654	19	108	0.2149
7.659	19	108	0.2149
7.664	18	108	0.2036
7.669	17	108	0.1923
7.674	17	108	0.1923
7.679	20	108	0.2262
7.684	18	108	0.2036
7.689	18	108	0.2036
7.694	19	108	0.2149
7.699	23	108	0.2601
7.704	25	108	0.2827
7.709	26	108	0.294
7.714	28	108	0.3166
7.719	27	108	0.3053
7.724	25	108	0.2827
7.729	25	108	0.2827
7.734	28	108	0.3166
7.739	29	108	0.328
7.744	29	108	0.328
7.749	26	108	0.294
7.754	27	108	0.3053
7.759	22	108	0.2488
7.764	20	108	0.2262
7.769	19	108	0.2149
7.774	17	108	0.1923
7.779	12	108	0.1357
7.784	11	108	0.1244
7.789	12	108	0.1357
7.794	13	108	0.147
7.799	15	108	0.1696
7.803	15	108	0.1696
7.808	17	108	0.1923
7.813	18	108	0.2036
7.818	20	108	0.2262
7.823	20	108	0.2262
7.828	22	108	0.2488
7.833	24	108	0.2714
7.838	23	108	0.2601
7.843	25	108	0.2827
7.848	23	108	0.2601
7.853	24	108	0.2714
7.858	23	108	0.2601
7.863	24	108	0.2714
7.868	26	108	0.294
7.873	26	108	0.294
7.878	26	108	0.294
7.883	25	108	0.2827
7.888	24	108	0.2714
7.893	25	108	0.2827
7.898	27	108	0.3053
7.903	25	108	0.2827
7.908	26	108	0.294
7.913	24	108	0.2714
7.918	24	108	0.2714
7.923	25	108	0.2827
7.928	25	108	0.2827
7.933	23	108	0.2601
7.938	22	108	0.2488
7.943	22	108	0.2488
7.948	19	108	0.2149
7.953	18	108	0.2036
7.958	17	108	0.1923
7.963	18	108	0.2036
7.968	18	108	0.2036
7.973	19	108	0.2149
7.978	22	108	0.2488
7.983	23	108	0.2601
7.988	22	108	0.2488
7.993	21	108	0.2375
7.998	21	108	0.2375
8.003	20	108	0.2262
8.008	21	108	0.2375
8.013	21	108	0.2375
8.018	23	108	0.2601
8.023	23	108	0.2601
8.028	23	108	0.2601
8.033	23	108	0.2601
8.038	20	108	0.2262
8.043	21	108	0.2375
8.048	18	108	0.2036
8.053	17	108	0.1923
8.058	16	108	0.1809
8.063	17	108	0.1923
8.068	15	108	0.1696
8.073	16	108	0.1809
8.078	17	108	0.1923
8.083	18	108	0.2036
8.088	18	108	0.2036
8.093	16	108	0.1809
8.098	19	108	0.2149
8.103	19	108	0.2149
8.108	21	108	0.2375
8.113	24	108	0.2714
8.118	25	108	0.2827
8.123	25	108	0.2827
8.128	23	108	0.2601
8.133	24	108	0.2714
8.138	22	108	0.2488
8.143	22	108	0.2488
8.148	21	108	0.2375
8.153	20	108	0.2262
8.158	19	108	0.2149
8.163	19	108	0.2149
8.168	20	108	0.2262
8.173	18	108	0.2036
8.178	17	108	0.1923
8.183	16	108	0.1809
8.188	16	108	0.1809
8.193	14	108	0.1583
8.198	13	108	0.147
8.203	16	108	0.1809
8.208	18	108	0.2036
8.213	20	108	0.2262
8.218	20	108	0.2262
8.223	22	108	0.2488
8.228	23	108	0.2601
8.233	23	108	0.2601
8.238	23	108	0.2601
8.243	23	108	0.2601
8.248	27	108	0.3053
8.253	28	108	0.3166
8.258	28	108	0.3166
8.263	24	108	0.2714
8.268	23	108	0.2601
8.273	21	108	0.2375
8.278	16	108	0.1809
8.283	12	108	0.1357
8.288	10	108	0.1131
8.293	8	108	0.0905
8.298	7	108	0.0792
8.303	8	108	0.0905
8.308	7	108	0.0792
8.313	9	108	0.1018
8.318	11	108	0.1244
8.323	11	108	0.1244
8.328	11	108	0.1244
8.333	11	108	0.1244
8.338	11	108	0.1244
8.343	13	108	0.147
8.348	16	108	0.1809
8.353	19	108	0.2149
8.358	21	108	0.2375
8.363	21	108	0.2375
8.368	22	108	0.2488
8.373	22	108	0.2488
8.378	24	108	0.2714
8.383	24	108	0.2714
8.388	22	108	0.2488
8.393	20	108	0.2262
8.398	20	108	0.2262
8.403	20	108	0.2262
8.408	18	108	0.2036
8.413	17	108	0.1923
8.418	16	108	0.1809
8.423	14	108	0.1583
8.428	11	108	0.1244
8.433	12	108	0.1357
8.438	11	108	0.1244
8.443	10	108	0.1131
8.448	10	108	0.1131
8.453	10	116	0.1215
8.458	10	116	0.1215
8.463	11	116	0.1336
8.468	11	116	0.1336
8.473	10	116	0.1215
8.478	11	116	0.1336
8.483	11	116	0.1336
8.488	13	116	0.1579
8.493	15	116	0.1822
8.498	15	116	0.1822
8.503	16	116	0.1943
8.508	16	116	0.1943
8.513	15	116	0.1822
8.518	14	116	0.1701
8.523	15	116	0.1822
8.528	16	116	0.1943
8.533	13	116	0.1579
8.538	12	116	0.1458
8.543	11	116	0.1336
8.548	11	116	0.1336
8.553	10	116	0.1215
8.558	10	116	0.1215
8.563	11	116	0.1336
8.568	10	116	0.1215
8.573	10	116	0.1215
8.578	9	116	0.1093
8.583	9	116	0.1093
8.588	9	116	0.1093
8.593	7	116	0.085
8.598	8	116	0.0972
8.603	8	116	0.0972
8.608	11	116	0.1336
8.613	12	116	0.1458
8.618	14	116	0.1701
8.623	13	116	0.1579
8.628	9	116	0.1093
8.633	10	116	0.1215
8.638	8	116	0.0972
8.643	10	116	0.1215
8.648	10	116	0.1215
8.653	11	116	0.1336
8.658	13	116	0.1579
8.663	14	116	0.1701
8.668	12	116	0.1458
8.673	11	116	0.1336
8.678	11	116	0.1336
8.683	11	116	0.1336
8.688	10	116	0.1215
8.693	10	116	0.1215
8.698	10	116	0.1215
8.703	10	116	0.1215
8.708	11	116	0.1336
8.713	12	116	0.1458
8.718	11	116	0.1336
8.723	10	116	0.1215
8.728	10	116	0.1215
8.733	8	116	0.0972
8.738	10	116	0.1215
8.743	12	116	0.1458
8.748	16	116	0.1943
8.753	16	116	0.1943
8.758	15	116	0.1822
8.763	14	116	0.1701
8.768	13	116	0.1579
8.773	10	116	0.1215
8.778	7	116	0.085
8.783	5	116	0.0607
8.788	5	116	0.0607
8.793	4	116	0.0486
8.798	5	116	0.0607
8.803	4	116	0.0486
8.808	4	116	0.0486
8.813	4	116	0.0486
8.818	4	116	0.0486
8.823	3	116	0.0364
8.828	3	116	0.0364
8.833	3	116	0.0364
8.838	3	116	0.0364
8.843	4	116	0.0486
8.848	4	116	0.0486
8.853	5	116	0.0607
8.858	8	116	0.0972
8.863	10	116	0.1215
8.868	10	116	0.1215
8.873	10	116	0.1215
8.878	11	116	0.1336
8.883	11	116	0.1336
8.888	12	116	0.1458
8.893	14	116	0.1701
8.898	17	116	0.2065
8.903	19	116	0.2308
8.908	18	116	0.2186
8.913	15	116	0.1822
8.918	13	116	0.1579
8.923	10	116	0.1215
8.928	10	116	0.1215
8.933	11	116	0.1336
8.938	9	116	0.1093
8.943	8	116	0.0972
8.948	8	116	0.0972
8.953	7	116	0.085
8.958	7	116	0.085
8.963	7	116	0.085
8.968	5	116	0.0607
8.973	4	116	0.0486
8.978	4	116	0.0486
8.983	3	116	0.0364
8.988	4	116	0.0486
8.993	4	116	0.0486
8.998	5	116	0.0607
9.002	5	116	0.0607
9.007	6	116	0.0729
9.012	7	116	0.085
9.017	8	116	0.0972
9.022	9	116	0.1093
9.027	8	116	0.0972
9.032	9	116	0.1093
9.037	11	116	0.1336
9.042	11	116	0.1336
9.047	11	116	0.1336
9.052	12	116	0.1458
9.057	11	116	0.1336
9.062	10	116	0.1215
9.067	8	116	0.0972
9.072	7	116	0.085
9.077	6	116	0.0729
9.082	6	116	0.0729
9.087	5	116	0.0607
9.092	5	116	0.0607
9.097	6	116	0.0729
9.102	6	116	0.0729
9.107	7	116	0.085
9.112	6	116	0.0729
9.117	6	116	0.0729
9.122	6	116	0.0729
9.127	5	116	0.0607
9.132	5	116	0.0607
9.137	7	116	0.085
9.142	8	116	0.0972
9.147	9	116	0.1093
9.152	10	116	0.1215
9.157	9	116	0.1093
9.162	8	116	0.0972
9.167	8	116	0.0972
9.172	9	116	0.1093
9.177	8	116	0.0972
9.182	7	116	0.085
9.187	8	116	0.0972
9.192	8	116	0.0972
9.197	8	116	0.0972
9.202	9	116	0.1093
9.207	7	116	0.085
9.212	7	116	0.085
9.217	6	116	0.0729
9.222	6	116	0.0729
9.227	7	116	0.085
9.232	9	116	0.1093
9.237	11	116	0.1336
9.242	7	116	0.085
9.247	9	116	0.1093
9.252	9	116	0.1093
9.257	8	116	0.0972
9.262	7	116	0.085
9.267	4	116	0.0486
9.272	5	116	0.0607
9.277	4	116	0.0486
9.282	4	116	0.0486
9.287	4	116	0.0486
9.292	4	116	0.0486
9.297	4	116	0.0486
9.302	4	116	0.0486
9.307	4	116	0.0486
9.312	3	116	0.0364
9.317	3	116	0.0364
9.322	2	116	0.0243
9.327	3	116	0.0364
9.332	4	116	0.0486
9.337	4	116	0.0486
9.342	5	116	0.0607
9.347	6	116	0.0729
9.352	5	116	0.0607
9.357	4	116	0.0486
9.362	6	116	0.0729
9.367	6	116	0.0729
9.372	5	116	0.0607
9.377	5	116	0.0607
9.382	6	116	0.0729
9.387	6	116	0.0729
9.392	6	116	0.0729
9.397	5	116	0.0607
9.402	5	116	0.0607
9.407	4	116	0.0486
9.412	3	116	0.0364
9.417	3	116	0.0364
9.422	3	116	0.0364
9.427	3	116	0.0364
9.432	4	116	0.0486
9.437	5	116	0.0607
9.442	5	116	0.0607
9.447	6	116	0.0729
9.452	6	122	0.0766
9.457	6	122	0.0766
9.462	6	122	0.0766
9.467	8	122	0.1022
9.472	8	122	0.1022
9.477	10	122	0.1277
9.482	11	122	0.1405
9.487	11	122	0.1405
9.492	10	122	0.1277
9.497	7	122	0.0894
9.502	7	122	0.0894
9.507	7	122	0.0894
9.512	7	122	0.0894
9.517	5	122	0.0639
9.522	5	122	0.0639
9.527	5	122	0.0639
9.532	5	122	0.0639
9.537	5	122	0.0639
9.542	4	122	0.0511
9.547	3	122	0.0383
9.552	2	122	0.0255
9.557	2	122	0.0255
9.562	2	122	0.0255
9.567	2	122	0.0255
9.572	2	122	0.0255
9.577	1	122	0.0128
9.582	2	122	0.0255
9.587	3	122	0.0383
9.592	2	122	0.0255
9.597	3	122	0.0383
9.602	2	122	0.0255
9.607	2	122	0.0255
9.612	1	122	0.0128
9.617	1	122	0.0128
9.622	2	122	0.0255
9.627	3	122	0.0383
9.632	3	122	0.0383
9.637	3	122	0.0383
9.642	4	122	0.0511
9.647	4	122	0.0511
9.652	4	122	0.0511
9.657	5	122	0.0639
9.662	5	122	0.0639
9.667	5	122	0.0639
9.672	6	122	0.0766
9.677	7	122	0.0894
9.682	7	122	0.0894
9.687	7	122	0.0894
9.692	9	122	0.115
9.697	8	122	0.1022
9.702	8	122	0.1022
9.707	8	122	0.1022
9.712	7	122	0.0894
9.717	8	122	0.1022
9.722	11	122	0.1405
9.727	14	122	0.1788
9.732	12	122	0.1533
9.737	11	122	0.1405
9.742	9	122	0.115
9.747	8	122	0.1022
9.752	8	122	0.1022
9.757	5	122	0.0639
9.762	4	122	0.0511
9.767	2	122	0.0255
9.772	3	122	0.0383
9.777	3	122	0.0383
9.782	2	122	0.0255
9.787	2	122	0.0255
9.792	2	122	0.0255
9.797	3	122	0.0383
9.802	2	122	0.0255
9.807	2	122	0.0255
9.812	2	122	0.0255
9.817	2	122	0.0255
9.822	2	122	0.0255
9.827	2	122	0.0255
9.832	2	122	0.0255
9.837	2	122	0.0255
9.842	2	122	0.0255
9.847	2	122	0.0255
9.852	2	122	0.0255
9.857	2	122	0.0255
9.862	2	122	0.0255
9.867	2	122	0.0255
9.872	2	122	0.0255
9.877	2	122	0.0255
9.882	2	122	0.0255
9.887	2	122	0.0255
9.892	2	122	0.0255
9.897	2	122	0.0255
9.902	2	122	0.0255
9.907	2	122	0.0255
9.912	2	122	0.0255
9.917	1	122	0.0128
9.922	2	122	0.0255
9.927	1	122	0.0128
9.932	2	122	0.0255
9.937	2	122	0.0255
9.942	2	122	0.0255
9.947	2	122	0.0255
9.952	2	122	0.0255
9.957	1	122	0.0128
9.962	1	122	0.0128
9.967	1	122	0.0128
9.972	2	122	0.0255
9.977	1	122	0.0128
9.982	2	122	0.0255
[truncated: 26,825 more rows]
