# Supplementary material for: Load identification method for pepper harvesting drum based on dynamic chaotic characteristics of vibration-torque coupling
Source: PLoS One. 2026 Jun 29;21(6):e0352360. doi: 10.1371/journal.pone.0352360 (PMC13313362; doi:10.1371/journal.pone.0352360)
Supplement: S2 File — (ZIP) [file pone.0352360.s002.zip › S2 File. The raw data of the experiments/Density variation-2024-09-21_181343.xlsx]

## Sheet: Data
Time/s	torque	speed	power
0	5	149	0.078
0.005	4	149	0.0624
0.01	3	149	0.0468
0.016	3	149	0.0468
0.021	2	149	0.0312
0.026	2	149	0.0312
0.031	2	149	0.0312
0.036	2	149	0.0312
0.041	2	149	0.0312
0.047	2	149	0.0312
0.052	2	149	0.0312
0.057	3	149	0.0468
0.062	2	149	0.0312
0.067	2	150	0.0314
0.073	2	150	0.0314
0.078	2	150	0.0314
0.083	2	150	0.0314
0.088	2	150	0.0314
0.093	2	150	0.0314
0.098	1	150	0.0157
0.104	2	150	0.0314
0.109	2	150	0.0314
0.114	2	150	0.0314
0.119	2	150	0.0314
0.124	2	150	0.0314
0.13	1	150	0.0157
0.135	1	150	0.0157
0.14	2	150	0.0314
0.145	2	150	0.0314
0.15	2	150	0.0314
0.155	4	150	0.0628
0.161	5	150	0.0785
0.166	8	150	0.1257
0.171	11	150	0.1728
0.176	13	150	0.2042
0.181	15	150	0.2356
0.186	16	150	0.2513
0.192	16	150	0.2513
0.197	17	150	0.267
0.202	16	150	0.2513
0.207	16	150	0.2513
0.212	15	150	0.2356
0.218	12	150	0.1885
0.223	9	150	0.1414
0.228	8	150	0.1257
0.233	7	150	0.1099
0.238	4	150	0.0628
0.243	4	150	0.0628
0.249	3	150	0.0471
0.254	1	150	0.0157
0.259	2	150	0.0314
0.264	2	150	0.0314
0.269	1	150	0.0157
0.275	3	150	0.0471
0.28	3	150	0.0471
0.285	3	150	0.0471
0.29	1	150	0.0157
0.295	2	150	0.0314
0.3	1	150	0.0157
0.306	2	150	0.0314
0.311	2	150	0.0314
0.316	3	150	0.0471
0.321	2	150	0.0314
0.326	2	150	0.0314
0.332	4	150	0.0628
0.337	3	150	0.0471
0.342	3	150	0.0471
0.347	4	150	0.0628
0.352	3	150	0.0471
0.357	5	150	0.0785
0.363	6	150	0.0942
0.368	6	150	0.0942
0.373	8	150	0.1257
0.378	9	150	0.1414
0.383	15	150	0.2356
0.389	19	150	0.2984
0.394	21	150	0.3298
0.399	19	150	0.2984
0.404	17	150	0.267
0.409	15	150	0.2356
0.414	12	150	0.1885
0.42	9	150	0.1414
0.425	7	150	0.1099
0.43	7	150	0.1099
0.435	6	150	0.0942
0.44	4	150	0.0628
0.445	2	150	0.0314
0.451	3	150	0.0471
0.456	2	150	0.0314
0.461	2	150	0.0314
0.466	2	150	0.0314
0.471	3	150	0.0471
0.477	2	150	0.0314
0.482	2	150	0.0314
0.487	3	150	0.0471
0.492	2	150	0.0314
0.497	2	150	0.0314
0.502	2	150	0.0314
0.508	2	150	0.0314
0.513	2	150	0.0314
0.518	2	150	0.0314
0.523	2	150	0.0314
0.528	2	150	0.0314
0.534	2	150	0.0314
0.539	1	150	0.0157
0.544	2	150	0.0314
0.549	1	150	0.0157
0.554	2	150	0.0314
0.559	2	150	0.0314
0.565	2	150	0.0314
0.57	2	150	0.0314
0.575	2	150	0.0314
0.58	6	150	0.0942
0.585	8	150	0.1257
0.591	9	150	0.1414
0.596	12	150	0.1885
0.601	12	150	0.1885
0.606	13	150	0.2042
0.611	14	150	0.2199
0.616	15	150	0.2356
0.622	17	150	0.267
0.627	16	150	0.2513
0.632	15	150	0.2356
0.637	12	150	0.1885
0.642	10	150	0.1571
0.648	8	150	0.1257
0.653	7	150	0.1099
0.658	5	150	0.0785
0.663	3	150	0.0471
0.668	3	150	0.0471
0.673	2	150	0.0314
0.679	1	150	0.0157
0.684	3	150	0.0471
0.689	4	150	0.0628
0.694	2	150	0.0314
0.699	3	150	0.0471
0.704	3	150	0.0471
0.71	1	150	0.0157
0.715	1	150	0.0157
0.72	2	150	0.0314
0.725	2	150	0.0314
0.73	2	150	0.0314
0.736	2	150	0.0314
0.741	3	150	0.0471
0.746	3	150	0.0471
0.751	3	150	0.0471
0.756	4	150	0.0628
0.761	4	150	0.0628
0.767	4	150	0.0628
0.772	5	150	0.0785
0.777	6	150	0.0942
0.782	7	150	0.1099
0.787	6	150	0.0942
0.793	8	150	0.1257
0.798	14	150	0.2199
0.803	20	150	0.3141
0.808	22	150	0.3455
0.813	17	150	0.267
0.818	16	150	0.2513
0.824	14	150	0.2199
0.829	12	150	0.1885
0.834	10	150	0.1571
0.839	6	150	0.0942
0.844	6	150	0.0942
0.85	6	150	0.0942
0.855	4	150	0.0628
0.86	3	150	0.0471
0.865	2	150	0.0314
0.87	2	150	0.0314
0.875	2	150	0.0314
0.881	2	150	0.0314
0.886	3	150	0.0471
0.891	2	150	0.0314
0.896	2	150	0.0314
0.901	2	150	0.0314
0.907	2	150	0.0314
0.912	2	150	0.0314
0.917	1	150	0.0157
0.922	1	150	0.0157
0.927	2	150	0.0314
0.932	2	150	0.0314
0.938	1	150	0.0157
0.943	2	150	0.0314
0.948	1	150	0.0157
0.953	1	150	0.0157
0.958	2	150	0.0314
0.963	1	150	0.0157
0.969	2	150	0.0314
0.974	2	150	0.0314
0.979	1	150	0.0157
0.984	2	150	0.0314
0.989	1	150	0.0157
0.995	2	150	0.0314
1	2	150	0.0314
1.005	4	150	0.0628
1.01	4	150	0.0628
1.015	7	150	0.1099
1.02	9	150	0.1414
1.026	11	150	0.1728
1.031	13	150	0.2042
1.036	13	150	0.2042
1.041	14	150	0.2199
1.046	15	150	0.2356
1.052	14	150	0.2199
1.057	14	150	0.2199
1.062	12	150	0.1885
1.067	10	150	0.1571
1.072	7	150	0.1099
1.077	7	150	0.1099
1.083	6	150	0.0942
1.088	6	150	0.0942
1.093	4	150	0.0628
1.098	3	150	0.0471
1.103	4	149	0.0624
1.109	2	149	0.0312
1.114	3	149	0.0468
1.119	3	149	0.0468
1.124	1	149	0.0156
1.129	2	149	0.0312
1.134	4	149	0.0624
1.14	4	149	0.0624
1.145	4	149	0.0624
1.15	4	149	0.0624
1.155	3	149	0.0468
1.16	4	149	0.0624
1.166	4	149	0.0624
1.171	4	149	0.0624
1.176	4	149	0.0624
1.181	4	149	0.0624
1.186	5	149	0.078
1.191	6	149	0.0936
1.197	6	149	0.0936
1.202	4	149	0.0624
1.207	7	149	0.1092
1.212	9	149	0.1404
1.217	14	149	0.2184
1.222	17	149	0.2652
1.228	16	149	0.2496
1.233	14	149	0.2184
1.238	13	149	0.2028
1.243	10	149	0.156
1.248	8	149	0.1248
1.254	8	149	0.1248
1.259	7	149	0.1092
1.264	7	149	0.1092
1.269	6	149	0.0936
1.274	4	149	0.0624
1.279	3	149	0.0468
1.285	2	149	0.0312
1.29	2	149	0.0312
1.295	3	149	0.0468
1.3	2	149	0.0312
1.305	2	149	0.0312
1.311	2	149	0.0312
1.316	2	149	0.0312
1.321	2	149	0.0312
1.326	2	149	0.0312
1.331	2	149	0.0312
1.336	1	149	0.0156
1.342	2	149	0.0312
1.347	2	149	0.0312
1.352	2	149	0.0312
1.357	2	149	0.0312
1.362	2	149	0.0312
1.368	1	149	0.0156
1.373	2	149	0.0312
1.378	2	149	0.0312
1.383	1	149	0.0156
1.388	2	149	0.0312
1.393	2	149	0.0312
1.399	2	149	0.0312
1.404	3	149	0.0468
1.409	3	149	0.0468
1.414	5	149	0.078
1.419	7	149	0.1092
1.425	8	149	0.1248
1.43	9	149	0.1404
1.435	10	149	0.156
1.44	10	149	0.156
1.445	10	149	0.156
1.45	12	149	0.1872
1.456	13	149	0.2028
1.461	15	149	0.234
1.466	12	149	0.1872
1.471	11	149	0.1716
1.476	9	149	0.1404
1.481	6	149	0.0936
1.487	6	149	0.0936
1.492	5	149	0.078
1.497	4	149	0.0624
1.502	3	149	0.0468
1.507	3	149	0.0468
1.513	3	149	0.0468
1.518	3	149	0.0468
1.523	3	149	0.0468
1.528	2	149	0.0312
1.533	3	149	0.0468
1.538	2	149	0.0312
1.544	2	149	0.0312
1.549	2	149	0.0312
1.554	2	149	0.0312
1.559	3	149	0.0468
1.564	3	149	0.0468
1.57	3	149	0.0468
1.575	4	149	0.0624
1.58	5	149	0.078
1.585	5	149	0.078
1.59	6	149	0.0936
1.595	6	149	0.0936
1.601	7	149	0.1092
1.606	6	149	0.0936
1.611	7	149	0.1092
1.616	7	149	0.1092
1.621	7	149	0.1092
1.627	9	149	0.1404
1.632	14	149	0.2184
1.637	20	149	0.312
1.642	18	149	0.2808
1.647	14	149	0.2184
1.652	14	149	0.2184
1.658	13	149	0.2028
1.663	11	149	0.1716
1.668	8	149	0.1248
1.673	5	149	0.078
1.678	6	149	0.0936
1.684	5	149	0.078
1.689	5	149	0.078
1.694	4	149	0.0624
1.699	2	149	0.0312
1.704	2	149	0.0312
1.709	2	149	0.0312
1.715	3	149	0.0468
1.72	2	149	0.0312
1.725	2	149	0.0312
1.73	2	149	0.0312
1.735	2	149	0.0312
1.741	3	149	0.0468
1.746	2	149	0.0312
1.751	2	149	0.0312
1.756	2	149	0.0312
1.761	2	149	0.0312
1.766	2	149	0.0312
1.772	2	149	0.0312
1.777	2	149	0.0312
1.782	2	149	0.0312
1.787	2	149	0.0312
1.792	2	149	0.0312
1.797	1	149	0.0156
1.803	2	149	0.0312
1.808	2	149	0.0312
1.813	2	149	0.0312
1.818	3	149	0.0468
1.823	5	149	0.078
1.829	6	149	0.0936
1.834	10	149	0.156
1.839	13	149	0.2028
1.844	14	149	0.2184
1.849	15	149	0.234
1.854	14	149	0.2184
1.86	13	149	0.2028
1.865	13	149	0.2028
1.87	13	149	0.2028
1.875	12	149	0.1872
1.88	11	149	0.1716
1.886	8	149	0.1248
1.891	6	149	0.0936
1.896	4	149	0.0624
1.901	3	149	0.0468
1.906	3	149	0.0468
1.911	3	149	0.0468
1.917	3	149	0.0468
1.922	2	149	0.0312
1.927	1	149	0.0156
1.932	1	149	0.0156
1.937	3	149	0.0468
1.943	1	149	0.0156
1.948	1	149	0.0156
1.953	3	149	0.0468
1.958	2	149	0.0312
1.963	1	149	0.0156
1.968	2	149	0.0312
1.974	2	149	0.0312
1.979	2	149	0.0312
1.984	3	149	0.0468
1.989	3	149	0.0468
1.994	3	149	0.0468
2	4	149	0.0624
2.005	5	149	0.078
2.01	5	149	0.078
2.015	6	149	0.0936
2.02	6	149	0.0936
2.025	7	149	0.1092
2.031	8	149	0.1248
2.036	7	149	0.1092
2.041	10	149	0.156
2.046	12	149	0.1872
2.051	20	149	0.312
2.056	26	149	0.4057
2.062	21	149	0.3276
2.067	19	149	0.2964
2.072	18	149	0.2808
2.077	12	149	0.1872
2.082	10	149	0.156
2.088	7	149	0.1092
2.093	6	149	0.0936
2.098	5	149	0.078
2.103	4	149	0.0624
2.108	2	149	0.0312
2.113	2	149	0.0312
2.119	1	149	0.0156
2.124	2	149	0.0312
2.129	3	149	0.0468
2.134	2	149	0.0312
2.139	2	149	0.0312
2.145	2	149	0.0312
2.15	2	149	0.0312
2.155	2	149	0.0312
2.16	2	149	0.0312
2.165	2	149	0.0312
2.17	1	149	0.0156
2.176	2	149	0.0312
2.181	2	149	0.0312
2.186	1	149	0.0156
2.191	2	149	0.0312
2.196	2	149	0.0312
2.202	1	149	0.0156
2.207	2	149	0.0312
2.212	1	149	0.0156
2.217	1	149	0.0156
2.222	2	149	0.0312
2.227	2	149	0.0312
2.233	1	149	0.0156
2.238	3	149	0.0468
2.243	3	149	0.0468
2.248	7	149	0.1092
2.253	10	149	0.156
2.259	13	149	0.2028
2.264	13	149	0.2028
2.269	14	149	0.2184
2.274	14	149	0.2184
2.279	15	149	0.234
2.284	16	149	0.2496
2.29	18	149	0.2808
2.295	15	149	0.234
2.3	12	149	0.1872
2.305	10	149	0.156
2.31	7	149	0.1092
2.315	6	149	0.0936
2.321	5	149	0.078
2.326	3	149	0.0468
2.331	3	149	0.0468
2.336	2	149	0.0312
2.341	1	149	0.0156
2.347	2	149	0.0312
2.352	2	149	0.0312
2.357	2	149	0.0312
2.362	2	149	0.0312
2.367	3	149	0.0468
2.372	2	149	0.0312
2.378	1	149	0.0156
2.383	2	149	0.0312
2.388	1	149	0.0156
2.393	2	149	0.0312
2.398	2	149	0.0312
2.404	3	149	0.0468
2.409	3	149	0.0468
2.414	4	149	0.0624
2.419	5	149	0.078
2.424	4	149	0.0624
2.429	5	149	0.078
2.435	5	149	0.078
2.44	5	149	0.078
2.445	6	149	0.0936
2.45	7	149	0.1092
2.455	8	149	0.1248
2.461	8	149	0.1248
2.466	15	149	0.234
2.471	20	149	0.312
2.476	19	149	0.2964
2.481	15	149	0.234
2.486	13	149	0.2028
2.492	11	149	0.1716
2.497	10	149	0.156
2.502	8	149	0.1248
2.507	7	149	0.1092
2.512	7	149	0.1092
2.518	5	149	0.078
2.523	5	149	0.078
2.528	3	149	0.0468
2.533	2	149	0.0312
2.538	2	149	0.0312
2.543	2	149	0.0312
2.549	3	149	0.0468
2.554	3	149	0.0468
2.559	2	149	0.0312
2.564	2	149	0.0312
2.569	3	149	0.0468
2.574	3	149	0.0468
2.58	2	149	0.0312
2.585	1	149	0.0156
2.59	3	149	0.0468
2.595	2	149	0.0312
2.6	1	149	0.0156
2.606	2	149	0.0312
2.611	2	149	0.0312
2.616	2	149	0.0312
2.621	2	149	0.0312
2.626	2	149	0.0312
2.631	1	149	0.0156
2.637	2	149	0.0312
2.642	2	149	0.0312
2.647	3	149	0.0468
2.652	6	149	0.0936
2.657	8	149	0.1248
2.663	11	149	0.1716
2.668	14	149	0.2184
2.673	14	149	0.2184
2.678	12	149	0.1872
2.683	14	149	0.2184
2.688	12	149	0.1872
2.694	11	149	0.1716
2.699	11	149	0.1716
2.704	12	149	0.1872
2.709	12	149	0.1872
2.714	11	149	0.1716
2.72	8	149	0.1248
2.725	6	149	0.0936
2.73	5	149	0.078
2.735	3	149	0.0468
2.74	3	149	0.0468
2.745	4	149	0.0624
2.751	2	149	0.0312
2.756	2	149	0.0312
2.761	1	149	0.0156
2.766	2	149	0.0312
2.771	3	149	0.0468
2.777	2	149	0.0312
2.782	3	149	0.0468
2.787	3	149	0.0468
2.792	2	149	0.0312
2.797	2	149	0.0312
2.802	2	149	0.0312
2.808	3	149	0.0468
2.813	3	149	0.0468
2.818	5	149	0.078
2.823	5	149	0.078
2.828	5	149	0.078
2.833	5	149	0.078
2.839	5	149	0.078
2.844	7	149	0.1092
2.849	7	149	0.1092
2.854	7	149	0.1092
2.859	8	149	0.1248
2.865	9	149	0.1404
2.87	7	149	0.1092
2.875	9	149	0.1404
2.88	14	149	0.2184
2.885	19	149	0.2964
2.89	16	149	0.2496
2.896	12	149	0.1872
2.901	11	149	0.1716
2.906	11	149	0.1716
2.911	10	149	0.156
2.916	7	149	0.1092
2.922	5	149	0.078
2.927	5	149	0.078
2.932	5	149	0.078
2.937	3	149	0.0468
2.942	2	149	0.0312
2.947	2	149	0.0312
2.953	2	149	0.0312
2.958	2	149	0.0312
2.963	3	149	0.0468
2.968	2	149	0.0312
2.973	2	149	0.0312
2.979	2	149	0.0312
2.984	2	149	0.0312
2.989	3	149	0.0468
2.994	2	149	0.0312
2.999	2	149	0.0312
3.004	1	149	0.0156
3.01	2	149	0.0312
3.015	2	149	0.0312
3.02	1	149	0.0156
3.025	2	149	0.0312
3.03	1	149	0.0156
3.036	2	149	0.0312
3.041	2	149	0.0312
3.046	1	149	0.0156
3.051	1	149	0.0156
3.056	2	149	0.0312
3.061	2	149	0.0312
3.067	3	149	0.0468
3.072	3	149	0.0468
3.077	4	149	0.0624
3.082	7	149	0.1092
3.087	8	149	0.1248
3.093	9	149	0.1404
3.098	11	149	0.1716
3.103	12	149	0.1872
3.108	14	149	0.2184
3.113	15	149	0.234
3.118	15	149	0.234
3.124	15	149	0.234
3.129	12	149	0.1872
3.134	10	149	0.156
3.139	10	149	0.156
3.144	8	149	0.1248
3.149	6	149	0.0936
3.155	4	149	0.0624
3.16	5	149	0.078
3.165	4	149	0.0624
3.17	2	149	0.0312
3.175	2	149	0.0312
3.181	3	149	0.0468
3.186	3	149	0.0468
3.191	1	149	0.0156
3.196	4	149	0.0624
3.201	3	149	0.0468
3.206	2	149	0.0312
3.212	1	149	0.0156
3.217	3	149	0.0468
3.222	1	149	0.0156
3.227	3	149	0.0468
3.232	4	149	0.0624
3.238	4	149	0.0624
3.243	4	149	0.0624
3.248	4	149	0.0624
3.253	5	149	0.078
3.258	5	149	0.078
3.263	5	149	0.078
3.269	7	149	0.1092
3.274	7	149	0.1092
3.279	7	149	0.1092
3.284	6	149	0.0936
3.289	8	149	0.1248
3.295	10	149	0.156
3.3	16	149	0.2496
3.305	20	149	0.312
3.31	16	149	0.2496
3.315	13	149	0.2028
3.32	12	149	0.1872
3.326	11	149	0.1716
3.331	7	149	0.1092
3.336	4	149	0.0624
3.341	5	149	0.078
3.346	6	149	0.0936
3.352	4	149	0.0624
3.357	4	149	0.0624
3.362	3	149	0.0468
3.367	2	149	0.0312
3.372	2	149	0.0312
3.377	2	149	0.0312
3.383	3	149	0.0468
3.388	3	149	0.0468
3.393	2	149	0.0312
3.398	2	149	0.0312
3.403	3	149	0.0468
3.408	2	149	0.0312
3.414	2	149	0.0312
3.419	2	149	0.0312
3.424	3	149	0.0468
3.429	2	149	0.0312
3.434	2	149	0.0312
3.44	2	149	0.0312
3.445	3	149	0.0468
3.45	1	149	0.0156
3.455	2	149	0.0312
3.46	1	149	0.0156
3.465	1	149	0.0156
3.471	2	149	0.0312
3.476	2	149	0.0312
3.481	1	149	0.0156
3.486	3	149	0.0468
3.491	3	149	0.0468
3.497	5	149	0.078
3.502	7	149	0.1092
3.507	7	149	0.1092
3.512	9	149	0.1404
3.517	11	149	0.1716
3.522	12	149	0.1872
3.528	13	149	0.2028
3.533	13	149	0.2028
3.538	13	149	0.2028
3.543	11	149	0.1716
3.548	10	149	0.156
3.554	9	149	0.1404
3.559	8	149	0.1248
3.564	6	149	0.0936
3.569	5	149	0.078
3.574	4	149	0.0624
3.579	4	149	0.0624
3.585	3	149	0.0468
3.59	2	149	0.0312
3.595	2	149	0.0312
3.6	3	149	0.0468
3.605	3	149	0.0468
3.611	3	149	0.0468
3.616	2	149	0.0312
3.621	3	149	0.0468
3.626	1	149	0.0156
3.631	2	149	0.0312
3.636	2	149	0.0312
3.642	2	149	0.0312
3.647	3	149	0.0468
3.652	3	149	0.0468
3.657	3	149	0.0468
3.662	5	149	0.078
3.667	4	149	0.0624
3.673	4	149	0.0624
3.678	6	149	0.0936
3.683	6	149	0.0936
3.688	6	149	0.0936
3.693	8	149	0.1248
3.699	7	149	0.1092
3.704	6	149	0.0936
3.709	8	149	0.1248
3.714	14	149	0.2184
3.719	20	149	0.312
3.724	20	149	0.312
3.73	15	149	0.234
3.735	13	149	0.2028
3.74	11	149	0.1716
3.745	8	149	0.1248
3.75	7	149	0.1092
3.756	7	149	0.1092
3.761	5	149	0.078
3.766	5	149	0.078
3.771	4	149	0.0624
3.776	2	149	0.0312
3.781	2	149	0.0312
3.787	2	149	0.0312
3.792	2	149	0.0312
3.797	3	149	0.0468
3.802	2	149	0.0312
3.807	3	149	0.0468
3.813	2	149	0.0312
3.818	3	149	0.0468
3.823	2	149	0.0312
3.828	2	149	0.0312
3.833	1	149	0.0156
3.838	2	149	0.0312
3.844	2	149	0.0312
3.849	1	149	0.0156
3.854	1	149	0.0156
3.859	2	149	0.0312
3.864	1	149	0.0156
3.87	2	149	0.0312
3.875	2	149	0.0312
3.88	1	149	0.0156
3.885	2	149	0.0312
3.89	2	149	0.0312
3.895	1	149	0.0156
3.901	3	149	0.0468
3.906	1	149	0.0156
3.911	2	149	0.0312
3.916	3	149	0.0468
3.921	4	149	0.0624
3.926	5	149	0.078
3.932	6	149	0.0936
3.937	8	149	0.1248
3.942	9	149	0.1404
3.947	10	149	0.156
3.952	12	149	0.1872
3.958	12	149	0.1872
3.963	11	149	0.1716
3.968	10	149	0.156
3.973	10	149	0.156
3.978	9	149	0.1404
3.983	10	149	0.156
3.989	7	149	0.1092
3.994	7	149	0.1092
3.999	7	149	0.1092
4.004	4	149	0.0624
4.009	3	149	0.0468
4.015	4	149	0.0624
4.02	4	149	0.0624
4.025	2	149	0.0312
4.03	3	149	0.0468
4.035	3	149	0.0468
4.04	2	149	0.0312
4.046	2	149	0.0312
4.051	3	149	0.0468
4.056	2	149	0.0312
4.061	3	149	0.0468
4.066	4	149	0.0624
4.072	4	149	0.0624
4.077	4	149	0.0624
4.082	4	149	0.0624
4.087	5	149	0.078
4.092	5	149	0.078
4.097	5	149	0.078
4.103	6	149	0.0936
4.108	6	149	0.0936
4.113	7	149	0.1092
4.118	5	149	0.078
4.123	6	149	0.0936
4.129	9	149	0.1404
4.134	14	149	0.2184
4.139	15	149	0.234
4.144	13	149	0.2028
4.149	12	149	0.1872
4.154	10	149	0.156
4.16	8	149	0.1248
4.165	7	149	0.1092
4.17	5	149	0.078
4.175	5	149	0.078
4.18	6	149	0.0936
4.185	6	149	0.0936
4.191	4	149	0.0624
4.196	2	149	0.0312
4.201	2	149	0.0312
4.206	2	149	0.0312
4.211	3	150	0.0471
4.217	3	150	0.0471
4.222	2	150	0.0314
4.227	3	150	0.0471
4.232	3	150	0.0471
4.237	3	150	0.0471
4.242	3	150	0.0471
4.248	2	150	0.0314
4.253	2	150	0.0314
4.258	3	150	0.0471
4.263	2	150	0.0314
4.268	2	150	0.0314
4.274	3	150	0.0471
4.279	3	150	0.0471
4.284	3	150	0.0471
4.289	3	150	0.0471
4.294	4	150	0.0628
4.299	3	150	0.0471
4.305	4	150	0.0628
4.31	5	150	0.0785
4.315	5	150	0.0785
4.32	9	150	0.1414
4.325	10	150	0.1571
4.331	11	150	0.1728
4.336	14	150	0.2199
4.341	11	150	0.1728
4.346	9	150	0.1414
4.351	8	150	0.1257
4.356	8	150	0.1257
4.362	8	150	0.1257
4.367	8	150	0.1257
4.372	9	150	0.1414
4.377	7	150	0.1099
4.382	5	150	0.0785
4.388	6	150	0.0942
4.393	4	150	0.0628
4.398	4	150	0.0628
4.403	3	150	0.0471
4.408	3	150	0.0471
4.413	3	150	0.0471
4.419	2	150	0.0314
4.424	2	150	0.0314
4.429	2	150	0.0314
4.434	2	150	0.0314
4.439	3	150	0.0471
4.444	3	150	0.0471
4.45	2	150	0.0314
4.455	3	150	0.0471
4.46	2	150	0.0314
4.465	3	150	0.0471
4.47	3	150	0.0471
4.476	3	150	0.0471
4.481	5	150	0.0785
4.486	5	150	0.0785
4.491	6	150	0.0942
4.496	7	150	0.1099
4.501	7	150	0.1099
4.507	5	150	0.0785
4.512	6	150	0.0942
4.517	8	150	0.1257
4.522	8	150	0.1257
4.527	8	150	0.1257
4.533	8	150	0.1257
4.538	7	150	0.1099
4.543	8	150	0.1257
4.548	12	150	0.1885
4.553	16	150	0.2513
4.558	15	150	0.2356
4.564	12	150	0.1885
4.569	10	150	0.1571
4.574	8	150	0.1257
4.579	6	150	0.0942
4.584	3	150	0.0471
4.59	4	150	0.0628
4.595	4	150	0.0628
4.6	4	150	0.0628
4.605	3	150	0.0471
4.61	2	150	0.0314
4.615	2	150	0.0314
4.621	2	150	0.0314
4.626	2	150	0.0314
4.631	3	150	0.0471
4.636	3	150	0.0471
4.641	2	150	0.0314
4.647	2	150	0.0314
4.652	3	150	0.0471
4.657	2	150	0.0314
4.662	2	150	0.0314
4.667	2	150	0.0314
4.672	3	150	0.0471
4.678	2	150	0.0314
4.683	2	150	0.0314
4.688	2	150	0.0314
4.693	3	150	0.0471
4.698	2	150	0.0314
4.704	3	150	0.0471
4.709	4	150	0.0628
4.714	5	150	0.0785
4.719	4	150	0.0628
4.724	4	150	0.0628
4.729	6	150	0.0942
4.735	8	150	0.1257
4.74	11	150	0.1728
4.745	11	150	0.1728
4.75	12	150	0.1885
4.755	12	150	0.1885
4.76	13	150	0.2042
4.766	14	150	0.2199
4.771	14	150	0.2199
4.776	13	150	0.2042
4.781	10	150	0.1571
4.786	8	150	0.1257
4.792	9	150	0.1414
4.797	9	150	0.1414
4.802	7	150	0.1099
4.807	5	150	0.0785
4.812	3	150	0.0471
4.817	3	150	0.0471
4.823	3	150	0.0471
4.828	3	150	0.0471
4.833	2	150	0.0314
4.838	1	150	0.0157
4.843	2	150	0.0314
4.849	2	150	0.0314
4.854	3	150	0.0471
4.859	1	150	0.0157
4.864	3	150	0.0471
4.869	2	150	0.0314
4.874	1	150	0.0157
4.88	2	150	0.0314
4.885	2	150	0.0314
4.89	2	150	0.0314
4.895	4	150	0.0628
4.9	4	150	0.0628
4.906	4	150	0.0628
4.911	5	150	0.0785
4.916	6	150	0.0942
4.921	7	150	0.1099
4.926	7	150	0.1099
4.931	8	150	0.1257
4.937	9	150	0.1414
4.942	9	150	0.1414
4.947	11	150	0.1728
4.952	8	150	0.1257
4.957	8	150	0.1257
4.963	11	150	0.1728
4.968	18	150	0.2827
4.973	22	150	0.3455
4.978	17	150	0.267
4.983	14	150	0.2199
4.988	10	150	0.1571
4.994	8	150	0.1257
4.999	5	150	0.0785
5.004	4	150	0.0628
5.009	4	150	0.0628
5.014	3	150	0.0471
5.019	3	150	0.0471
5.025	3	150	0.0471
5.03	2	150	0.0314
5.035	2	150	0.0314
5.04	2	150	0.0314
5.045	3	150	0.0471
5.051	3	150	0.0471
5.056	3	150	0.0471
5.061	3	150	0.0471
5.066	2	150	0.0314
5.071	2	150	0.0314
5.076	2	150	0.0314
5.082	2	150	0.0314
5.087	2	150	0.0314
5.092	2	150	0.0314
5.097	2	150	0.0314
5.102	2	150	0.0314
5.108	2	150	0.0314
5.113	2	150	0.0314
5.118	2	150	0.0314
5.123	2	150	0.0314
5.128	2	150	0.0314
5.133	1	150	0.0157
5.139	1	150	0.0157
5.144	2	150	0.0314
5.149	2	150	0.0314
5.154	4	150	0.0628
5.159	4	150	0.0628
5.165	6	150	0.0942
5.17	10	150	0.1571
5.175	11	150	0.1728
5.18	14	150	0.2199
5.185	16	150	0.2513
5.19	15	150	0.2356
5.196	16	150	0.2513
5.201	16	150	0.2513
5.206	14	150	0.2199
5.211	11	150	0.1728
5.216	10	150	0.1571
5.222	9	150	0.1414
5.227	8	150	0.1257
5.232	6	150	0.0942
5.237	5	150	0.0785
5.242	4	150	0.0628
5.247	3	149	0.0468
5.253	3	149	0.0468
5.258	2	149	0.0312
5.263	2	149	0.0312
5.268	1	149	0.0156
5.273	2	149	0.0312
5.278	3	149	0.0468
5.284	2	149	0.0312
5.289	2	149	0.0312
5.294	1	149	0.0156
5.299	2	149	0.0312
5.304	2	149	0.0312
5.31	2	149	0.0312
5.315	4	149	0.0624
5.32	3	149	0.0468
5.325	4	149	0.0624
5.33	5	149	0.078
5.335	6	149	0.0936
5.341	5	149	0.078
5.346	7	149	0.1092
5.351	9	149	0.1404
5.356	9	149	0.1404
5.361	10	149	0.156
5.367	11	149	0.1716
5.372	10	149	0.156
5.377	11	149	0.1716
5.382	16	149	0.2496
5.387	23	149	0.3588
5.392	22	149	0.3432
5.398	16	149	0.2496
5.403	15	149	0.234
5.408	12	149	0.1872
5.413	7	149	0.1092
5.418	6	149	0.0936
5.424	5	149	0.078
5.429	3	149	0.0468
5.434	4	149	0.0624
5.439	3	149	0.0468
5.444	2	149	0.0312
5.449	2	149	0.0312
5.455	2	149	0.0312
5.46	2	149	0.0312
5.465	2	149	0.0312
5.47	2	149	0.0312
5.475	2	149	0.0312
5.481	2	149	0.0312
5.486	2	149	0.0312
5.491	2	149	0.0312
5.496	1	149	0.0156
5.501	2	149	0.0312
5.506	2	149	0.0312
5.512	2	149	0.0312
5.517	2	149	0.0312
5.522	2	149	0.0312
5.527	1	149	0.0156
5.532	1	149	0.0156
5.537	2	149	0.0312
5.543	1	149	0.0156
5.548	1	149	0.0156
5.553	1	149	0.0156
5.558	2	149	0.0312
5.563	1	149	0.0156
5.569	2	149	0.0312
5.574	1	149	0.0156
5.579	2	149	0.0312
5.584	3	149	0.0468
5.589	4	149	0.0624
5.594	6	149	0.0936
5.6	8	149	0.1248
5.605	10	149	0.156
5.61	12	149	0.1872
5.615	12	149	0.1872
5.62	13	149	0.2028
5.626	15	149	0.234
5.631	16	149	0.2496
5.636	16	149	0.2496
5.641	14	149	0.2184
5.646	11	149	0.1716
5.651	9	149	0.1404
5.657	9	149	0.1404
5.662	8	149	0.1248
5.667	6	149	0.0936
5.672	4	149	0.0624
5.677	2	149	0.0312
5.683	3	149	0.0468
5.688	4	149	0.0624
5.693	1	149	0.0156
5.698	2	149	0.0312
5.703	2	149	0.0312
5.708	1	149	0.0156
5.714	3	149	0.0468
5.719	2	149	0.0312
5.724	2	149	0.0312
5.729	3	149	0.0468
5.734	3	149	0.0468
5.74	3	149	0.0468
5.745	4	149	0.0624
5.75	4	149	0.0624
5.755	4	149	0.0624
5.76	5	149	0.078
5.765	5	149	0.078
5.771	7	149	0.1092
5.776	7	149	0.1092
5.781	8	149	0.1248
5.786	6	149	0.0936
5.791	8	149	0.1248
5.796	10	149	0.156
5.802	17	149	0.2652
5.807	19	149	0.2964
5.812	17	149	0.2652
5.817	15	149	0.234
5.822	12	149	0.1872
5.828	10	149	0.156
5.833	8	149	0.1248
5.838	6	149	0.0936
5.843	7	149	0.1092
5.848	6	149	0.0936
5.853	3	149	0.0468
5.859	4	149	0.0624
5.864	2	149	0.0312
5.869	2	149	0.0312
5.874	2	149	0.0312
5.879	2	149	0.0312
5.885	3	149	0.0468
5.89	3	149	0.0468
5.895	2	149	0.0312
5.9	3	149	0.0468
5.905	2	149	0.0312
5.91	2	149	0.0312
5.916	2	149	0.0312
5.921	3	149	0.0468
5.926	3	149	0.0468
5.931	2	149	0.0312
5.936	3	149	0.0468
5.942	2	149	0.0312
5.947	3	149	0.0468
5.952	3	149	0.0468
5.957	3	149	0.0468
5.962	3	149	0.0468
5.967	4	149	0.0624
5.973	3	149	0.0468
5.978	5	149	0.078
5.983	5	149	0.078
5.988	8	149	0.1248
5.993	9	149	0.1404
5.999	11	149	0.1716
6.004	14	149	0.2184
6.009	12	149	0.1872
6.014	13	149	0.2028
6.019	13	149	0.2028
6.024	10	149	0.156
6.03	9	149	0.1404
6.035	9	149	0.1404
6.04	10	149	0.156
6.045	8	149	0.1248
6.05	7	149	0.1092
6.056	6	149	0.0936
6.061	5	149	0.078
6.066	2	149	0.0312
6.071	3	149	0.0468
6.076	3	149	0.0468
6.081	3	149	0.0468
6.087	2	149	0.0312
6.092	1	149	0.0156
6.097	2	149	0.0312
6.102	2	149	0.0312
6.107	2	149	0.0312
6.112	2	149	0.0312
6.118	2	149	0.0312
6.123	1	149	0.0156
6.128	2	149	0.0312
6.133	3	149	0.0468
6.138	3	149	0.0468
6.144	2	149	0.0312
6.149	4	149	0.0624
6.154	4	149	0.0624
6.159	5	149	0.078
6.164	6	149	0.0936
6.169	7	149	0.1092
6.175	5	149	0.078
6.18	6	149	0.0936
6.185	9	149	0.1404
6.19	10	149	0.156
6.195	9	149	0.1404
6.201	10	149	0.156
6.206	9	149	0.1404
6.211	10	149	0.156
6.216	16	149	0.2496
6.221	20	149	0.312
6.226	18	149	0.2808
6.232	15	149	0.234
6.237	13	149	0.2028
6.242	10	149	0.156
6.247	6	149	0.0936
6.252	4	149	0.0624
6.258	3	149	0.0468
6.263	4	149	0.0624
6.268	4	149	0.0624
6.273	3	149	0.0468
6.278	2	149	0.0312
6.283	2	149	0.0312
6.289	2	149	0.0312
6.294	3	149	0.0468
6.299	2	149	0.0312
6.304	3	149	0.0468
6.309	3	149	0.0468
6.315	3	149	0.0468
6.32	2	149	0.0312
6.325	2	149	0.0312
6.33	2	149	0.0312
6.335	3	149	0.0468
6.34	2	149	0.0312
6.346	2	149	0.0312
6.351	2	149	0.0312
6.356	2	149	0.0312
6.361	2	149	0.0312
6.366	3	149	0.0468
6.371	3	149	0.0468
6.377	4	149	0.0624
6.382	4	149	0.0624
6.387	4	149	0.0624
6.392	5	149	0.078
6.397	7	149	0.1092
6.403	7	149	0.1092
6.408	11	149	0.1716
6.413	13	149	0.2028
6.418	16	149	0.2496
6.423	17	149	0.2652
6.428	17	149	0.2652
6.434	16	149	0.2496
6.439	13	149	0.2028
6.444	13	149	0.2028
6.449	12	149	0.1872
6.454	10	149	0.156
6.46	8	149	0.1248
6.465	7	149	0.1092
6.47	6	149	0.0936
6.475	4	149	0.0624
6.48	3	149	0.0468
6.485	2	149	0.0312
6.491	3	149	0.0468
6.496	2	149	0.0312
6.501	2	149	0.0312
6.506	1	149	0.0156
6.511	1	149	0.0156
6.517	2	149	0.0312
6.522	2	149	0.0312
6.527	1	149	0.0156
6.532	2	149	0.0312
6.537	2	149	0.0312
6.542	0	149	0
6.548	2	149	0.0312
6.553	2	149	0.0312
6.558	2	149	0.0312
6.563	3	149	0.0468
6.568	3	149	0.0468
6.574	4	149	0.0624
6.579	5	149	0.078
6.584	4	149	0.0624
6.589	5	149	0.078
6.594	6	149	0.0936
6.599	7	149	0.1092
6.605	8	149	0.1248
6.61	9	149	0.1404
6.615	10	149	0.156
6.62	8	149	0.1248
6.625	8	149	0.1248
6.63	12	149	0.1872
6.636	20	149	0.312
6.641	23	149	0.3588
6.646	18	149	0.2808
6.651	16	149	0.2496
6.656	13	149	0.2028
6.662	9	149	0.1404
6.667	6	149	0.0936
6.672	4	149	0.0624
6.677	3	149	0.0468
6.682	4	149	0.0624
6.687	3	149	0.0468
6.693	2	149	0.0312
6.698	2	149	0.0312
6.703	2	149	0.0312
6.708	2	149	0.0312
6.713	2	149	0.0312
6.719	3	149	0.0468
6.724	3	149	0.0468
6.729	3	149	0.0468
6.734	2	149	0.0312
6.739	2	149	0.0312
6.744	2	149	0.0312
6.75	2	149	0.0312
6.755	2	149	0.0312
6.76	2	149	0.0312
6.765	2	149	0.0312
6.77	2	149	0.0312
6.776	1	149	0.0156
6.781	2	149	0.0312
6.786	2	149	0.0312
6.791	1	149	0.0156
6.796	2	149	0.0312
6.801	1	149	0.0156
6.807	2	149	0.0312
6.812	3	149	0.0468
6.817	2	149	0.0312
6.822	5	149	0.078
6.827	6	149	0.0936
6.833	8	149	0.1248
6.838	11	149	0.1716
6.843	12	149	0.1872
6.848	14	149	0.2184
6.853	15	149	0.234
6.858	15	149	0.234
6.864	16	149	0.2496
6.869	15	149	0.234
6.874	14	149	0.2184
6.879	12	149	0.1872
6.884	11	149	0.1716
6.889	9	149	0.1404
6.895	8	149	0.1248
6.9	7	149	0.1092
6.905	6	149	0.0936
6.91	6	149	0.0936
6.915	4	149	0.0624
6.921	2	149	0.0312
6.926	1	149	0.0156
6.931	2	149	0.0312
6.936	2	149	0.0312
6.941	1	149	0.0156
6.946	2	149	0.0312
6.952	2	149	0.0312
6.957	0	149	0
6.962	1	149	0.0156
6.967	2	149	0.0312
6.972	1	149	0.0156
6.978	2	149	0.0312
6.983	3	149	0.0468
6.988	2	149	0.0312
6.993	3	149	0.0468
6.998	4	149	0.0624
7.003	3	149	0.0468
7.009	2	149	0.0312
7.014	4	149	0.0624
7.019	5	149	0.078
7.024	7	149	0.1092
7.029	7	149	0.1092
7.035	5	149	0.078
7.04	8	149	0.1248
7.045	11	149	0.1716
7.05	17	149	0.2652
7.055	20	149	0.312
7.06	17	149	0.2652
7.066	16	149	0.2496
7.071	14	149	0.2184
7.076	11	149	0.1716
7.081	8	149	0.1248
7.086	4	149	0.0624
7.092	5	149	0.078
7.097	5	149	0.078
7.102	3	149	0.0468
7.107	3	149	0.0468
7.112	2	149	0.0312
7.117	2	149	0.0312
7.123	2	149	0.0312
7.128	2	149	0.0312
7.133	2	149	0.0312
7.138	3	149	0.0468
7.143	2	149	0.0312
7.148	2	149	0.0312
7.154	2	149	0.0312
7.159	2	149	0.0312
7.164	2	149	0.0312
7.169	2	149	0.0312
7.174	2	149	0.0312
7.18	2	149	0.0312
7.185	2	149	0.0312
7.19	1	149	0.0156
7.195	2	149	0.0312
7.2	2	149	0.0312
7.205	1	149	0.0156
7.211	2	149	0.0312
7.216	1	149	0.0156
7.221	1	149	0.0156
7.226	2	149	0.0312
7.231	2	149	0.0312
7.237	2	149	0.0312
7.242	3	149	0.0468
7.247	5	149	0.078
7.252	7	149	0.1092
7.257	8	149	0.1248
7.262	10	149	0.156
7.268	11	149	0.1716
7.273	11	149	0.1716
7.278	14	149	0.2184
7.283	13	149	0.2028
7.288	14	149	0.2184
7.294	12	149	0.1872
7.299	10	149	0.156
7.304	12	149	0.1872
7.309	12	149	0.1872
7.314	9	149	0.1404
7.319	7	149	0.1092
7.325	6	149	0.0936
7.33	5	149	0.078
7.335	4	149	0.0624
7.34	2	149	0.0312
7.345	2	149	0.0312
7.351	1	149	0.0156
7.356	2	149	0.0312
7.361	2	149	0.0312
7.366	1	149	0.0156
7.371	2	149	0.0312
7.376	1	149	0.0156
7.382	3	149	0.0468
7.387	2	149	0.0312
7.392	3	149	0.0468
7.397	4	149	0.0624
7.402	3	149	0.0468
7.407	4	149	0.0624
7.413	4	149	0.0624
7.418	4	149	0.0624
7.423	4	149	0.0624
7.428	5	149	0.078
7.433	7	149	0.1092
7.439	7	149	0.1092
7.444	6	149	0.0936
7.449	6	149	0.0936
7.454	6	149	0.0936
7.459	7	149	0.1092
7.464	12	149	0.1872
7.47	15	149	0.234
7.475	14	149	0.2184
7.48	13	149	0.2028
7.485	12	149	0.1872
7.49	11	149	0.1716
7.496	8	149	0.1248
7.501	5	149	0.078
7.506	5	149	0.078
7.511	5	149	0.078
7.516	5	149	0.078
7.521	5	149	0.078
7.527	2	149	0.0312
7.532	2	149	0.0312
7.537	2	149	0.0312
7.542	2	149	0.0312
7.547	2	149	0.0312
7.553	3	149	0.0468
7.558	3	149	0.0468
7.563	2	149	0.0312
7.568	3	149	0.0468
7.573	2	149	0.0312
7.578	2	149	0.0312
7.584	3	149	0.0468
7.589	3	149	0.0468
7.594	2	149	0.0312
7.599	2	149	0.0312
7.604	2	149	0.0312
7.61	2	149	0.0312
7.615	3	149	0.0468
7.62	2	149	0.0312
7.625	2	149	0.0312
7.63	2	149	0.0312
7.635	2	149	0.0312
7.641	2	149	0.0312
7.646	3	149	0.0468
7.651	3	149	0.0468
7.656	4	149	0.0624
7.661	5	149	0.078
7.667	6	149	0.0936
7.672	8	149	0.1248
7.677	9	149	0.1404
7.682	12	149	0.1872
7.687	12	149	0.1872
7.692	11	149	0.1716
7.698	12	149	0.1872
7.703	12	149	0.1872
7.708	13	149	0.2028
7.713	13	149	0.2028
7.718	11	149	0.1716
7.723	8	149	0.1248
7.729	7	149	0.1092
7.734	6	149	0.0936
7.739	5	149	0.078
7.744	4	149	0.0624
7.749	3	149	0.0468
7.755	1	149	0.0156
7.76	2	149	0.0312
7.765	1	149	0.0156
7.77	3	149	0.0468
7.775	1	149	0.0156
7.78	1	149	0.0156
7.786	2	149	0.0312
7.791	1	149	0.0156
7.796	2	149	0.0312
7.801	3	149	0.0468
7.806	3	149	0.0468
7.812	2	149	0.0312
7.817	3	149	0.0468
7.822	4	149	0.0624
7.827	5	149	0.078
7.832	5	149	0.078
7.837	5	149	0.078
7.843	6	149	0.0936
7.848	7	149	0.1092
7.853	7	149	0.1092
7.858	8	149	0.1248
7.863	9	149	0.1404
7.869	7	149	0.1092
7.874	8	149	0.1248
7.879	13	149	0.2028
7.884	19	149	0.2964
7.889	22	149	0.3432
7.894	18	149	0.2808
7.9	16	149	0.2496
7.905	14	149	0.2184
7.91	10	149	0.156
7.915	7	149	0.1092
7.92	5	149	0.078
7.926	5	149	0.078
7.931	5	149	0.078
7.936	3	149	0.0468
7.941	2	149	0.0312
7.946	2	149	0.0312
7.951	2	149	0.0312
7.957	2	149	0.0312
7.962	2	149	0.0312
7.967	2	149	0.0312
7.972	3	149	0.0468
7.977	2	149	0.0312
7.982	2	149	0.0312
7.988	2	149	0.0312
7.993	2	149	0.0312
7.998	2	149	0.0312
8.003	2	149	0.0312
8.008	1	149	0.0156
8.014	2	149	0.0312
8.019	2	149	0.0312
8.024	1	149	0.0156
8.029	2	149	0.0312
8.034	2	149	0.0312
8.039	1	149	0.0156
8.045	2	149	0.0312
8.05	1	149	0.0156
8.055	1	149	0.0156
8.06	2	149	0.0312
8.065	1	149	0.0156
8.071	2	149	0.0312
8.076	2	149	0.0312
8.081	2	149	0.0312
8.086	3	149	0.0468
8.091	4	149	0.0624
8.096	5	149	0.078
8.102	8	149	0.1248
8.107	9	149	0.1404
8.112	10	149	0.156
8.117	12	149	0.1872
8.122	14	149	0.2184
8.128	17	149	0.2652
8.133	16	149	0.2496
8.138	16	149	0.2496
8.143	14	149	0.2184
8.148	11	149	0.1716
8.153	9	149	0.1404
8.159	8	149	0.1248
8.164	6	149	0.0936
8.169	5	149	0.078
8.174	3	149	0.0468
8.179	3	149	0.0468
8.185	3	149	0.0468
8.19	2	149	0.0312
8.195	1	149	0.0156
8.2	1	149	0.0156
8.205	1	149	0.0156
8.21	2	149	0.0312
8.216	2	149	0.0312
8.221	1	149	0.0156
8.226	2	149	0.0312
8.231	2	149	0.0312
8.236	2	149	0.0312
8.241	2	149	0.0312
8.247	2	149	0.0312
8.252	3	149	0.0468
8.257	2	149	0.0312
8.262	3	149	0.0468
8.267	3	149	0.0468
8.273	4	149	0.0624
8.278	6	149	0.0936
8.283	6	149	0.0936
8.288	6	149	0.0936
8.293	8	149	0.1248
8.298	15	149	0.234
8.304	18	149	0.2808
8.309	18	149	0.2808
8.314	16	149	0.2496
8.319	15	149	0.234
8.324	13	149	0.2028
8.33	12	149	0.1872
8.335	9	149	0.1404
8.34	8	149	0.1248
8.345	8	149	0.1248
8.35	6	149	0.0936
8.355	5	149	0.078
8.361	2	149	0.0312
8.366	2	149	0.0312
8.371	2	149	0.0312
8.376	2	149	0.0312
8.381	2	149	0.0312
8.387	3	149	0.0468
8.392	3	149	0.0468
8.397	2	149	0.0312
8.402	3	149	0.0468
8.407	2	149	0.0312
8.412	2	149	0.0312
8.418	3	149	0.0468
8.423	2	149	0.0312
8.428	2	149	0.0312
8.433	2	149	0.0312
8.438	2	149	0.0312
8.444	2	149	0.0312
8.449	3	149	0.0468
8.454	2	149	0.0312
8.459	3	149	0.0468
8.464	3	149	0.0468
8.469	2	149	0.0312
8.475	4	149	0.0624
8.48	4	149	0.0624
8.485	4	149	0.0624
8.49	7	149	0.1092
8.495	9	149	0.1404
8.5	11	149	0.1716
8.506	13	149	0.2028
8.511	13	149	0.2028
8.516	14	149	0.2184
8.521	12	149	0.1872
8.526	9	149	0.1404
8.532	10	149	0.156
8.537	10	149	0.156
8.542	9	149	0.1404
8.547	9	149	0.1404
8.552	9	149	0.1404
8.557	7	149	0.1092
8.563	5	149	0.078
8.568	5	149	0.078
8.573	5	149	0.078
8.578	4	149	0.0624
8.583	3	149	0.0468
8.589	2	149	0.0312
8.594	2	149	0.0312
8.599	1	149	0.0156
8.604	2	149	0.0312
8.609	0	149	0
8.614	1	149	0.0156
8.62	2	149	0.0312
8.625	1	149	0.0156
8.63	2	149	0.0312
8.635	2	149	0.0312
8.64	2	149	0.0312
8.646	2	149	0.0312
8.651	3	149	0.0468
8.656	3	149	0.0468
8.661	4	149	0.0624
8.666	5	149	0.078
8.671	4	149	0.0624
8.677	5	149	0.078
8.682	6	149	0.0936
8.687	5	149	0.078
8.692	7	149	0.1092
8.697	8	149	0.1248
8.703	7	149	0.1092
8.708	10	149	0.156
8.713	16	149	0.2496
8.718	20	149	0.312
8.723	20	149	0.312
8.728	16	149	0.2496
8.734	15	149	0.234
8.739	13	149	0.2028
8.744	8	149	0.1248
8.749	7	149	0.1092
8.754	7	149	0.1092
8.759	5	149	0.078
8.765	6	149	0.0936
8.77	4	149	0.0624
8.775	2	149	0.0312
8.78	2	149	0.0312
8.785	2	149	0.0312
8.791	2	149	0.0312
8.796	2	149	0.0312
8.801	2	149	0.0312
8.806	2	149	0.0312
8.811	1	149	0.0156
8.816	3	149	0.0468
8.822	2	149	0.0312
8.827	3	149	0.0468
8.832	2	149	0.0312
8.837	2	149	0.0312
8.842	2	149	0.0312
8.848	2	149	0.0312
8.853	2	149	0.0312
8.858	1	149	0.0156
8.863	2	149	0.0312
8.868	3	149	0.0468
8.873	1	149	0.0156
8.879	2	149	0.0312
8.884	2	149	0.0312
8.889	2	149	0.0312
8.894	2	149	0.0312
8.899	3	149	0.0468
8.905	4	149	0.0624
8.91	6	149	0.0936
8.915	9	149	0.1404
8.92	13	149	0.2028
8.925	15	149	0.234
8.93	15	149	0.234
8.936	15	149	0.234
8.941	14	149	0.2184
8.946	14	149	0.2184
8.951	14	149	0.2184
8.956	14	149	0.2184
8.962	14	149	0.2184
8.967	12	149	0.1872
8.972	10	149	0.156
8.977	7	149	0.1092
8.982	5	149	0.078
8.987	4	149	0.0624
8.993	4	149	0.0624
8.998	3	149	0.0468
9.003	1	149	0.0156
9.008	1	149	0.0156
9.013	1	149	0.0156
9.019	1	149	0.0156
9.024	1	149	0.0156
9.029	1	149	0.0156
9.034	1	149	0.0156
9.039	0	149	0
9.044	1	149	0.0156
9.05	1	149	0.0156
9.055	1	149	0.0156
9.06	2	149	0.0312
9.065	1	149	0.0156
9.07	1	149	0.0156
9.075	3	149	0.0468
9.081	2	149	0.0312
9.086	3	149	0.0468
9.091	2	149	0.0312
9.096	3	149	0.0468
9.101	4	149	0.0624
9.107	5	149	0.078
9.112	7	149	0.1092
9.117	6	149	0.0936
9.122	7	149	0.1092
9.127	10	149	0.156
9.132	17	149	0.2652
9.138	20	149	0.312
9.143	19	149	0.2964
9.148	20	149	0.312
9.153	19	149	0.2964
9.158	15	149	0.234
9.164	11	149	0.1716
9.169	7	149	0.1092
9.174	5	149	0.078
9.179	5	149	0.078
9.184	4	149	0.0624
9.189	3	149	0.0468
9.195	2	149	0.0312
9.2	2	149	0.0312
9.205	2	149	0.0312
9.21	2	149	0.0312
9.215	2	149	0.0312
9.221	3	149	0.0468
9.226	3	149	0.0468
9.231	2	149	0.0312
9.236	3	149	0.0468
9.241	2	149	0.0312
9.246	2	149	0.0312
9.252	2	149	0.0312
9.257	2	149	0.0312
9.262	2	149	0.0312
9.267	2	149	0.0312
9.272	1	149	0.0156
9.278	1	149	0.0156
9.283	2	149	0.0312
9.288	1	149	0.0156
9.293	1	149	0.0156
9.298	1	149	0.0156
9.303	1	149	0.0156
9.309	2	149	0.0312
9.314	1	149	0.0156
9.319	2	149	0.0312
9.324	2	149	0.0312
9.329	3	149	0.0468
9.334	5	149	0.078
9.34	8	149	0.1248
9.345	10	149	0.156
9.35	14	149	0.2184
9.355	14	149	0.2184
9.36	15	149	0.234
9.366	17	149	0.2652
9.371	17	149	0.2652
9.376	16	149	0.2496
9.381	16	149	0.2496
9.386	13	149	0.2028
9.391	9	150	0.1414
9.397	7	150	0.1099
9.402	8	150	0.1257
9.407	8	150	0.1257
9.412	5	150	0.0785
9.417	4	150	0.0628
9.423	2	150	0.0314
9.428	1	150	0.0157
9.433	2	150	0.0314
9.438	3	150	0.0471
9.443	1	150	0.0157
9.448	1	150	0.0157
9.454	3	150	0.0471
9.459	1	150	0.0157
9.464	2	150	0.0314
9.469	2	150	0.0314
9.474	2	150	0.0314
9.48	3	150	0.0471
9.485	2	150	0.0314
9.49	2	150	0.0314
9.495	4	150	0.0628
9.5	3	150	0.0471
9.505	3	150	0.0471
9.511	4	150	0.0628
9.516	4	150	0.0628
9.521	4	150	0.0628
9.526	6	150	0.0942
9.531	7	150	0.1099
9.537	6	150	0.0942
9.542	8	150	0.1257
9.547	14	150	0.2199
9.552	16	150	0.2513
9.557	18	150	0.2827
9.562	19	150	0.2984
9.568	18	150	0.2827
9.573	17	150	0.267
9.578	12	150	0.1885
9.583	9	150	0.1414
9.588	6	150	0.0942
9.593	6	150	0.0942
9.599	6	150	0.0942
9.604	3	150	0.0471
9.609	2	150	0.0314
9.614	2	150	0.0314
9.619	2	150	0.0314
9.625	2	150	0.0314
9.63	2	150	0.0314
9.635	2	150	0.0314
9.64	2	150	0.0314
9.645	2	150	0.0314
9.65	3	150	0.0471
9.656	2	150	0.0314
9.661	1	150	0.0157
9.666	2	150	0.0314
9.671	1	150	0.0157
9.676	2	150	0.0314
9.682	2	150	0.0314
9.687	1	150	0.0157
9.692	2	150	0.0314
9.697	2	150	0.0314
9.702	2	150	0.0314
9.707	1	150	0.0157
9.713	2	150	0.0314
9.718	1	150	0.0157
9.723	1	150	0.0157
9.728	2	150	0.0314
9.733	1	150	0.0157
9.739	2	150	0.0314
9.744	1	150	0.0157
9.749	2	150	0.0314
9.754	3	150	0.0471
9.759	6	150	0.0942
9.764	7	150	0.1099
9.77	9	150	0.1414
9.775	10	150	0.1571
9.78	12	150	0.1885
9.785	13	150	0.2042
9.79	13	150	0.2042
9.796	13	150	0.2042
9.801	14	150	0.2199
9.806	14	150	0.2199
9.811	14	150	0.2199
9.816	12	150	0.1885
9.821	10	150	0.1571
9.827	9	150	0.1414
9.832	8	150	0.1257
9.837	7	150	0.1099
9.842	4	150	0.0628
9.847	4	150	0.0628
9.852	3	150	0.0471
9.858	2	150	0.0314
9.863	1	150	0.0157
9.868	2	150	0.0314
9.873	1	150	0.0157
9.878	2	150	0.0314
9.884	2	150	0.0314
9.889	2	150	0.0314
9.894	2	150	0.0314
9.899	2	150	0.0314
9.904	3	150	0.0471
9.909	3	150	0.0471
9.915	3	150	0.0471
9.92	4	150	0.0628
9.925	4	150	0.0628
9.93	4	150	0.0628
9.935	4	150	0.0628
9.941	5	150	0.0785
9.946	6	150	0.0942
9.951	6	150	0.0942
9.956	7	150	0.1099
9.961	12	150	0.1885
9.966	16	150	0.2513
9.972	17	150	0.267
9.977	16	150	0.2513
9.982	15	150	0.2356
9.987	15	150	0.2356
9.992	12	150	0.1885
9.998	9	150	0.1414
10.003	7	150	0.1099
10.008	7	150	0.1099
10.013	6	150	0.0942
10.018	4	150	0.0628
10.023	3	150	0.0471
10.029	2	150	0.0314
10.034	2	150	0.0314
10.039	2	150	0.0314
10.044	2	150	0.0314
10.049	2	150	0.0314
10.055	2	150	0.0314
10.06	3	150	0.0471
10.065	1	150	0.0157
10.07	2	150	0.0314
10.075	2	150	0.0314
10.08	2	150	0.0314
10.086	2	150	0.0314
10.091	2	150	0.0314
10.096	2	150	0.0314
10.101	2	150	0.0314
10.106	2	150	0.0314
10.111	1	150	0.0157
10.117	2	150	0.0314
10.122	1	150	0.0157
10.127	2	150	0.0314
10.132	1	150	0.0157
10.137	1	150	0.0157
10.143	2	150	0.0314
10.148	1	150	0.0157
10.153	2	150	0.0314
10.158	2	150	0.0314
10.163	4	150	0.0628
10.168	6	150	0.0942
10.174	8	150	0.1257
10.179	9	150	0.1414
10.184	11	150	0.1728
10.189	11	150	0.1728
10.194	11	150	0.1728
10.2	12	150	0.1885
10.205	12	150	0.1885
10.21	13	150	0.2042
10.215	13	150	0.2042
10.22	12	150	0.1885
10.225	11	150	0.1728
10.231	8	150	0.1257
10.236	8	150	0.1257
10.241	8	150	0.1257
10.246	5	150	0.0785
10.251	3	150	0.0471
10.257	2	150	0.0314
10.262	1	150	0.0157
10.267	2	150	0.0314
10.272	1	150	0.0157
10.277	1	150	0.0157
10.282	1	150	0.0157
10.288	1	150	0.0157
10.293	2	150	0.0314
10.298	2	150	0.0314
10.303	2	150	0.0314
10.308	2	150	0.0314
10.314	2	150	0.0314
10.319	3	150	0.0471
10.324	2	150	0.0314
10.329	4	150	0.0628
10.334	4	150	0.0628
10.339	4	150	0.0628
10.345	5	150	0.0785
10.35	5	150	0.0785
[truncated: 6,109 more rows]
