# Supplementary material for: Load identification method for pepper harvesting drum based on dynamic chaotic characteristics of vibration-torque coupling
Source: PLoS One. 2026 Jun 29;21(6):e0352360. doi: 10.1371/journal.pone.0352360 (PMC13313362; doi:10.1371/journal.pone.0352360)
Supplement: S2 File — (ZIP) [file pone.0352360.s002.zip › S2 File. The raw data of the experiments/Density variation-2024-09-21_184245.xlsx]

## Sheet: Data
Time/s	torque	speed	power
0	0	0	0
0.005	0	0	0
0.01	0	0	0
0.015	0	0	0
0.02	0	0	0
0.025	0	0	0
0.03	0	0	0
0.035	0	0	0
0.04	0	0	0
0.045	0	0	0
0.05	0	0	0
0.055	0	0	0
0.06	0	0	0
0.065	0	0	0
0.07	0	0	0
0.075	0	0	0
0.08	0	0	0
0.085	0	0	0
0.09	0	0	0
0.095	0	0	0
0.1	0	0	0
0.105	0	0	0
0.11	0	0	0
0.115	0	0	0
0.12	0	0	0
0.125	0	0	0
0.13	0	0	0
0.135	0	0	0
0.14	0	0	0
0.145	0	0	0
0.15	0	0	0
0.154	0	0	0
0.159	0	0	0
0.164	0	0	0
0.169	0	0	0
0.174	0	0	0
0.179	0	0	0
0.184	0	0	0
0.189	0	0	0
0.194	0	0	0
0.199	0	0	0
0.204	0	0	0
0.209	0	0	0
0.214	0	0	0
0.219	0	0	0
0.224	0	0	0
0.229	0	0	0
0.234	0	0	0
0.239	0	0	0
0.244	0	0	0
0.249	0	0	0
0.254	0	0	0
0.259	0	0	0
0.264	0	0	0
0.269	0	0	0
0.274	0	0	0
0.279	0	0	0
0.284	0	0	0
0.289	0	0	0
0.294	0	0	0
0.299	0	0	0
0.304	0	0	0
0.309	0	0	0
0.314	0	0	0
0.319	0	0	0
0.324	0	0	0
0.329	0	0	0
0.334	0	0	0
0.339	0	0	0
0.344	0	0	0
0.349	0	0	0
0.354	0	0	0
0.359	0	0	0
0.364	0	0	0
0.369	0	0	0
0.374	0	0	0
0.379	0	0	0
0.384	0	0	0
0.389	0	0	0
0.394	0	0	0
0.399	0	0	0
0.404	0	0	0
0.409	0	0	0
0.414	0	0	0
0.419	0	0	0
0.424	0	0	0
0.429	0	0	0
0.434	0	0	0
0.439	0	0	0
0.444	0	0	0
0.449	0	0	0
0.454	0	0	0
0.458	0	0	0
0.463	0	0	0
0.468	0	0	0
0.473	0	0	0
0.478	0	0	0
0.483	0	0	0
0.488	0	0	0
0.493	0	0	0
0.498	0	0	0
0.503	0	0	0
0.508	0	0	0
0.513	0	0	0
0.518	0	0	0
0.523	0	0	0
0.528	0	0	0
0.533	0	0	0
0.538	0	0	0
0.543	0	0	0
0.548	0	0	0
0.553	0	0	0
0.558	0	0	0
0.563	0	0	0
0.568	0	0	0
0.573	0	0	0
0.578	0	0	0
0.583	0	0	0
0.588	0	0	0
0.593	0	0	0
0.598	0	0	0
0.603	0	0	0
0.608	0	0	0
0.613	0	0	0
0.618	0	0	0
0.623	0	0	0
0.628	0	0	0
0.633	0	0	0
0.638	0	0	0
0.643	0	0	0
0.648	0	0	0
0.653	0	0	0
0.658	0	0	0
0.663	0	0	0
0.668	0	0	0
0.673	0	0	0
0.678	0	0	0
0.683	0	0	0
0.688	0	0	0
0.693	0	0	0
0.698	0	0	0
0.703	0	0	0
0.708	0	0	0
0.713	0	0	0
0.718	0	0	0
0.723	0	0	0
0.728	0	0	0
0.733	0	0	0
0.738	0	0	0
0.743	0	0	0
0.748	0	0	0
0.753	0	0	0
0.758	0	0	0
0.762	0	0	0
0.767	0	0	0
0.772	0	0	0
0.777	0	0	0
0.782	0	0	0
0.787	0	0	0
0.792	0	0	0
0.797	0	0	0
0.802	0	0	0
0.807	0	0	0
0.812	0	0	0
0.817	0	0	0
0.822	0	0	0
0.827	0	0	0
0.832	0	0	0
0.837	0	0	0
0.842	0	0	0
0.847	0	0	0
0.852	0	0	0
0.857	0	0	0
0.862	0	0	0
0.867	0	0	0
0.872	0	0	0
0.877	0	0	0
0.882	0	0	0
0.887	0	0	0
0.892	0	0	0
0.897	0	0	0
0.902	0	0	0
0.907	0	0	0
0.912	0	0	0
0.917	0	0	0
0.922	0	0	0
0.927	0	0	0
0.932	0	0	0
0.937	0	0	0
0.942	0	0	0
0.947	0	0	0
0.952	0	0	0
0.957	0	0	0
0.962	0	0	0
0.967	0	0	0
0.972	0	0	0
0.977	0	0	0
0.982	0	0	0
0.987	1	0	0
0.992	0	0	0
0.997	0	0	0
1.002	0	0	0
1.007	0	0	0
1.012	0	0	0
1.017	0	0	0
1.022	0	0	0
1.027	0	0	0
1.032	0	0	0
1.037	0	0	0
1.042	0	0	0
1.047	0	0	0
1.052	0	0	0
1.057	0	0	0
1.062	0	0	0
1.066	0	0	0
1.071	0	0	0
1.076	0	0	0
1.081	0	0	0
1.086	0	0	0
1.091	0	0	0
1.096	0	0	0
1.101	0	0	0
1.106	0	0	0
1.111	0	0	0
1.116	0	0	0
1.121	1	0	0
1.126	0	0	0
1.131	0	0	0
1.136	0	0	0
1.141	0	0	0
1.146	0	0	0
1.151	0	0	0
1.156	0	0	0
1.161	0	0	0
1.166	0	0	0
1.171	0	0	0
1.176	0	0	0
1.181	0	0	0
1.186	0	0	0
1.191	0	0	0
1.196	0	0	0
1.201	0	0	0
1.206	0	0	0
1.211	0	0	0
1.216	0	0	0
1.221	0	0	0
1.226	0	0	0
1.231	0	0	0
1.236	0	0	0
1.241	0	0	0
1.246	0	0	0
1.251	0	0	0
1.256	1	0	0
1.261	0	0	0
1.266	0	0	0
1.271	0	0	0
1.276	0	0	0
1.281	1	0	0
1.286	0	0	0
1.291	0	0	0
1.296	0	0	0
1.301	0	0	0
1.306	0	0	0
1.311	0	0	0
1.316	0	0	0
1.321	0	0	0
1.326	0	0	0
1.331	0	0	0
1.336	0	0	0
1.341	0	0	0
1.346	0	0	0
1.351	0	0	0
1.356	0	0	0
1.361	0	0	0
1.366	0	0	0
1.37	0	0	0
1.375	0	0	0
1.38	0	0	0
1.385	0	0	0
1.39	0	0	0
1.395	0	0	0
1.4	0	0	0
1.405	0	0	0
1.41	0	0	0
1.415	0	0	0
1.42	0	0	0
1.425	0	0	0
1.43	0	0	0
1.435	0	0	0
1.44	0	0	0
1.445	0	0	0
1.45	0	0	0
1.455	0	0	0
1.46	0	0	0
1.465	0	0	0
1.47	0	0	0
1.475	0	0	0
1.48	0	0	0
1.485	0	0	0
1.49	0	0	0
1.495	0	0	0
1.5	0	0	0
1.505	0	0	0
1.51	0	0	0
1.515	0	0	0
1.52	0	0	0
1.525	0	0	0
1.53	0	0	0
1.535	0	0	0
1.54	0	0	0
1.545	0	0	0
1.55	0	0	0
1.555	0	0	0
1.56	0	0	0
1.565	0	0	0
1.57	0	0	0
1.575	0	0	0
1.58	0	0	0
1.585	0	0	0
1.59	0	0	0
1.595	0	0	0
1.6	0	0	0
1.605	0	0	0
1.61	0	0	0
1.615	1	0	0
1.62	0	0	0
1.625	0	0	0
1.63	0	0	0
1.635	0	0	0
1.64	0	0	0
1.645	0	0	0
1.65	0	0	0
1.655	0	0	0
1.66	0	0	0
1.665	0	0	0
1.669	0	0	0
1.674	0	0	0
1.679	0	0	0
1.684	0	0	0
1.689	0	0	0
1.694	0	0	0
1.699	0	0	0
1.704	0	0	0
1.709	0	0	0
1.714	0	0	0
1.719	0	0	0
1.724	0	0	0
1.729	0	0	0
1.734	0	0	0
1.739	0	0	0
1.744	0	0	0
1.749	0	0	0
1.754	0	0	0
1.759	0	0	0
1.764	0	0	0
1.769	0	0	0
1.774	0	0	0
1.779	0	0	0
1.784	0	0	0
1.789	0	0	0
1.794	0	0	0
1.799	0	0	0
1.804	0	0	0
1.809	0	0	0
1.814	0	0	0
1.819	0	0	0
1.824	0	0	0
1.829	0	0	0
1.834	0	0	0
1.839	0	0	0
1.844	0	0	0
1.849	0	0	0
1.854	0	0	0
1.859	0	0	0
1.864	0	0	0
1.869	0	0	0
1.874	0	0	0
1.879	0	0	0
1.884	0	0	0
1.889	0	0	0
1.894	0	0	0
1.899	0	0	0
1.904	0	0	0
1.909	0	0	0
1.914	0	0	0
1.919	0	0	0
1.924	0	0	0
1.929	0	0	0
1.934	0	0	0
1.939	0	0	0
1.944	0	0	0
1.949	0	0	0
1.954	0	0	0
1.959	0	0	0
1.964	0	0	0
1.969	0	0	0
1.973	0	0	0
1.978	0	0	0
1.983	0	0	0
1.988	0	0	0
1.993	0	0	0
1.998	0	0	0
2.003	0	0	0
2.008	0	0	0
2.013	0	0	0
2.018	0	0	0
2.023	0	0	0
2.028	0	0	0
2.033	0	0	0
2.038	0	0	0
2.043	0	0	0
2.048	0	0	0
2.053	0	0	0
2.058	0	0	0
2.063	0	0	0
2.068	0	0	0
2.073	0	0	0
2.078	0	0	0
2.083	0	0	0
2.088	0	0	0
2.093	1	0	0
2.098	0	0	0
2.103	0	0	0
2.108	0	0	0
2.113	0	0	0
2.118	0	0	0
2.123	0	0	0
2.128	0	0	0
2.133	0	0	0
2.138	0	0	0
2.143	0	0	0
2.148	0	0	0
2.153	0	0	0
2.158	0	0	0
2.163	0	0	0
2.168	0	0	0
2.173	0	0	0
2.178	0	0	0
2.183	0	0	0
2.188	0	0	0
2.193	0	0	0
2.198	0	0	0
2.203	0	0	0
2.208	0	0	0
2.213	0	0	0
2.218	0	0	0
2.223	0	0	0
2.228	0	0	0
2.233	0	0	0
2.238	0	0	0
2.243	0	0	0
2.248	0	0	0
2.253	1	0	0
2.258	0	0	0
2.263	0	0	0
2.268	0	0	0
2.273	0	0	0
2.277	0	0	0
2.282	0	0	0
2.287	0	0	0
2.292	0	0	0
2.297	0	0	0
2.302	0	0	0
2.307	0	0	0
2.312	0	0	0
2.317	1	0	0
2.322	0	0	0
2.327	0	0	0
2.332	0	0	0
2.337	0	0	0
2.342	0	0	0
2.347	0	0	0
2.352	0	0	0
2.357	1	0	0
2.362	0	0	0
2.367	0	0	0
2.372	1	0	0
2.377	0	0	0
2.382	1	0	0
2.387	1	0	0
2.392	0	0	0
2.397	1	0	0
2.402	0	0	0
2.407	0	0	0
2.412	1	0	0
2.417	1	0	0
2.422	1	0	0
2.427	1	0	0
2.432	0	0	0
2.437	1	0	0
2.442	1	0	0
2.447	1	0	0
2.452	1	0	0
2.457	0	0	0
2.462	1	0	0
2.467	0	0	0
2.472	1	0	0
2.477	1	0	0
2.482	0	0	0
2.487	1	0	0
2.492	1	0	0
2.497	1	0	0
2.502	1	0	0
2.507	1	0	0
2.512	1	0	0
2.517	1	0	0
2.522	1	0	0
2.527	1	0	0
2.532	1	0	0
2.537	1	0	0
2.542	1	0	0
2.547	1	0	0
2.552	1	0	0
2.557	1	0	0
2.562	1	0	0
2.567	1	0	0
2.572	1	0	0
2.577	1	0	0
2.581	1	0	0
2.586	1	0	0
2.591	1	0	0
2.596	1	0	0
2.601	1	0	0
2.606	1	0	0
2.611	1	0	0
2.616	2	0	0
2.621	1	0	0
2.626	1	0	0
2.631	2	0	0
2.636	1	0	0
2.641	1	0	0
2.646	1	0	0
2.651	1	0	0
2.656	2	0	0
2.661	1	0	0
2.666	1	0	0
2.671	2	0	0
2.676	4	0	0
2.681	10	0	0
2.686	30	0	0
2.691	40	0	0
2.696	33	0	0
2.701	33	0	0
2.706	33	0	0
2.711	29	0	0
2.716	32	0	0
2.721	32	0	0
2.726	32	0	0
2.731	32	0	0
2.736	31	0	0
2.741	30	0	0
2.746	31	0	0
2.751	30	0	0
2.756	30	0	0
2.761	30	0	0
2.766	30	0	0
2.771	30	0	0
2.776	30	0	0
2.781	30	0	0
2.786	30	0	0
2.791	29	0	0
2.796	29	0	0
2.801	30	0	0
2.806	29	0	0
2.811	29	0	0
2.816	29	0	0
2.821	28	0	0
2.826	28	0	0
2.831	28	0	0
2.836	27	0	0
2.841	25	0	0
2.846	25	0	0
2.851	23	0	0
2.856	22	0	0
2.861	21	0	0
2.866	23	0	0
2.871	26	0	0
2.876	29	0	0
2.881	30	0	0
2.885	30	0	0
2.89	30	0	0
2.895	30	0	0
2.9	30	0	0
2.905	30	0	0
2.91	30	0	0
2.915	30	0	0
2.92	30	0	0
2.925	31	0	0
2.93	30	0	0
2.935	30	0	0
2.94	30	0	0
2.945	30	0	0
2.95	29	0	0
2.955	29	0	0
2.96	29	0	0
2.965	29	0	0
2.97	29	0	0
2.975	29	0	0
2.98	28	0	0
2.985	29	0	0
2.99	28	0	0
2.995	28	0	0
3	28	0	0
3.005	28	0	0
3.01	27	0	0
3.015	28	0	0
3.02	27	0	0
3.025	27	0	0
3.03	27	0	0
3.035	25	0	0
3.04	27	0	0
3.045	26	0	0
3.05	26	0	0
3.055	26	0	0
3.06	26	0	0
3.065	27	0	0
3.07	27	0	0
3.075	25	0	0
3.08	25	0	0
3.085	24	0	0
3.09	24	0	0
3.095	24	3	0.0075
3.1	45	3	0.0141
3.105	95	3	0.0298
3.11	121	3	0.038
3.115	131	3	0.0412
3.12	138	3	0.0434
3.125	141	3	0.0443
3.13	145	3	0.0455
3.135	135	3	0.0424
3.14	122	3	0.0383
3.145	116	3	0.0364
3.15	99	3	0.0311
3.155	76	3	0.0239
3.16	46	3	0.0145
3.165	25	3	0.0079
3.17	13	3	0.0041
3.175	9	3	0.0028
3.18	3	3	0.0009
3.185	1	3	0.0003
3.189	2	3	0.0006
3.194	1	3	0.0003
3.199	1	3	0.0003
3.204	1	3	0.0003
3.209	2	3	0.0006
3.214	4	3	0.0013
3.219	14	3	0.0044
3.224	28	3	0.0088
3.229	45	3	0.0141
3.234	65	3	0.0204
3.239	80	3	0.0251
3.244	92	3	0.0289
3.249	102	3	0.032
3.254	109	3	0.0342
3.259	112	3	0.0352
3.264	103	3	0.0324
3.269	90	3	0.0283
3.274	73	3	0.0229
3.279	56	3	0.0176
3.284	40	3	0.0126
3.289	28	3	0.0088
3.294	22	3	0.0069
3.299	19	3	0.006
3.304	20	3	0.0063
3.309	27	3	0.0085
3.314	35	3	0.011
3.319	45	3	0.0141
3.324	58	3	0.0182
3.329	66	3	0.0207
3.334	69	3	0.0217
3.339	70	3	0.022
3.344	68	3	0.0214
3.349	57	3	0.0179
3.354	50	3	0.0157
3.359	49	3	0.0154
3.364	47	3	0.0148
3.369	50	3	0.0157
3.374	58	3	0.0182
3.379	67	3	0.021
3.384	76	3	0.0239
3.389	78	3	0.0245
3.394	76	3	0.0239
3.399	71	3	0.0223
3.404	67	3	0.021
3.409	59	3	0.0185
3.414	47	3	0.0148
3.419	39	3	0.0123
3.424	39	3	0.0123
3.429	42	3	0.0132
3.434	46	3	0.0145
3.439	49	3	0.0154
3.444	53	3	0.0166
3.449	57	3	0.0179
3.454	59	3	0.0185
3.459	60	3	0.0188
3.464	63	3	0.0198
3.469	65	3	0.0204
3.474	67	3	0.021
3.479	69	3	0.0217
3.484	69	3	0.0217
3.489	69	3	0.0217
3.493	68	3	0.0214
3.498	67	3	0.021
3.503	66	3	0.0207
3.508	63	3	0.0198
3.513	60	3	0.0188
3.518	58	3	0.0182
3.523	56	3	0.0176
3.528	55	3	0.0173
3.533	56	3	0.0176
3.538	56	3	0.0176
3.543	56	3	0.0176
3.548	55	3	0.0173
3.553	55	3	0.0173
3.558	57	3	0.0179
3.563	58	3	0.0182
3.568	60	3	0.0188
3.573	60	3	0.0188
3.578	61	3	0.0192
3.583	65	3	0.0204
3.588	67	3	0.021
3.593	66	3	0.0207
3.598	71	3	0.0223
3.603	74	3	0.0232
3.608	74	3	0.0232
3.613	71	3	0.0223
3.618	65	3	0.0204
3.623	54	3	0.017
3.628	53	3	0.0166
3.633	59	3	0.0185
3.638	62	3	0.0195
3.643	62	3	0.0195
3.648	58	3	0.0182
3.653	57	3	0.0179
3.658	57	3	0.0179
3.663	53	3	0.0166
3.668	53	3	0.0166
3.673	53	3	0.0166
3.678	56	3	0.0176
3.683	55	3	0.0173
3.688	54	3	0.017
3.693	58	3	0.0182
3.698	63	3	0.0198
3.703	65	3	0.0204
3.708	65	3	0.0204
3.713	65	3	0.0204
3.718	64	3	0.0201
3.723	65	3	0.0204
3.728	66	3	0.0207
3.733	62	3	0.0195
3.738	57	3	0.0179
3.743	54	3	0.017
3.748	52	3	0.0163
3.753	52	3	0.0163
3.758	52	3	0.0163
3.763	55	3	0.0173
3.768	57	3	0.0179
3.773	56	3	0.0176
3.778	55	3	0.0173
3.783	53	3	0.0166
3.788	52	3	0.0163
3.793	53	3	0.0166
3.797	56	3	0.0176
3.802	58	3	0.0182
3.807	58	3	0.0182
3.812	61	3	0.0192
3.817	63	3	0.0198
3.822	62	3	0.0195
3.827	60	3	0.0188
3.832	59	3	0.0185
3.837	56	3	0.0176
3.842	51	3	0.016
3.847	50	3	0.0157
3.852	53	3	0.0166
3.857	52	3	0.0163
3.862	49	3	0.0154
3.867	46	3	0.0145
3.872	44	3	0.0138
3.877	46	3	0.0145
3.882	49	3	0.0154
3.887	52	3	0.0163
3.892	52	3	0.0163
3.897	52	3	0.0163
3.902	53	3	0.0166
3.907	51	3	0.016
3.912	47	3	0.0148
3.917	51	3	0.016
3.922	54	3	0.017
3.927	52	3	0.0163
3.932	51	3	0.016
3.937	52	3	0.0163
3.942	51	3	0.016
3.947	49	3	0.0154
3.952	47	3	0.0148
3.957	49	3	0.0154
3.962	48	3	0.0151
3.967	48	3	0.0151
3.972	49	3	0.0154
3.977	47	3	0.0148
3.982	44	3	0.0138
3.987	42	3	0.0132
3.992	43	3	0.0135
3.997	44	3	0.0138
4.002	43	3	0.0135
4.007	43	3	0.0135
4.012	45	3	0.0141
4.017	46	3	0.0145
4.022	46	3	0.0145
4.027	46	3	0.0145
4.032	44	3	0.0138
4.037	42	3	0.0132
4.042	39	3	0.0123
4.047	39	3	0.0123
4.052	41	3	0.0129
4.057	41	3	0.0129
4.062	39	3	0.0123
4.067	39	3	0.0123
4.072	40	3	0.0126
4.077	42	3	0.0132
4.082	43	3	0.0135
4.087	40	3	0.0126
4.092	36	3	0.0113
4.097	36	3	0.0113
4.101	36	26	0.098
4.106	35	26	0.0953
4.111	34	26	0.0926
4.116	34	26	0.0926
4.121	35	26	0.0953
4.126	36	26	0.098
4.131	37	26	0.1007
4.136	36	26	0.098
4.141	33	26	0.0898
4.146	32	26	0.0871
4.151	32	26	0.0871
4.156	32	26	0.0871
4.161	32	26	0.0871
4.166	32	26	0.0871
4.171	32	26	0.0871
4.176	33	26	0.0898
4.181	35	26	0.0953
4.186	36	26	0.098
4.191	36	26	0.098
4.196	33	26	0.0898
4.201	32	26	0.0871
4.206	30	26	0.0817
4.211	27	26	0.0735
4.216	26	26	0.0708
4.221	25	26	0.0681
4.226	25	26	0.0681
4.231	25	26	0.0681
4.236	25	26	0.0681
4.241	24	26	0.0653
4.246	25	26	0.0681
4.251	25	26	0.0681
4.256	26	26	0.0708
4.261	25	26	0.0681
4.266	21	26	0.0572
4.271	21	26	0.0572
4.276	24	26	0.0653
4.281	24	26	0.0653
4.286	24	26	0.0653
4.291	23	26	0.0626
4.296	22	26	0.0599
4.301	21	26	0.0572
4.306	21	26	0.0572
4.311	20	26	0.0545
4.316	20	26	0.0545
4.321	21	26	0.0572
4.326	22	26	0.0599
4.331	22	26	0.0599
4.336	21	26	0.0572
4.341	21	26	0.0572
4.346	22	26	0.0599
4.351	22	26	0.0599
4.356	22	26	0.0599
4.361	21	26	0.0572
4.366	21	26	0.0572
4.371	22	26	0.0599
4.376	21	26	0.0572
4.381	20	26	0.0545
4.386	18	26	0.049
4.391	18	26	0.049
4.396	18	26	0.049
4.4	18	26	0.049
4.405	17	26	0.0463
4.41	16	26	0.0436
4.415	17	26	0.0463
4.42	17	26	0.0463
4.425	16	26	0.0436
4.43	15	26	0.0408
4.435	15	26	0.0408
4.44	16	26	0.0436
4.445	17	26	0.0463
4.45	17	26	0.0463
4.455	16	26	0.0436
4.46	16	26	0.0436
4.465	16	26	0.0436
4.47	15	26	0.0408
4.475	13	26	0.0354
4.48	14	26	0.0381
4.485	17	26	0.0463
4.49	17	26	0.0463
4.495	15	26	0.0408
4.5	14	26	0.0381
4.505	14	26	0.0381
4.51	16	26	0.0436
4.515	15	26	0.0408
4.52	13	26	0.0354
4.525	12	26	0.0327
4.53	13	26	0.0354
4.535	12	26	0.0327
4.54	11	26	0.0299
4.545	9	26	0.0245
4.55	9	26	0.0245
4.555	9	26	0.0245
4.56	10	26	0.0272
4.565	9	26	0.0245
4.57	9	26	0.0245
4.575	11	26	0.0299
4.58	12	26	0.0327
4.585	11	26	0.0299
4.59	10	26	0.0272
4.595	11	26	0.0299
4.6	12	26	0.0327
4.605	12	26	0.0327
4.61	12	26	0.0327
4.615	12	26	0.0327
4.62	13	26	0.0354
4.625	13	26	0.0354
4.63	11	26	0.0299
4.635	10	26	0.0272
4.64	10	26	0.0272
4.645	11	26	0.0299
4.65	10	26	0.0272
4.655	8	26	0.0218
4.66	8	26	0.0218
4.665	9	26	0.0245
4.67	10	26	0.0272
4.675	9	26	0.0245
4.68	8	26	0.0218
4.685	9	26	0.0245
4.69	9	26	0.0245
4.695	8	26	0.0218
4.7	7	26	0.0191
4.704	5	26	0.0136
4.709	5	26	0.0136
4.714	6	26	0.0163
4.719	6	26	0.0163
4.724	6	26	0.0163
4.729	6	26	0.0163
4.734	7	26	0.0191
4.739	7	26	0.0191
4.744	7	26	0.0191
4.749	8	26	0.0218
4.754	9	26	0.0245
4.759	9	26	0.0245
4.764	8	26	0.0218
4.769	9	26	0.0245
4.774	9	26	0.0245
4.779	8	26	0.0218
4.784	7	26	0.0191
4.789	6	26	0.0163
4.794	7	26	0.0191
4.799	7	26	0.0191
4.804	6	26	0.0163
4.809	5	26	0.0136
4.814	5	26	0.0136
4.819	5	26	0.0136
4.824	4	26	0.0109
4.829	4	26	0.0109
4.834	3	26	0.0082
4.839	4	26	0.0109
4.844	4	26	0.0109
4.849	3	26	0.0082
4.854	3	26	0.0082
4.859	4	26	0.0109
4.864	4	26	0.0109
4.869	4	26	0.0109
4.874	3	26	0.0082
4.879	4	26	0.0109
4.884	5	26	0.0136
4.889	5	26	0.0136
4.894	4	26	0.0109
4.899	4	26	0.0109
4.904	6	26	0.0163
4.909	7	26	0.0191
4.914	6	26	0.0163
4.919	5	26	0.0136
4.924	6	26	0.0163
4.929	7	26	0.0191
4.934	6	26	0.0163
4.939	6	26	0.0163
4.944	6	26	0.0163
4.949	7	26	0.0191
4.954	6	26	0.0163
4.959	5	26	0.0136
4.964	4	26	0.0109
4.969	4	26	0.0109
4.974	4	26	0.0109
4.979	3	26	0.0082
4.984	3	26	0.0082
4.989	3	26	0.0082
4.994	3	26	0.0082
4.999	3	26	0.0082
5.004	2	26	0.0054
5.008	2	26	0.0054
5.013	2	26	0.0054
5.018	3	26	0.0082
5.023	2	26	0.0054
5.028	2	26	0.0054
5.033	3	26	0.0082
5.038	3	26	0.0082
5.043	3	26	0.0082
5.048	2	26	0.0054
5.053	3	26	0.0082
5.058	4	26	0.0109
5.063	4	26	0.0109
5.068	2	26	0.0054
5.073	2	26	0.0054
5.078	3	26	0.0082
5.083	3	26	0.0082
5.088	3	26	0.0082
5.093	3	26	0.0082
5.098	4	46	0.0193
5.103	4	46	0.0193
5.108	4	46	0.0193
5.113	4	46	0.0193
5.118	4	46	0.0193
5.123	4	46	0.0193
5.128	5	46	0.0241
5.133	4	46	0.0193
5.138	4	46	0.0193
5.143	5	46	0.0241
5.148	5	46	0.0241
5.153	4	46	0.0193
5.158	3	46	0.0145
5.163	4	46	0.0193
5.168	4	46	0.0193
5.173	4	46	0.0193
5.178	3	46	0.0145
5.183	3	46	0.0145
5.188	4	46	0.0193
5.193	4	46	0.0193
5.198	3	46	0.0145
5.203	2	46	0.0096
5.208	2	46	0.0096
5.213	3	46	0.0145
5.218	3	46	0.0145
5.223	3	46	0.0145
5.228	3	46	0.0145
5.233	3	46	0.0145
5.238	4	46	0.0193
5.243	3	46	0.0145
5.248	2	46	0.0096
5.253	3	46	0.0145
5.258	3	46	0.0145
5.263	3	46	0.0145
5.268	3	46	0.0145
5.273	3	46	0.0145
5.278	4	46	0.0193
5.283	4	46	0.0193
5.288	3	46	0.0145
5.293	2	46	0.0096
5.298	3	46	0.0145
5.303	3	46	0.0145
5.308	2	46	0.0096
5.312	2	46	0.0096
5.317	2	46	0.0096
5.322	3	46	0.0145
5.327	3	46	0.0145
5.332	2	46	0.0096
5.337	2	46	0.0096
5.342	3	46	0.0145
5.347	3	46	0.0145
5.352	3	46	0.0145
5.357	2	46	0.0096
5.362	3	46	0.0145
5.367	4	46	0.0193
5.372	4	46	0.0193
5.377	2	46	0.0096
5.382	3	46	0.0145
5.387	4	46	0.0193
5.392	4	46	0.0193
5.397	3	46	0.0145
5.402	3	46	0.0145
5.407	4	46	0.0193
5.412	4	46	0.0193
5.417	3	46	0.0145
5.422	3	46	0.0145
5.427	3	46	0.0145
5.432	4	46	0.0193
5.437	5	46	0.0241
5.442	4	46	0.0193
5.447	5	46	0.0241
5.452	5	46	0.0241
5.457	6	46	0.0289
5.462	6	46	0.0289
5.467	6	46	0.0289
5.472	7	46	0.0337
5.477	8	46	0.0385
5.482	8	46	0.0385
5.487	4	46	0.0193
5.492	6	46	0.0289
5.497	5	46	0.0241
5.502	4	46	0.0193
5.507	4	46	0.0193
5.512	3	46	0.0145
5.517	3	46	0.0145
5.522	3	46	0.0145
5.527	2	46	0.0096
5.532	2	46	0.0096
5.537	2	46	0.0096
5.542	2	46	0.0096
5.547	2	46	0.0096
5.552	2	46	0.0096
5.557	2	46	0.0096
5.562	2	46	0.0096
5.567	2	46	0.0096
5.572	2	46	0.0096
5.577	2	46	0.0096
5.582	2	46	0.0096
5.587	2	46	0.0096
5.592	2	46	0.0096
5.597	3	46	0.0145
5.602	2	46	0.0096
5.607	2	46	0.0096
5.612	3	46	0.0145
5.616	3	46	0.0145
5.621	2	46	0.0096
5.626	3	46	0.0145
5.631	2	46	0.0096
5.636	3	46	0.0145
5.641	3	46	0.0145
5.646	2	46	0.0096
5.651	3	46	0.0145
5.656	3	46	0.0145
5.661	3	46	0.0145
5.666	3	46	0.0145
5.671	3	46	0.0145
5.676	4	46	0.0193
5.681	5	46	0.0241
5.686	6	46	0.0289
5.691	6	46	0.0289
5.696	6	46	0.0289
5.701	6	46	0.0289
5.706	8	46	0.0385
5.711	8	46	0.0385
5.716	7	46	0.0337
5.721	8	46	0.0385
5.726	8	46	0.0385
5.731	7	46	0.0337
5.736	6	46	0.0289
5.741	6	46	0.0289
5.746	7	46	0.0337
5.751	7	46	0.0337
5.756	5	46	0.0241
5.761	5	46	0.0241
5.766	5	46	0.0241
5.771	5	46	0.0241
5.776	4	46	0.0193
5.781	3	46	0.0145
5.786	3	46	0.0145
5.791	4	46	0.0193
5.796	3	46	0.0145
5.801	2	46	0.0096
5.806	2	46	0.0096
5.811	3	46	0.0145
5.816	3	46	0.0145
5.821	3	46	0.0145
5.826	2	46	0.0096
5.831	3	46	0.0145
5.836	4	46	0.0193
5.841	3	46	0.0145
5.846	3	46	0.0145
5.851	3	46	0.0145
5.856	4	46	0.0193
5.861	4	46	0.0193
5.866	4	46	0.0193
5.871	3	46	0.0145
5.876	4	46	0.0193
5.881	4	46	0.0193
5.886	5	46	0.0241
5.891	5	46	0.0241
5.896	5	46	0.0241
5.901	6	46	0.0289
5.906	7	46	0.0337
5.911	6	46	0.0289
5.916	6	46	0.0289
5.92	6	46	0.0289
5.925	6	46	0.0289
5.93	6	46	0.0289
5.935	5	46	0.0241
5.94	5	46	0.0241
5.945	6	46	0.0289
5.95	6	46	0.0289
5.955	5	46	0.0241
5.96	3	46	0.0145
5.965	4	46	0.0193
5.97	4	46	0.0193
5.975	4	46	0.0193
5.98	3	46	0.0145
5.985	3	46	0.0145
5.99	3	46	0.0145
5.995	3	46	0.0145
6	2	46	0.0096
6.005	2	46	0.0096
6.01	3	46	0.0145
6.015	4	46	0.0193
6.02	5	46	0.0241
6.025	4	46	0.0193
6.03	5	46	0.0241
6.035	6	46	0.0289
6.04	6	46	0.0289
6.045	5	46	0.0241
6.05	4	46	0.0193
6.055	5	46	0.0241
6.06	6	46	0.0289
6.065	6	46	0.0289
6.07	5	46	0.0241
6.075	5	46	0.0241
6.08	6	46	0.0289
6.085	5	46	0.0241
6.09	4	46	0.0193
6.095	4	48	0.0201
6.1	5	48	0.0251
6.105	4	48	0.0201
6.11	4	48	0.0201
6.115	3	48	0.0151
6.12	3	48	0.0151
6.125	3	48	0.0151
6.13	3	48	0.0151
6.135	2	48	0.0101
6.14	2	48	0.0101
6.145	3	48	0.0151
6.15	3	48	0.0151
6.155	3	48	0.0151
6.16	3	48	0.0151
6.165	4	48	0.0201
6.17	5	48	0.0251
6.175	5	48	0.0251
6.18	4	48	0.0201
6.185	4	48	0.0201
6.19	5	48	0.0251
6.195	6	48	0.0302
6.2	5	48	0.0251
6.205	5	48	0.0251
6.21	7	48	0.0352
6.215	6	48	0.0302
6.22	6	48	0.0302
6.224	6	48	0.0302
6.229	6	48	0.0302
6.234	6	48	0.0302
6.239	6	48	0.0302
6.244	4	48	0.0201
6.249	4	48	0.0201
6.254	4	48	0.0201
6.259	4	48	0.0201
6.264	4	48	0.0201
6.269	4	48	0.0201
6.274	4	48	0.0201
6.279	4	48	0.0201
6.284	4	48	0.0201
6.289	3	48	0.0151
6.294	4	48	0.0201
6.299	5	48	0.0251
6.304	4	48	0.0201
6.309	4	48	0.0201
6.314	3	48	0.0151
6.319	4	48	0.0201
6.324	4	48	0.0201
6.329	4	48	0.0201
6.334	3	48	0.0151
6.339	4	48	0.0201
6.344	4	48	0.0201
6.349	5	48	0.0251
6.354	5	48	0.0251
6.359	5	48	0.0251
6.364	7	48	0.0352
6.369	7	48	0.0352
6.374	6	48	0.0302
6.379	6	48	0.0302
6.384	6	48	0.0302
6.389	7	48	0.0352
6.394	6	48	0.0302
6.399	6	48	0.0302
6.404	6	48	0.0302
6.409	7	48	0.0352
6.414	6	48	0.0302
6.419	5	48	0.0251
6.424	5	48	0.0251
6.429	5	48	0.0251
6.434	6	48	0.0302
6.439	5	48	0.0251
6.444	4	48	0.0201
6.449	4	48	0.0201
6.454	5	48	0.0251
6.459	5	48	0.0251
6.464	4	48	0.0201
6.469	4	48	0.0201
6.474	4	48	0.0201
6.479	5	48	0.0251
6.484	5	48	0.0251
6.489	4	48	0.0201
6.494	5	48	0.0251
6.499	6	48	0.0302
6.504	7	48	0.0352
6.509	6	48	0.0302
6.514	6	48	0.0302
6.519	9	48	0.0452
6.524	9	48	0.0452
6.528	7	48	0.0352
6.533	6	48	0.0302
6.538	7	48	0.0352
6.543	8	48	0.0402
6.548	8	48	0.0402
6.553	6	48	0.0302
6.558	6	48	0.0302
6.563	7	48	0.0352
6.568	7	48	0.0352
6.573	5	48	0.0251
6.578	4	48	0.0201
6.583	5	48	0.0251
6.588	6	48	0.0302
6.593	6	48	0.0302
6.598	5	48	0.0251
6.603	6	48	0.0302
6.608	7	48	0.0352
6.613	6	48	0.0302
6.618	5	48	0.0251
6.623	5	48	0.0251
6.628	7	48	0.0352
6.633	9	48	0.0452
6.638	9	48	0.0452
6.643	7	48	0.0352
6.648	7	48	0.0352
6.653	9	48	0.0452
6.658	9	48	0.0452
6.663	6	48	0.0302
6.668	6	48	0.0302
6.673	7	48	0.0352
6.678	9	48	0.0452
6.683	8	48	0.0402
6.688	6	48	0.0302
6.693	7	48	0.0352
6.698	8	48	0.0402
6.703	8	48	0.0402
6.708	6	48	0.0302
6.713	7	48	0.0352
6.718	8	48	0.0402
6.723	10	48	0.0503
6.728	11	48	0.0553
6.733	11	48	0.0553
6.738	12	48	0.0603
6.743	13	48	0.0653
6.748	14	48	0.0704
6.753	14	48	0.0704
6.758	13	48	0.0653
6.763	12	48	0.0603
6.768	10	48	0.0503
6.773	8	48	0.0402
6.778	7	48	0.0352
6.783	6	48	0.0302
6.788	6	48	0.0302
6.793	6	48	0.0302
6.798	4	48	0.0201
6.803	3	48	0.0151
6.808	3	48	0.0151
6.813	3	48	0.0151
6.818	3	48	0.0151
6.823	3	48	0.0151
6.828	3	48	0.0151
6.832	5	48	0.0251
6.837	6	48	0.0302
6.842	5	48	0.0251
6.847	6	48	0.0302
6.852	7	48	0.0352
6.857	8	48	0.0402
6.862	10	48	0.0503
6.867	10	48	0.0503
6.872	11	48	0.0553
6.877	13	48	0.0653
6.882	14	48	0.0704
6.887	14	48	0.0704
6.892	14	48	0.0704
6.897	14	48	0.0704
6.902	14	48	0.0704
6.907	13	48	0.0653
6.912	12	48	0.0603
6.917	11	48	0.0553
6.922	11	48	0.0553
6.927	10	48	0.0503
6.932	9	48	0.0452
6.937	8	48	0.0402
6.942	8	48	0.0402
6.947	9	48	0.0452
6.952	8	48	0.0402
6.957	7	48	0.0352
6.962	7	48	0.0352
6.967	8	48	0.0402
6.972	8	48	0.0402
6.977	6	48	0.0302
6.982	6	48	0.0302
6.987	7	48	0.0352
6.992	8	48	0.0402
6.997	6	48	0.0302
7.002	5	48	0.0251
7.007	6	48	0.0302
7.012	8	48	0.0402
7.017	9	48	0.0452
7.022	8	48	0.0402
7.027	8	48	0.0402
7.032	9	48	0.0452
7.037	10	48	0.0503
7.042	11	48	0.0553
7.047	11	48	0.0553
7.052	12	48	0.0603
7.057	13	48	0.0653
7.062	11	48	0.0553
7.067	10	48	0.0503
7.072	10	48	0.0503
7.077	11	48	0.0553
7.082	10	48	0.0503
7.087	9	48	0.0452
7.092	9	47	0.0443
7.097	10	47	0.0492
7.102	10	47	0.0492
7.107	8	47	0.0394
7.112	7	47	0.0345
7.117	8	47	0.0394
7.122	9	47	0.0443
7.127	7	47	0.0345
7.131	6	47	0.0295
7.136	8	47	0.0394
7.141	9	47	0.0443
7.146	9	47	0.0443
7.151	7	47	0.0345
7.156	8	47	0.0394
7.161	11	47	0.0541
7.166	11	47	0.0541
7.171	9	47	0.0443
7.176	9	47	0.0443
7.181	11	47	0.0541
7.186	11	47	0.0541
7.191	10	47	0.0492
7.196	9	47	0.0443
7.201	9	47	0.0443
7.206	11	47	0.0541
7.211	11	47	0.0541
7.216	8	47	0.0394
7.221	8	47	0.0394
7.226	9	47	0.0443
7.231	8	47	0.0394
7.236	8	47	0.0394
7.241	7	47	0.0345
7.246	7	47	0.0345
7.251	7	47	0.0345
7.256	7	47	0.0345
7.261	7	47	0.0345
7.266	8	47	0.0394
7.271	8	47	0.0394
7.276	8	47	0.0394
7.281	8	47	0.0394
7.286	10	47	0.0492
7.291	12	47	0.0591
7.296	10	47	0.0492
7.301	8	47	0.0394
7.306	8	47	0.0394
7.311	10	47	0.0492
7.316	9	47	0.0443
7.321	7	47	0.0345
7.326	7	47	0.0345
7.331	10	47	0.0492
7.336	9	47	0.0443
7.341	8	47	0.0394
7.346	7	47	0.0345
7.351	8	47	0.0394
7.356	8	47	0.0394
7.361	7	47	0.0345
7.366	7	47	0.0345
7.371	7	47	0.0345
7.376	8	47	0.0394
7.381	7	47	0.0345
7.386	6	47	0.0295
7.391	7	47	0.0345
7.396	9	47	0.0443
7.401	9	47	0.0443
7.406	8	47	0.0394
7.411	8	47	0.0394
7.416	9	47	0.0443
7.421	9	47	0.0443
7.426	8	47	0.0394
7.431	8	47	0.0394
7.435	9	47	0.0443
7.44	9	47	0.0443
7.445	8	47	0.0394
7.45	8	47	0.0394
7.455	9	47	0.0443
7.46	10	47	0.0492
7.465	8	47	0.0394
7.47	7	47	0.0345
7.475	7	47	0.0345
7.48	8	47	0.0394
7.485	6	47	0.0295
7.49	6	47	0.0295
7.495	5	47	0.0246
7.5	6	47	0.0295
7.505	7	47	0.0345
7.51	7	47	0.0345
7.515	6	47	0.0295
7.52	7	47	0.0345
7.525	8	47	0.0394
7.53	6	47	0.0295
7.535	5	47	0.0246
7.54	6	47	0.0295
7.545	7	47	0.0345
7.55	7	47	0.0345
7.555	7	47	0.0345
7.56	7	47	0.0345
7.565	9	47	0.0443
7.57	8	47	0.0394
7.575	6	47	0.0295
7.58	6	47	0.0295
7.585	7	47	0.0345
7.59	8	47	0.0394
7.595	5	47	0.0246
7.6	5	47	0.0246
7.605	8	47	0.0394
7.61	11	47	0.0541
7.615	10	47	0.0492
7.62	5	47	0.0246
7.625	6	47	0.0295
7.63	10	47	0.0492
7.635	9	47	0.0443
7.64	6	47	0.0295
7.645	6	47	0.0295
7.65	10	47	0.0492
7.655	9	47	0.0443
7.66	5	47	0.0246
7.665	6	47	0.0295
7.67	8	47	0.0394
7.675	8	47	0.0394
7.68	5	47	0.0246
7.685	5	47	0.0246
7.69	7	47	0.0345
7.695	8	47	0.0394
7.7	7	47	0.0345
7.705	6	47	0.0295
7.71	7	47	0.0345
7.715	8	47	0.0394
7.72	7	47	0.0345
7.725	6	47	0.0295
7.73	7	47	0.0345
7.735	11	47	0.0541
7.739	11	47	0.0541
7.744	8	47	0.0394
7.749	8	47	0.0394
7.754	11	47	0.0541
7.759	12	47	0.0591
7.764	9	47	0.0443
7.769	8	47	0.0394
7.774	9	47	0.0443
7.779	9	47	0.0443
7.784	8	47	0.0394
7.789	7	47	0.0345
7.794	6	47	0.0295
7.799	7	47	0.0345
7.804	6	47	0.0295
7.809	5	47	0.0246
7.814	5	47	0.0246
7.819	5	47	0.0246
7.824	6	47	0.0295
7.829	6	47	0.0295
7.834	5	47	0.0246
7.839	6	47	0.0295
7.844	6	47	0.0295
7.849	6	47	0.0295
7.854	6	47	0.0295
7.859	8	47	0.0394
7.864	10	47	0.0492
7.869	10	47	0.0492
7.874	9	47	0.0443
7.879	11	47	0.0541
7.884	12	47	0.0591
7.889	10	47	0.0492
7.894	9	47	0.0443
7.899	10	47	0.0492
7.904	11	47	0.0541
7.909	10	47	0.0492
7.914	8	47	0.0394
7.919	9	47	0.0443
7.924	10	47	0.0492
7.929	9	47	0.0443
7.934	8	47	0.0394
7.939	8	47	0.0394
7.944	11	47	0.0541
7.949	11	47	0.0541
7.954	11	47	0.0541
7.959	12	47	0.0591
7.964	13	47	0.064
7.969	14	47	0.0689
7.974	13	47	0.064
7.979	12	47	0.0591
7.984	9	47	0.0443
7.989	9	47	0.0443
7.994	8	47	0.0394
7.999	6	47	0.0295
8.004	6	47	0.0295
8.009	6	47	0.0295
8.014	4	47	0.0197
8.019	4	47	0.0197
8.024	4	47	0.0197
8.029	4	47	0.0197
8.034	4	47	0.0197
8.039	4	47	0.0197
8.043	3	47	0.0148
8.048	4	47	0.0197
8.053	5	47	0.0246
8.058	5	47	0.0246
8.063	5	47	0.0246
8.068	5	47	0.0246
8.073	8	47	0.0394
8.078	10	47	0.0492
8.083	10	47	0.0492
8.088	10	49	0.0513
8.093	12	49	0.0616
8.098	14	49	0.0718
8.103	13	49	0.0667
8.108	12	49	0.0616
8.113	13	49	0.0667
8.118	13	49	0.0667
8.123	10	49	0.0513
8.128	9	49	0.0462
8.133	9	49	0.0462
8.138	10	49	0.0513
8.143	9	49	0.0462
8.148	8	49	0.041
8.153	8	49	0.041
8.158	9	49	0.0462
8.163	8	49	0.041
8.168	8	49	0.041
8.173	7	49	0.0359
8.178	8	49	0.041
8.183	7	49	0.0359
8.188	7	49	0.0359
8.193	7	49	0.0359
8.198	7	49	0.0359
8.203	7	49	0.0359
8.208	6	49	0.0308
8.213	6	49	0.0308
8.218	7	49	0.0359
8.223	8	49	0.041
8.228	7	49	0.0359
8.233	8	49	0.041
8.238	9	49	0.0462
8.243	9	49	0.0462
8.248	9	49	0.0462
8.253	9	49	0.0462
8.258	10	49	0.0513
8.263	10	49	0.0513
8.268	9	49	0.0462
8.273	9	49	0.0462
8.278	11	49	0.0564
8.283	12	49	0.0616
8.288	10	49	0.0513
8.293	10	49	0.0513
8.298	11	49	0.0564
8.303	12	49	0.0616
8.308	11	49	0.0564
8.313	9	49	0.0462
8.318	10	49	0.0513
8.323	11	49	0.0564
8.328	10	49	0.0513
8.333	8	49	0.041
8.338	7	49	0.0359
8.343	8	49	0.041
8.347	8	49	0.041
8.352	8	49	0.041
8.357	8	49	0.041
8.362	10	49	0.0513
8.367	10	49	0.0513
8.372	9	49	0.0462
8.377	9	49	0.0462
8.382	11	49	0.0564
8.387	11	49	0.0564
8.392	11	49	0.0564
8.397	11	49	0.0564
8.402	12	49	0.0616
8.407	13	49	0.0667
8.412	12	49	0.0616
8.417	11	49	0.0564
8.422	12	49	0.0616
8.427	12	49	0.0616
8.432	12	49	0.0616
8.437	12	49	0.0616
8.442	13	49	0.0667
8.447	14	49	0.0718
8.452	12	49	0.0616
8.457	11	49	0.0564
8.462	12	49	0.0616
8.467	13	49	0.0667
8.472	11	49	0.0564
8.477	10	49	0.0513
8.482	11	49	0.0564
8.487	12	49	0.0616
8.492	11	49	0.0564
8.497	10	49	0.0513
8.502	12	49	0.0616
8.507	12	49	0.0616
8.512	10	49	0.0513
8.517	9	49	0.0462
8.522	11	49	0.0564
8.527	12	49	0.0616
8.532	10	49	0.0513
8.537	8	49	0.041
8.542	10	49	0.0513
8.547	12	49	0.0616
8.552	10	49	0.0513
8.557	9	49	0.0462
8.562	11	49	0.0564
8.567	12	49	0.0616
8.572	11	49	0.0564
8.577	10	49	0.0513
8.582	12	49	0.0616
8.587	13	49	0.0667
8.592	12	49	0.0616
8.597	12	49	0.0616
8.602	14	49	0.0718
8.607	14	49	0.0718
8.612	12	49	0.0616
8.617	12	49	0.0616
8.622	13	49	0.0667
8.627	13	49	0.0667
8.632	11	49	0.0564
8.637	11	49	0.0564
8.642	13	49	0.0667
8.647	14	49	0.0718
8.651	12	49	0.0616
8.656	12	49	0.0616
8.661	13	49	0.0667
8.666	14	49	0.0718
8.671	11	49	0.0564
8.676	10	49	0.0513
8.681	12	49	0.0616
8.686	13	49	0.0667
8.691	11	49	0.0564
8.696	10	49	0.0513
8.701	12	49	0.0616
8.706	13	49	0.0667
8.711	11	49	0.0564
8.716	10	49	0.0513
8.721	12	49	0.0616
8.726	13	49	0.0667
8.731	11	49	0.0564
8.736	10	49	0.0513
8.741	13	49	0.0667
8.746	13	49	0.0667
8.751	10	49	0.0513
8.756	9	49	0.0462
8.761	11	49	0.0564
8.766	13	49	0.0667
8.771	12	49	0.0616
8.776	12	49	0.0616
8.781	16	49	0.0821
8.786	17	49	0.0872
8.791	15	49	0.077
8.796	14	49	0.0718
8.801	18	49	0.0924
8.806	17	49	0.0872
8.811	13	49	0.0667
8.816	12	49	0.0616
8.821	16	49	0.0821
8.826	15	49	0.077
8.831	10	49	0.0513
8.836	10	49	0.0513
8.841	15	49	0.077
8.846	14	49	0.0718
8.851	11	49	0.0564
8.856	12	49	0.0616
8.861	15	49	0.077
8.866	15	49	0.077
8.871	13	49	0.0667
8.876	15	49	0.077
8.881	18	49	0.0924
8.886	16	49	0.0821
8.891	15	49	0.077
8.896	19	49	0.0975
8.901	21	49	0.1077
8.906	20	49	0.1026
8.911	17	49	0.0872
8.916	19	49	0.0975
8.921	21	49	0.1077
8.926	19	49	0.0975
8.931	16	49	0.0821
8.936	17	49	0.0872
8.941	19	49	0.0975
8.946	14	49	0.0718
8.951	12	49	0.0616
8.955	15	49	0.077
8.96	15	49	0.077
8.965	12	49	0.0616
8.97	12	49	0.0616
8.975	16	49	0.0821
8.98	18	49	0.0924
8.985	17	49	0.0872
8.99	19	49	0.0975
8.995	24	49	0.1231
9	23	49	0.118
9.005	21	49	0.1077
9.01	23	49	0.118
9.015	27	49	0.1385
9.02	24	49	0.1231
9.025	20	49	0.1026
9.03	21	49	0.1077
9.035	24	49	0.1231
9.04	20	49	0.1026
9.045	18	49	0.0924
9.05	19	49	0.0975
9.055	20	49	0.1026
9.06	16	49	0.0821
9.065	15	49	0.077
9.07	17	49	0.0872
9.075	18	49	0.0924
9.08	15	49	0.077
9.085	17	53	0.0943
9.09	21	53	0.1165
9.095	24	53	0.1332
9.1	24	53	0.1332
9.105	26	53	0.1443
9.11	28	53	0.1554
9.115	26	53	0.1443
9.12	24	53	0.1332
9.125	26	53	0.1443
9.13	27	53	0.1498
9.135	25	53	0.1387
9.14	22	53	0.1221
9.145	20	53	0.111
9.15	22	53	0.1221
9.155	19	53	0.1054
9.16	16	53	0.0888
9.165	18	53	0.0999
9.17	19	53	0.1054
9.175	16	53	0.0888
9.18	14	53	0.0777
9.185	17	53	0.0943
9.19	18	53	0.0999
9.195	17	53	0.0943
9.2	17	53	0.0943
9.205	22	53	0.1221
9.21	23	53	0.1276
9.215	21	53	0.1165
9.22	24	53	0.1332
9.225	25	53	0.1387
9.23	24	53	0.1332
9.235	25	53	0.1387
9.24	26	53	0.1443
9.245	25	53	0.1387
9.25	24	53	0.1332
9.255	25	53	0.1387
9.259	25	53	0.1387
9.264	23	53	0.1276
9.269	22	53	0.1221
9.274	23	53	0.1276
9.279	24	53	0.1332
9.284	21	53	0.1165
9.289	21	53	0.1165
9.294	23	53	0.1276
9.299	23	53	0.1276
9.304	21	53	0.1165
9.309	21	53	0.1165
9.314	23	53	0.1276
9.319	21	53	0.1165
9.324	19	53	0.1054
9.329	21	53	0.1165
9.334	23	53	0.1276
9.339	22	53	0.1221
9.344	22	53	0.1221
9.349	25	53	0.1387
9.354	25	53	0.1387
9.359	23	53	0.1276
9.364	24	53	0.1332
9.369	24	53	0.1332
9.374	21	53	0.1165
9.379	19	53	0.1054
9.384	18	53	0.0999
9.389	19	53	0.1054
9.394	18	53	0.0999
9.399	19	53	0.1054
9.404	21	53	0.1165
9.409	20	53	0.111
9.414	18	53	0.0999
9.419	19	53	0.1054
9.424	20	53	0.111
9.429	18	53	0.0999
9.434	18	53	0.0999
9.439	18	53	0.0999
9.444	19	53	0.1054
9.449	19	53	0.1054
9.454	20	53	0.111
9.459	21	53	0.1165
9.464	20	53	0.111
9.469	20	53	0.111
9.474	22	53	0.1221
9.479	21	53	0.1165
9.484	19	53	0.1054
9.489	18	53	0.0999
9.494	18	53	0.0999
9.499	17	53	0.0943
9.504	18	53	0.0999
9.509	18	53	0.0999
9.514	17	53	0.0943
9.519	16	53	0.0888
9.524	17	53	0.0943
9.529	18	53	0.0999
9.534	16	53	0.0888
9.539	16	53	0.0888
9.544	17	53	0.0943
9.549	18	53	0.0999
9.554	17	53	0.0943
9.559	19	53	0.1054
9.563	20	53	0.111
9.568	19	53	0.1054
9.573	19	53	0.1054
9.578	21	53	0.1165
9.583	19	53	0.1054
9.588	16	53	0.0888
9.593	14	53	0.0777
9.598	15	53	0.0832
9.603	16	53	0.0888
9.608	17	53	0.0943
9.613	17	53	0.0943
9.618	14	53	0.0777
9.623	12	53	0.0666
9.628	14	53	0.0777
9.633	14	53	0.0777
9.638	13	53	0.0721
9.643	14	53	0.0777
9.648	15	53	0.0832
9.653	13	53	0.0721
9.658	14	53	0.0777
9.663	17	53	0.0943
9.668	17	53	0.0943
9.673	15	53	0.0832
9.678	18	53	0.0999
9.683	20	53	0.111
9.688	20	53	0.111
9.693	19	53	0.1054
9.698	20	53	0.111
9.703	17	53	0.0943
9.708	16	53	0.0888
9.713	17	53	0.0943
9.718	16	53	0.0888
9.723	14	53	0.0777
9.728	15	53	0.0832
9.733	16	53	0.0888
9.738	14	53	0.0777
9.743	12	53	0.0666
9.748	13	53	0.0721
9.753	14	53	0.0777
9.758	12	53	0.0666
9.763	11	53	0.061
9.768	9	53	0.0499
9.773	9	53	0.0499
9.778	11	53	0.061
9.783	11	53	0.061
9.788	11	53	0.061
9.793	13	53	0.0721
9.798	17	53	0.0943
9.803	17	53	0.0943
9.808	16	53	0.0888
9.813	20	53	0.111
9.818	20	53	0.111
9.823	16	53	0.0888
9.828	15	53	0.0832
9.833	17	53	0.0943
9.838	14	53	0.0777
9.843	11	53	0.061
9.848	14	53	0.0777
9.853	12	53	0.0666
9.858	10	53	0.0555
9.862	12	53	0.0666
9.867	11	53	0.061
9.872	8	53	0.0444
9.877	10	53	0.0555
9.882	12	53	0.0666
9.887	10	53	0.0555
9.892	10	53	0.0555
9.897	13	53	0.0721
9.902	14	53	0.0777
9.907	13	53	0.0721
9.912	16	53	0.0888
9.917	19	53	0.1054
9.922	17	53	0.0943
9.927	16	53	0.0888
9.932	17	53	0.0943
9.937	15	53	0.0832
9.942	12	53	0.0666
9.947	13	53	0.0721
9.952	11	53	0.061
9.957	10	53	0.0555
[truncated: 24,488 more rows]
