# Supplementary material for: Load identification method for pepper harvesting drum based on dynamic chaotic characteristics of vibration-torque coupling
Source: PLoS One. 2026 Jun 29;21(6):e0352360. doi: 10.1371/journal.pone.0352360 (PMC13313362; doi:10.1371/journal.pone.0352360)
Supplement: S2 File — (ZIP) [file pone.0352360.s002.zip › S2 File. The raw data of the experiments/Experimental data from pepper harvesting test platform..xlsx]

## Sheet: Sheet1
test data
Experimental group	Drum speed change group									key metrics
	Conveyor belt speed 0.42m/s
	Drum Speed	Retained Fruit (g)	Ideal Retained Fruit (g)	Fallen Fruit（g）	Damaged Fruit（g）	Impurities（g）	Clean Fruit（g）	Ideal Clean Fruit（g）	Total Weight（g）	Fruit Retention Rate (%)	Falling Rate (%)	Damage Rate (%)	Impurity Content Rate (%)	Clean Fruit Rate (%)	Missing Harvest Rate（%）	Harvest Purity Rate（%）
1	100r/min	500	50	1534.5	101.7	313.8	3624.3	4578.9	6124.3	0.0081642	0.250559	0.016606	0.0512385	0.747661	0.0109197	0.98908
2	130r/min	718	71.8	1588.4	173.5	571.3	3538.2	4184.4	6661.2	0.0107788	0.238456	0.0260464	0.0857653	0.628175	0.017159	0.982841
3	160r/min	198.5	19.8	1253.8	224.7	812.3	3950.2	4128.9	6459.3	0.00306535	0.194108	0.0347871	0.125757	0.639218	0.00479547	0.995205
4	190r/min	300	30	1570.3	387.8	1382.6	3415	3685	7085.7	0.00423388	0.221615	0.0547299	0.195125	0.520062	0.00814111	0.991859
5	220r/min	194.1	19.41	1349.5	542.1	1381	3200.3	3374.99	6686.41	0.0029029	0.201827	0.0810749	0.206538	0.504754	0.00575113	0.994249
	Conveyor speed variation group									key metrics
	Drum speed 150r/min
	Conveyor speed	Retained Fruit (g)	Ideal Retained Fruit (g)	Fallen Fruit（g）	Damaged Fruit（g）	Impurities（g）	Clean Fruit（g）	Ideal Clean Fruit（g）	Total Weight（g）	Fruit Retention Rate (%)	Falling Rate (%)	Damage Rate (%)	Impurity Content Rate (%)	Clean Fruit Rate (%)	Missing Harvest Rate（%）	Harvest Purity Rate（%）
6	0.14m/s	112.4	11.24	1427.8	215	1103	3386.4	3487.56	6255.84	0.00179672	0.228235	0.0343679	0.176315	0.557489	0.00322288	0.996777
7	0.28m/s	193.7	19.37	1459.5	204.2	1016.9	3306.9	3481.23	6200.57	0.00312391	0.235382	0.0329325	0.164001	0.561437	0.00556413	0.994436
8	0.42m/s	245.1	24.51	1142.4	152.3	1081.3	4378.5	4599.09	7024.11	0.00348941	0.16264	0.0216825	0.153941	0.654758	0.00532932	0.994671
9	0.56m/s	423.9	42.39	1233.9	133.9	536.2	2897.1	3278.61	5267.39	0.00804763	0.234253	0.0254206	0.101796	0.622435	0.0129293	0.987071
10	0.70m/s	629.2	62.92	1504.9	291.1	1073.5	4099.6	4665.88	7661.22	0.00821279	0.196431	0.0379966	0.140121	0.609026	0.0134851	0.986515
	Shumi Group									key metrics
	Drum speed: 150r/min Conveyor belt speed: 0.42m/s
	group	Retained Fruit (g)	Ideal Retained Fruit (g)	Fallen Fruit（g）	Damaged Fruit（g）	Impurities（g）	Clean Fruit（g）	Ideal Clean Fruit（g）	Total Weight（g）	Fruit Retention Rate (%)	Falling Rate (%)	Damage Rate (%)	Impurity Content Rate (%)	Clean Fruit Rate (%)	Missing Harvest Rate（%）	Harvest Purity Rate（%）
11	Dense-sparse-dense	313.1	31.31	1100	500	1102.3	4538.9	4820.69	7585.61	0.00412755	0.145011	0.0659143	0.145315	0.635505	0.00649492	0.993505
12	Sparse-dense-sparse	123.6	12.36	1002.1	269.4	786.9	2855.1	2966.34	5049.46	0.00244779	0.198457	0.0533522	0.155838	0.587457	0.00416675	0.995833
13	Full dense	503.3	50.33	1718.7	375.2	1204.3	5307.2	5760.17	9159.03	0.00549512	0.187651	0.040965	0.131488	0.628906	0.00873759	0.991262
14	Full sparse	116.3	11.63	819.3	194.8	48.8	1535.7	1640.37	2726.53	0.00426549	0.300492	0.0714461	0.0178982	0.601633	0.00708986	0.99291
	High and low groups									key metrics
	Drum speed: 150r/min Conveyor belt speed: 0.42m/s
	group	Retained Fruit (g)	Ideal Retained Fruit (g)	Fallen Fruit（g）	Damaged Fruit（g）	Impurities（g）	Clean Fruit（g）	Ideal Clean Fruit（g）	Total Weight（g）	Fruit Retention Rate (%)	Falling Rate (%)	Damage Rate (%)	Impurity Content Rate (%)	Clean Fruit Rate (%)	Missing Harvest Rate（%）	Harvest Purity Rate（%）
15	Plant height	50.5	5.05	1284.4	304.5	985.7	3622.1	3667.55	6252.25	0.000807709	0.20543	0.0487025	0.157655	0.586597	0.00137694	0.998623
16	Plant low	581.4	58.14	1299.7	142.3	568.4	3283.3	3806.56	5933.24	0.00979903	0.219054	0.0239835	0.0957993	0.641565	0.0152736	0.984726
	Extreme group									key metrics
	Drum speed: 210r/s -100r/s Conveyor belt speed: 0.7m/s -0.14m/s
	group	Retained Fruit (g)	Ideal Retained Fruit (g)	Fallen Fruit（g）	Damaged Fruit（g）	Impurities（g）	Clean Fruit（g）	Ideal Clean Fruit（g）	Total Weight（g）	Fruit Retention Rate (%)	Falling Rate (%)	Damage Rate (%)	Impurity Content Rate (%)	Clean Fruit Rate (%)	Missing Harvest Rate（%）	Harvest Purity Rate（%）
17	Height height 220r/s-0.7m/s	238.6	23.86	891.9	536.8	1217.8	3279.1	3493.84	6188.06	0.00385581	0.144132	0.0867477	0.196798	0.56461	0.00682916	0.993171
18	Low low 100r/s-0.14m/s	322.1	32.21	1918.9	145.8	1347.6	3112.8	3402.69	6879.41	0.00468209	0.278934	0.0211937	0.195889	0.494619	0.00946604	0.990534
