# Supplementary material for: Load identification method for pepper harvesting drum based on dynamic chaotic characteristics of vibration-torque coupling
Source: PLoS One. 2026 Jun 29;21(6):e0352360. doi: 10.1371/journal.pone.0352360 (PMC13313362; doi:10.1371/journal.pone.0352360)
Supplement: S2 File — (ZIP) [file pone.0352360.s002.zip › S2 File. The raw data of the experiments/Extreme control group-2024-09-21_223710.xlsx]

## Sheet: Data
Time/s	torque	speed	power
0	5	196	0.1026
0.005	2	196	0.041
0.01	1	196	0.0205
0.015	1	196	0.0205
0.02	1	196	0.0205
0.025	1	196	0.0205
0.03	1	196	0.0205
0.035	1	196	0.0205
0.04	1	196	0.0205
0.046	2	196	0.041
0.051	1	196	0.0205
0.056	1	196	0.0205
0.061	1	196	0.0205
0.066	1	196	0.0205
0.071	1	196	0.0205
0.076	1	196	0.0205
0.081	0	196	0
0.086	1	196	0.0205
0.091	0	196	0
0.096	1	196	0.0205
0.101	1	196	0.0205
0.106	0	196	0
0.111	0	196	0
0.116	0	196	0
0.121	1	196	0.0205
0.126	1	196	0.0205
0.132	0	196	0
0.137	0	196	0
0.142	1	196	0.0205
0.147	0	196	0
0.152	0	196	0
0.157	0	196	0
0.162	1	196	0.0205
0.167	1	196	0.0205
0.172	0	196	0
0.177	0	196	0
0.182	1	196	0.0205
0.187	0	196	0
0.192	0	196	0
0.197	1	196	0.0205
0.202	0	196	0
0.207	0	196	0
0.212	2	196	0.041
0.218	0	196	0
0.223	1	196	0.0205
0.228	3	196	0.0616
0.233	3	196	0.0616
0.238	4	196	0.0821
0.243	4	196	0.0821
0.248	9	196	0.1847
0.253	12	196	0.2463
0.258	17	196	0.3489
0.263	20	196	0.4105
0.268	23	196	0.472
0.273	29	196	0.5952
0.278	29	196	0.5952
0.283	26	196	0.5336
0.288	25	196	0.5131
0.293	18	196	0.3694
0.298	12	196	0.2463
0.304	10	196	0.2052
0.309	8	196	0.1642
0.314	6	196	0.1231
0.319	4	196	0.0821
0.324	3	196	0.0616
0.329	2	196	0.041
0.334	1	196	0.0205
0.339	1	196	0.0205
0.344	1	196	0.0205
0.349	1	196	0.0205
0.354	1	196	0.0205
0.359	1	196	0.0205
0.364	2	196	0.041
0.369	1	196	0.0205
0.374	1	196	0.0205
0.379	1	196	0.0205
0.384	1	196	0.0205
0.39	1	196	0.0205
0.395	1	196	0.0205
0.4	1	196	0.0205
0.405	1	196	0.0205
0.41	1	196	0.0205
0.415	0	195	0
0.42	0	195	0
0.425	0	195	0
0.43	0	195	0
0.435	1	195	0.0204
0.44	0	195	0
0.445	1	195	0.0204
0.45	0	195	0
0.455	0	195	0
0.46	1	195	0.0204
0.465	0	195	0
0.47	0	195	0
0.476	1	195	0.0204
0.481	1	195	0.0204
0.486	0	195	0
0.491	0	195	0
0.496	1	195	0.0204
0.501	0	195	0
0.506	1	195	0.0204
0.511	1	195	0.0204
0.516	0	195	0
0.521	1	195	0.0204
0.526	2	195	0.0408
0.531	3	195	0.0613
0.536	6	195	0.1225
0.541	11	195	0.2246
0.546	16	195	0.3267
0.551	18	195	0.3675
0.556	23	195	0.4696
0.562	24	195	0.4901
0.567	25	195	0.5105
0.572	25	195	0.5105
0.577	24	195	0.4901
0.582	23	195	0.4696
0.587	25	195	0.5105
0.592	21	195	0.4288
0.597	18	195	0.3675
0.602	14	195	0.2859
0.607	7	195	0.1429
0.612	6	195	0.1225
0.617	5	195	0.1021
0.622	2	195	0.0408
0.627	2	195	0.0408
0.632	1	195	0.0204
0.637	3	195	0.0613
0.643	2	195	0.0408
0.648	1	195	0.0204
0.653	2	195	0.0408
0.658	1	195	0.0204
0.663	1	195	0.0204
0.668	1	195	0.0204
0.673	1	195	0.0204
0.678	2	195	0.0408
0.683	1	195	0.0204
0.688	1	195	0.0204
0.693	1	195	0.0204
0.698	1	195	0.0204
0.703	1	195	0.0204
0.708	1	195	0.0204
0.713	1	195	0.0204
0.718	2	195	0.0408
0.723	0	195	0
0.729	0	195	0
0.734	1	195	0.0204
0.739	0	195	0
0.744	1	195	0.0204
0.749	0	195	0
0.754	1	195	0.0204
0.759	0	195	0
0.764	0	195	0
0.769	0	195	0
0.774	1	195	0.0204
0.779	0	195	0
0.784	0	195	0
0.789	1	195	0.0204
0.794	1	195	0.0204
0.799	0	195	0
0.804	0	195	0
0.809	1	195	0.0204
0.815	0	195	0
0.82	2	195	0.0408
0.825	2	195	0.0408
0.83	0	195	0
0.835	4	195	0.0817
0.84	7	195	0.1429
0.845	10	195	0.2042
0.85	17	195	0.3471
0.855	24	195	0.4901
0.86	28	195	0.5717
0.865	29	195	0.5921
0.87	26	195	0.5309
0.875	23	195	0.4696
0.88	24	195	0.4901
0.885	23	195	0.4696
0.89	18	195	0.3675
0.895	15	195	0.3063
0.901	17	195	0.3471
0.906	16	195	0.3267
0.911	13	195	0.2654
0.916	8	195	0.1634
0.921	4	195	0.0817
0.926	4	195	0.0817
0.931	3	195	0.0613
0.936	2	195	0.0408
0.941	1	195	0.0204
0.946	1	195	0.0204
0.951	3	195	0.0613
0.956	1	195	0.0204
0.961	1	195	0.0204
0.966	1	195	0.0204
0.971	1	195	0.0204
0.976	2	195	0.0408
0.981	1	195	0.0204
0.987	1	195	0.0204
0.992	1	195	0.0204
0.997	1	195	0.0204
1.002	1	195	0.0204
1.007	1	195	0.0204
1.012	1	195	0.0204
1.017	1	195	0.0204
1.022	0	195	0
1.027	1	195	0.0204
1.032	1	195	0.0204
1.037	0	195	0
1.042	1	195	0.0204
1.047	0	195	0
1.052	1	195	0.0204
1.057	0	195	0
1.062	1	195	0.0204
1.067	0	195	0
1.073	1	195	0.0204
1.078	0	195	0
1.083	0	195	0
1.088	1	195	0.0204
1.093	1	195	0.0204
1.098	0	195	0
1.103	1	195	0.0204
1.108	2	195	0.0408
1.113	1	195	0.0204
1.118	1	195	0.0204
1.123	2	195	0.0408
1.128	4	195	0.0817
1.133	10	195	0.2042
1.138	17	195	0.3471
1.143	22	195	0.4492
1.148	30	195	0.6126
1.153	31	195	0.633
1.159	26	195	0.5309
1.164	21	195	0.4288
1.169	17	195	0.3471
1.174	14	195	0.2859
1.179	12	195	0.245
1.184	11	195	0.2246
1.189	12	195	0.245
1.194	10	195	0.2042
1.199	7	195	0.1429
1.204	7	195	0.1429
1.209	9	195	0.1838
1.214	7	195	0.1429
1.219	7	195	0.1429
1.224	6	195	0.1225
1.229	3	195	0.0613
1.234	2	195	0.0408
1.239	3	195	0.0613
1.245	2	195	0.0408
1.25	2	195	0.0408
1.255	1	195	0.0204
1.26	1	195	0.0204
1.265	3	195	0.0613
1.27	1	195	0.0204
1.275	2	195	0.0408
1.28	1	195	0.0204
1.285	1	195	0.0204
1.29	1	195	0.0204
1.295	1	195	0.0204
1.3	2	195	0.0408
1.305	2	195	0.0408
1.31	1	195	0.0204
1.315	2	195	0.0408
1.32	1	195	0.0204
1.325	2	195	0.0408
1.331	1	195	0.0204
1.336	0	195	0
1.341	1	195	0.0204
1.346	1	195	0.0204
1.351	1	195	0.0204
1.356	3	195	0.0613
1.361	1	195	0.0204
1.366	2	195	0.0408
1.371	5	195	0.1021
1.376	6	195	0.1225
1.381	7	195	0.1429
1.386	11	195	0.2246
1.391	14	195	0.2859
1.396	15	195	0.3063
1.401	19	195	0.388
1.406	18	195	0.3675
1.411	16	195	0.3267
1.417	15	195	0.3063
1.422	16	195	0.3267
1.427	13	194	0.2641
1.432	8	194	0.1625
1.437	8	194	0.1625
1.442	6	194	0.1219
1.447	6	194	0.1219
1.452	6	194	0.1219
1.457	3	194	0.0609
1.462	5	194	0.1016
1.467	4	194	0.0813
1.472	4	194	0.0813
1.477	5	194	0.1016
1.482	5	194	0.1016
1.487	4	194	0.0813
1.492	5	194	0.1016
1.497	4	194	0.0813
1.503	5	194	0.1016
1.508	5	194	0.1016
1.513	4	194	0.0813
1.518	7	194	0.1422
1.523	10	194	0.2031
1.528	10	194	0.2031
1.533	11	194	0.2235
1.538	11	194	0.2235
1.543	8	194	0.1625
1.548	7	194	0.1422
1.553	6	194	0.1219
1.558	8	194	0.1625
1.563	6	194	0.1219
1.568	6	194	0.1219
1.573	6	194	0.1219
1.578	6	194	0.1219
1.583	3	194	0.0609
1.589	4	194	0.0813
1.594	3	194	0.0609
1.599	2	194	0.0406
1.604	3	194	0.0609
1.609	1	194	0.0203
1.614	3	194	0.0609
1.619	2	194	0.0406
1.624	2	194	0.0406
1.629	2	194	0.0406
1.634	1	194	0.0203
1.639	1	194	0.0203
1.644	1	194	0.0203
1.649	1	194	0.0203
1.654	2	194	0.0406
1.659	2	194	0.0406
1.664	4	194	0.0813
1.669	5	194	0.1016
1.675	7	194	0.1422
1.68	10	194	0.2031
1.685	10	194	0.2031
1.69	12	194	0.2438
1.695	11	194	0.2235
1.7	15	194	0.3047
1.705	14	194	0.2844
1.71	13	194	0.2641
1.715	13	194	0.2641
1.72	12	194	0.2438
1.725	9	194	0.1828
1.73	9	194	0.1828
1.735	9	194	0.1828
1.74	5	194	0.1016
1.745	4	194	0.0813
1.75	4	194	0.0813
1.756	4	194	0.0813
1.761	4	194	0.0813
1.766	4	194	0.0813
1.771	3	194	0.0609
1.776	5	194	0.1016
1.781	3	194	0.0609
1.786	3	194	0.0609
1.791	3	194	0.0609
1.796	5	194	0.1016
1.801	5	194	0.1016
1.806	4	194	0.0813
1.811	5	194	0.1016
1.816	6	194	0.1219
1.821	5	194	0.1016
1.826	7	194	0.1422
1.831	9	194	0.1828
1.836	10	194	0.2031
1.842	11	194	0.2235
1.847	12	194	0.2438
1.852	11	194	0.2235
1.857	7	194	0.1422
1.862	7	194	0.1422
1.867	6	194	0.1219
1.872	7	194	0.1422
1.877	7	194	0.1422
1.882	5	194	0.1016
1.887	5	194	0.1016
1.892	4	194	0.0813
1.897	4	194	0.0813
1.902	3	194	0.0609
1.907	3	194	0.0609
1.912	2	194	0.0406
1.917	2	194	0.0406
1.922	2	194	0.0406
1.928	3	194	0.0609
1.933	2	194	0.0406
1.938	2	194	0.0406
1.943	2	194	0.0406
1.948	1	194	0.0203
1.953	2	194	0.0406
1.958	1	194	0.0203
1.963	1	194	0.0203
1.968	2	194	0.0406
1.973	3	194	0.0609
1.978	6	194	0.1219
1.983	6	194	0.1219
1.988	8	194	0.1625
1.993	9	194	0.1828
1.998	9	194	0.1828
2.003	8	194	0.1625
2.008	9	194	0.1828
2.014	11	194	0.2235
2.019	11	194	0.2235
2.024	10	194	0.2031
2.029	10	194	0.2031
2.034	9	194	0.1828
2.039	7	194	0.1422
2.044	9	194	0.1828
2.049	8	194	0.1625
2.054	4	194	0.0813
2.059	4	194	0.0813
2.064	4	194	0.0813
2.069	4	194	0.0813
2.074	3	194	0.0609
2.079	2	194	0.0406
2.084	4	194	0.0813
2.089	4	194	0.0813
2.094	3	194	0.0609
2.1	4	194	0.0813
2.105	5	194	0.1016
2.11	4	194	0.0813
2.115	4	194	0.0813
2.12	4	194	0.0813
2.125	4	194	0.0813
2.13	5	194	0.1016
2.135	4	194	0.0813
2.14	5	194	0.1016
2.145	8	194	0.1625
2.15	7	194	0.1422
2.155	9	194	0.1828
2.16	9	194	0.1828
2.165	8	194	0.1625
2.17	7	194	0.1422
2.175	6	194	0.1219
2.18	6	194	0.1219
2.186	7	194	0.1422
2.191	6	194	0.1219
2.196	6	194	0.1219
2.201	5	194	0.1016
2.206	5	194	0.1016
2.211	6	194	0.1219
2.216	5	194	0.1016
2.221	4	194	0.0813
2.226	6	194	0.1219
2.231	3	194	0.0609
2.236	3	194	0.0609
2.241	5	194	0.1016
2.246	4	194	0.0813
2.251	3	194	0.0609
2.256	3	194	0.0609
2.261	3	194	0.0609
2.266	2	194	0.0406
2.272	2	194	0.0406
2.277	2	194	0.0406
2.282	2	194	0.0406
2.287	2	194	0.0406
2.292	5	194	0.1016
2.297	4	194	0.0813
2.302	4	194	0.0813
2.307	5	194	0.1016
2.312	5	194	0.1016
2.317	5	194	0.1016
2.322	7	194	0.1422
2.327	10	194	0.2031
2.332	8	194	0.1625
2.337	8	194	0.1625
2.342	8	194	0.1625
2.347	8	194	0.1625
2.352	7	194	0.1422
2.358	8	194	0.1625
2.363	6	194	0.1219
2.368	4	194	0.0813
2.373	5	194	0.1016
2.378	4	194	0.0813
2.383	4	194	0.0813
2.388	5	194	0.1016
2.393	2	194	0.0406
2.398	5	194	0.1016
2.403	6	194	0.1219
2.408	4	194	0.0813
2.413	5	194	0.1016
2.418	5	194	0.1016
2.423	5	194	0.1016
2.428	5	194	0.1016
2.433	4	194	0.0813
2.438	5	194	0.1016
2.444	5	194	0.1016
2.449	4	194	0.0813
2.454	6	194	0.1219
2.459	9	194	0.1828
2.464	7	194	0.1422
2.469	9	194	0.1828
2.474	10	194	0.2031
2.479	8	194	0.1625
2.484	6	194	0.1219
2.489	6	194	0.1219
2.494	7	194	0.1422
2.499	6	194	0.1219
2.504	6	194	0.1219
2.509	5	194	0.1016
2.514	5	194	0.1016
2.519	4	194	0.0813
2.524	6	194	0.1219
2.53	4	194	0.0813
2.535	3	194	0.0609
2.54	3	194	0.0609
2.545	2	194	0.0406
2.55	2	194	0.0406
2.555	3	194	0.0609
2.56	3	194	0.0609
2.565	2	194	0.0406
2.57	1	194	0.0203
2.575	2	194	0.0406
2.58	2	194	0.0406
2.585	2	194	0.0406
2.59	2	194	0.0406
2.595	2	194	0.0406
2.6	4	194	0.0813
2.605	5	194	0.1016
2.61	5	194	0.1016
2.616	6	194	0.1219
2.621	7	194	0.1422
2.626	8	194	0.1625
2.631	8	194	0.1625
2.636	9	194	0.1828
2.641	10	194	0.2031
2.646	8	194	0.1625
2.651	8	194	0.1625
2.656	7	194	0.1422
2.661	7	194	0.1422
2.666	7	194	0.1422
2.671	7	194	0.1422
2.676	5	194	0.1016
2.681	2	194	0.0406
2.686	3	194	0.0609
2.691	3	194	0.0609
2.696	4	194	0.0813
2.702	5	194	0.1016
2.707	2	194	0.0406
2.712	5	194	0.1016
2.717	4	194	0.0813
2.722	3	194	0.0609
2.727	4	194	0.0813
2.732	5	194	0.1016
2.737	4	194	0.0813
2.742	4	194	0.0813
2.747	4	194	0.0813
2.752	5	194	0.1016
2.757	5	194	0.1016
2.762	4	194	0.0813
2.767	7	194	0.1422
2.772	9	194	0.1828
2.777	9	194	0.1828
2.782	12	194	0.2438
2.788	11	194	0.2235
2.793	9	194	0.1828
2.798	7	194	0.1422
2.803	7	194	0.1422
2.808	7	194	0.1422
2.813	8	194	0.1625
2.818	8	194	0.1625
2.823	6	194	0.1219
2.828	6	194	0.1219
2.833	5	194	0.1016
2.838	5	194	0.1016
2.843	4	194	0.0813
2.848	3	194	0.0609
2.853	3	194	0.0609
2.858	2	194	0.0406
2.863	4	194	0.0813
2.868	4	194	0.0813
2.874	3	194	0.0609
2.879	3	194	0.0609
2.884	2	194	0.0406
2.889	3	194	0.0609
2.894	2	194	0.0406
2.899	1	194	0.0203
2.904	3	194	0.0609
2.909	2	194	0.0406
2.914	3	194	0.0609
2.919	5	194	0.1016
2.924	6	194	0.1219
2.929	7	194	0.1422
2.934	8	194	0.1625
2.939	9	194	0.1828
2.944	8	194	0.1625
2.949	10	194	0.2031
2.955	9	194	0.1828
2.96	6	194	0.1219
2.965	8	194	0.1625
2.97	7	194	0.1422
2.975	7	194	0.1422
2.98	8	194	0.1625
2.985	8	194	0.1625
2.99	5	194	0.1016
2.995	3	194	0.0609
3	4	194	0.0813
3.005	3	194	0.0609
3.01	3	194	0.0609
3.015	5	194	0.1016
3.02	4	194	0.0813
3.025	6	194	0.1219
3.03	5	194	0.1016
3.035	4	194	0.0813
3.041	5	194	0.1016
3.046	5	194	0.1016
3.051	6	194	0.1219
3.056	4	194	0.0813
3.061	5	194	0.1016
3.066	5	194	0.1016
3.071	6	194	0.1219
3.076	6	194	0.1219
3.081	8	194	0.1625
3.086	11	194	0.2235
3.091	10	194	0.2031
3.096	11	194	0.2235
3.101	11	194	0.2235
3.106	9	194	0.1828
3.111	7	194	0.1422
3.116	6	194	0.1219
3.121	6	194	0.1219
3.127	6	194	0.1219
3.132	5	194	0.1016
3.137	6	194	0.1219
3.142	5	194	0.1016
3.147	4	194	0.0813
3.152	3	194	0.0609
3.157	3	194	0.0609
3.162	3	194	0.0609
3.167	2	194	0.0406
3.172	3	194	0.0609
3.177	4	194	0.0813
3.182	5	194	0.1016
3.187	4	194	0.0813
3.192	3	194	0.0609
3.197	1	194	0.0203
3.202	3	194	0.0609
3.207	2	194	0.0406
3.213	1	194	0.0203
3.218	3	194	0.0609
3.223	3	194	0.0609
3.228	5	194	0.1016
3.233	4	194	0.0813
3.238	7	194	0.1422
3.243	7	194	0.1422
3.248	8	194	0.1625
3.253	9	194	0.1828
3.258	12	194	0.2438
3.263	13	194	0.2641
3.268	11	194	0.2235
3.273	9	194	0.1828
3.278	10	194	0.2031
3.283	11	194	0.2235
3.288	11	194	0.2235
3.293	11	194	0.2235
3.299	12	194	0.2438
3.304	7	194	0.1422
3.309	6	194	0.1219
3.314	6	194	0.1219
3.319	6	194	0.1219
3.324	8	194	0.1625
3.329	9	194	0.1828
3.334	9	194	0.1828
3.339	9	194	0.1828
3.344	9	194	0.1828
3.349	9	194	0.1828
3.354	11	194	0.2235
3.359	11	194	0.2235
3.364	11	194	0.2235
3.369	11	194	0.2235
3.374	11	194	0.2235
3.379	13	194	0.2641
3.385	17	194	0.3453
3.39	18	194	0.3657
3.395	18	194	0.3657
3.4	21	194	0.4266
3.405	24	194	0.4875
3.41	26	194	0.5282
3.415	25	194	0.5079
3.42	23	194	0.4672
3.425	18	194	0.3657
3.43	15	194	0.3047
3.435	15	194	0.3047
3.44	14	194	0.2844
3.445	13	194	0.2641
3.45	12	194	0.2438
3.455	10	194	0.2031
3.46	11	194	0.2235
3.465	12	194	0.2438
3.471	12	194	0.2438
3.476	12	194	0.2438
3.481	13	194	0.2641
3.486	13	194	0.2641
3.491	17	194	0.3453
3.496	17	194	0.3453
3.501	17	194	0.3453
3.506	19	194	0.386
3.511	20	194	0.4063
3.516	20	194	0.4063
3.521	22	194	0.4469
3.526	24	194	0.4875
3.531	26	194	0.5282
3.536	26	194	0.5282
3.541	29	194	0.5891
3.546	31	194	0.6297
3.551	31	194	0.6297
3.557	30	194	0.6094
3.562	30	194	0.6094
3.567	28	194	0.5688
3.572	26	194	0.5282
3.577	24	194	0.4875
3.582	22	194	0.4469
3.587	19	194	0.386
3.592	17	194	0.3453
3.597	17	194	0.3453
3.602	17	194	0.3453
3.607	20	194	0.4063
3.612	21	194	0.4266
3.617	21	194	0.4266
3.622	26	194	0.5282
3.627	28	194	0.5688
3.632	30	194	0.6094
3.637	32	194	0.6501
3.643	29	194	0.5891
3.648	28	194	0.5688
3.653	28	194	0.5688
3.658	28	194	0.5688
3.663	32	194	0.6501
3.668	33	194	0.6704
3.673	34	194	0.6907
3.678	33	194	0.6704
3.683	35	194	0.711
3.688	35	194	0.711
3.693	36	194	0.7313
3.698	35	194	0.711
3.703	36	194	0.7313
3.708	35	194	0.711
3.713	35	194	0.711
3.718	33	194	0.6704
3.723	31	194	0.6297
3.729	29	194	0.5891
3.734	27	194	0.5485
3.739	27	194	0.5485
3.744	27	194	0.5485
3.749	26	194	0.5282
3.754	26	194	0.5282
3.759	27	194	0.5485
3.764	29	194	0.5891
3.769	30	194	0.6094
3.774	28	194	0.5688
3.779	29	194	0.5891
3.784	30	194	0.6094
3.789	31	194	0.6297
3.794	33	194	0.6704
3.799	32	194	0.6501
3.804	30	194	0.6094
3.809	34	194	0.6907
3.815	31	194	0.6297
3.82	33	194	0.6704
3.825	33	194	0.6704
3.83	34	194	0.6907
3.835	30	194	0.6094
3.84	33	194	0.6704
3.845	33	194	0.6704
3.85	32	194	0.6501
3.855	30	194	0.6094
3.86	33	194	0.6704
3.865	35	194	0.711
3.87	32	194	0.6501
3.875	30	194	0.6094
3.88	31	194	0.6297
3.885	29	194	0.5891
3.89	30	194	0.6094
3.895	27	194	0.5485
3.901	28	194	0.5688
3.906	27	194	0.5485
3.911	28	194	0.5688
3.916	25	194	0.5079
3.921	27	194	0.5485
3.926	24	194	0.4875
3.931	26	194	0.5282
3.936	24	194	0.4875
3.941	26	194	0.5282
3.946	24	194	0.4875
3.951	24	194	0.4875
3.956	21	194	0.4266
3.961	26	194	0.5282
3.966	23	194	0.4672
3.971	26	194	0.5282
3.976	26	194	0.5282
3.981	29	194	0.5891
3.987	26	194	0.5282
3.992	34	194	0.6907
3.997	84	194	1.7064
4.002	103	194	2.0924
4.007	113	194	2.2955
4.012	117	194	2.3768
4.017	115	194	2.3361
4.022	116	194	2.3564
4.027	115	194	2.3361
4.032	102	194	2.072
4.037	83	194	1.6861
4.042	62	194	1.2595
4.047	46	194	0.9345
4.052	31	194	0.6297
4.057	19	194	0.386
4.062	15	194	0.3047
4.068	11	194	0.2235
4.073	2	194	0.0406
4.078	1	194	0.0203
4.083	1	194	0.0203
4.088	1	194	0.0203
4.093	1	194	0.0203
4.098	2	194	0.0406
4.103	2	194	0.0406
4.108	1	194	0.0203
4.113	4	194	0.0813
4.118	9	194	0.1828
4.123	15	194	0.3047
4.128	25	194	0.5079
4.133	38	194	0.7719
4.138	61	194	1.2392
4.143	80	194	1.6251
4.148	92	194	1.8689
4.154	101	194	2.0517
4.159	100	194	2.0314
4.164	92	194	1.8689
4.169	77	194	1.5642
4.174	57	194	1.1579
4.179	36	194	0.7313
4.184	23	194	0.4672
4.189	19	194	0.386
4.194	17	194	0.3453
4.199	20	194	0.4063
4.204	20	194	0.4063
4.209	23	194	0.4672
4.214	26	194	0.5282
4.219	24	194	0.4875
4.224	25	194	0.5079
4.229	29	194	0.5891
4.234	30	194	0.6094
4.24	27	194	0.5485
4.245	31	194	0.6297
4.25	36	194	0.7313
4.255	40	194	0.8126
4.26	44	194	0.8938
4.265	47	194	0.9548
4.27	48	194	0.9751
4.275	58	194	1.1782
4.28	65	194	1.3204
4.285	67	194	1.361
4.29	71	194	1.4423
4.295	71	194	1.4423
4.3	67	194	1.361
4.305	61	194	1.2392
4.31	49	194	0.9954
4.315	43	194	0.8735
4.32	34	194	0.6907
4.326	26	194	0.5282
4.331	21	194	0.4266
4.336	17	194	0.3453
4.341	15	194	0.3047
4.346	17	194	0.3453
4.351	22	194	0.4469
4.356	25	194	0.5079
4.361	30	194	0.6094
4.366	37	194	0.7516
4.371	43	194	0.8735
4.376	45	194	0.9141
4.381	45	194	0.9141
4.386	43	194	0.8735
4.391	38	194	0.7719
4.396	35	194	0.711
4.401	37	194	0.7516
4.406	42	194	0.8532
4.412	45	194	0.9141
4.417	49	194	0.9954
4.422	58	194	1.1782
4.427	63	194	1.2798
4.432	61	194	1.2392
4.437	61	194	1.2392
4.442	56	194	1.1376
4.447	48	194	0.9751
4.452	37	194	0.7516
4.457	30	194	0.6094
4.462	25	205	0.5366
4.467	19	205	0.4079
4.472	15	205	0.322
4.477	15	205	0.322
4.482	17	205	0.3649
4.487	20	205	0.4293
4.492	20	205	0.4293
4.498	25	205	0.5366
4.503	27	205	0.5796
4.508	35	205	0.7513
4.513	41	205	0.8801
4.518	44	205	0.9445
4.523	43	205	0.923
4.528	46	205	0.9874
4.533	49	205	1.0518
4.538	50	205	1.0733
4.543	45	205	0.966
4.548	44	205	0.9445
4.553	41	205	0.8801
4.558	40	205	0.8586
4.563	43	205	0.923
4.568	45	205	0.966
4.573	47	205	1.0089
4.578	50	205	1.0733
4.584	48	205	1.0304
4.589	43	205	0.923
4.594	37	205	0.7942
4.599	33	205	0.7084
4.604	23	205	0.4937
4.609	19	205	0.4079
4.614	21	205	0.4508
4.619	21	205	0.4508
4.624	19	205	0.4079
4.629	21	205	0.4508
4.634	23	205	0.4937
4.639	25	205	0.5366
4.644	27	205	0.5796
4.649	30	205	0.644
4.654	30	205	0.644
4.659	33	205	0.7084
4.664	34	205	0.7298
4.67	34	205	0.7298
4.675	34	205	0.7298
4.68	37	205	0.7942
4.685	39	205	0.8372
4.69	40	205	0.8586
4.695	42	205	0.9016
4.7	45	205	0.966
4.705	46	205	0.9874
4.71	47	205	1.0089
4.715	47	205	1.0089
4.72	44	205	0.9445
4.725	38	205	0.8157
4.73	27	205	0.5796
4.735	23	205	0.4937
4.74	19	205	0.4079
4.745	13	205	0.2791
4.75	10	205	0.2147
4.756	11	205	0.2361
4.761	11	205	0.2361
4.766	14	205	0.3005
4.771	16	205	0.3435
4.776	16	205	0.3435
4.781	21	205	0.4508
4.786	24	205	0.5152
4.791	25	205	0.5366
4.796	29	205	0.6225
4.801	30	205	0.644
4.806	30	205	0.644
4.811	31	205	0.6654
4.816	32	205	0.6869
4.821	35	205	0.7513
4.826	34	205	0.7298
4.831	32	205	0.6869
4.836	32	205	0.6869
4.842	34	205	0.7298
4.847	35	205	0.7513
4.852	37	205	0.7942
4.857	37	205	0.7942
4.862	38	205	0.8157
4.867	34	205	0.7298
4.872	27	205	0.5796
4.877	21	205	0.4508
4.882	15	205	0.322
4.887	12	205	0.2576
4.892	11	205	0.2361
4.897	12	205	0.2576
4.902	13	205	0.2791
4.907	10	205	0.2147
4.912	10	205	0.2147
4.917	9	205	0.1932
4.922	7	205	0.1503
4.928	9	205	0.1932
4.933	9	205	0.1932
4.938	15	205	0.322
4.943	17	205	0.3649
4.948	16	205	0.3435
4.953	20	205	0.4293
4.958	24	205	0.5152
4.963	25	205	0.5366
4.968	27	205	0.5796
4.973	24	205	0.5152
4.978	25	205	0.5366
4.983	26	205	0.5581
4.988	27	205	0.5796
4.993	27	205	0.5796
4.998	27	205	0.5796
5.003	24	205	0.5152
5.008	21	205	0.4508
5.014	19	205	0.4079
5.019	17	205	0.3649
5.024	11	205	0.2361
5.029	9	205	0.1932
5.034	6	205	0.1288
5.039	8	205	0.1717
5.044	7	205	0.1503
5.049	4	205	0.0859
5.054	5	205	0.1073
5.059	6	205	0.1288
5.064	8	205	0.1717
5.069	9	205	0.1932
5.074	10	205	0.2147
5.079	12	205	0.2576
5.084	13	205	0.2791
5.089	15	205	0.322
5.094	17	205	0.3649
5.1	20	205	0.4293
5.105	20	205	0.4293
5.11	18	205	0.3864
5.115	20	205	0.4293
5.12	22	205	0.4723
5.125	23	205	0.4937
5.13	21	205	0.4508
5.135	24	205	0.5152
5.14	23	205	0.4937
5.145	18	205	0.3864
5.15	10	205	0.2147
5.155	8	205	0.1717
5.16	7	205	0.1503
5.165	6	205	0.1288
5.17	6	205	0.1288
5.175	6	205	0.1288
5.18	4	205	0.0859
5.186	2	205	0.0429
5.191	2	205	0.0429
5.196	2	205	0.0429
5.201	2	205	0.0429
5.206	2	205	0.0429
5.211	2	205	0.0429
5.216	1	205	0.0215
5.221	3	205	0.0644
5.226	0	205	0
5.231	2	205	0.0429
5.236	2	205	0.0429
5.241	2	205	0.0429
5.246	3	205	0.0644
5.251	3	205	0.0644
5.256	3	205	0.0644
5.261	5	205	0.1073
5.267	6	205	0.1288
5.272	9	205	0.1932
5.277	9	205	0.1932
5.282	13	205	0.2791
5.287	15	205	0.322
5.292	15	205	0.322
5.297	14	205	0.3005
5.302	16	205	0.3435
5.307	16	205	0.3435
5.312	17	205	0.3649
5.317	14	205	0.3005
5.322	10	205	0.2147
5.327	7	205	0.1503
5.332	6	205	0.1288
5.337	7	205	0.1503
5.342	7	205	0.1503
5.347	5	205	0.1073
5.353	6	205	0.1288
5.358	6	205	0.1288
5.363	4	205	0.0859
5.368	6	205	0.1288
5.373	6	205	0.1288
5.378	4	205	0.0859
5.383	5	205	0.1073
5.388	8	205	0.1717
5.393	6	205	0.1288
5.398	8	205	0.1717
5.403	9	205	0.1932
5.408	9	205	0.1932
5.413	7	205	0.1503
5.418	5	205	0.1073
5.423	5	205	0.1073
5.428	3	205	0.0644
5.433	3	205	0.0644
5.439	5	205	0.1073
5.444	4	205	0.0859
5.449	5	205	0.1073
5.454	3	205	0.0644
5.459	1	205	0.0215
5.464	2	205	0.0429
5.469	2	205	0.0429
5.474	2	221	0.0463
5.479	2	221	0.0463
5.484	2	221	0.0463
5.489	2	221	0.0463
5.494	3	221	0.0694
5.499	0	221	0
5.504	2	221	0.0463
5.509	1	221	0.0231
5.514	0	221	0
5.519	1	221	0.0231
5.525	1	221	0.0231
5.53	1	221	0.0231
5.535	1	221	0.0231
5.54	0	221	0
5.545	1	221	0.0231
5.55	0	221	0
5.555	1	221	0.0231
5.56	1	221	0.0231
5.565	0	221	0
5.57	1	221	0.0231
5.575	1	221	0.0231
5.58	0	221	0
5.585	1	221	0.0231
5.59	0	221	0
5.595	0	221	0
5.6	1	221	0.0231
5.605	1	221	0.0231
5.611	1	221	0.0231
5.616	1	221	0.0231
5.621	2	221	0.0463
5.626	3	221	0.0694
5.631	3	221	0.0694
5.636	3	221	0.0694
5.641	5	221	0.1157
5.646	6	221	0.1388
5.651	5	221	0.1157
5.656	8	221	0.1851
5.661	12	221	0.2777
5.666	12	221	0.2777
5.671	12	221	0.2777
5.676	16	221	0.3703
5.681	17	221	0.3934
5.686	16	221	0.3703
5.691	10	221	0.2314
5.697	6	221	0.1388
5.702	6	221	0.1388
5.707	5	221	0.1157
5.712	4	221	0.0926
5.717	4	221	0.0926
5.722	2	221	0.0463
5.727	2	221	0.0463
5.732	1	221	0.0231
5.737	1	221	0.0231
5.742	2	221	0.0463
5.747	1	221	0.0231
5.752	1	221	0.0231
5.757	1	221	0.0231
5.762	1	221	0.0231
5.767	1	221	0.0231
5.772	1	221	0.0231
5.777	1	221	0.0231
5.783	1	221	0.0231
5.788	0	221	0
5.793	1	221	0.0231
5.798	1	221	0.0231
5.803	0	221	0
5.808	0	221	0
5.813	0	221	0
5.818	0	221	0
5.823	0	221	0
5.828	0	221	0
5.833	0	221	0
5.838	0	221	0
5.843	0	221	0
5.848	0	221	0
5.853	0	221	0
5.858	0	221	0
5.863	0	221	0
5.869	0	221	0
5.874	0	221	0
5.879	0	221	0
5.884	0	221	0
5.889	0	221	0
5.894	0	221	0
5.899	0	221	0
5.904	0	221	0
5.909	0	221	0
5.914	0	221	0
5.919	0	221	0
5.924	0	221	0
5.929	0	221	0
5.934	0	221	0
5.939	1	221	0.0231
5.944	0	221	0
5.949	1	221	0.0231
5.955	0	221	0
5.96	1	221	0.0231
5.965	1	221	0.0231
5.97	0	221	0
5.975	1	221	0.0231
5.98	1	221	0.0231
5.985	1	221	0.0231
5.99	1	221	0.0231
5.995	1	221	0.0231
6	1	221	0.0231
6.005	1	221	0.0231
6.01	1	221	0.0231
6.015	1	221	0.0231
6.02	1	221	0.0231
6.025	0	221	0
6.03	0	221	0
6.035	1	221	0.0231
6.041	1	221	0.0231
6.046	0	221	0
6.051	1	221	0.0231
6.056	1	221	0.0231
6.061	0	221	0
6.066	1	221	0.0231
6.071	0	221	0
6.076	0	221	0
6.081	0	221	0
6.086	0	221	0
6.091	0	221	0
6.096	0	221	0
6.101	0	221	0
6.106	0	221	0
6.111	0	221	0
6.116	0	221	0
6.121	0	221	0
6.127	0	221	0
6.132	0	221	0
6.137	0	221	0
6.142	0	221	0
6.147	0	221	0
6.152	0	221	0
6.157	0	221	0
6.162	0	221	0
6.167	0	221	0
6.172	0	221	0
6.177	0	221	0
6.182	0	221	0
6.187	0	221	0
6.192	0	221	0
6.197	1	221	0.0231
6.202	0	221	0
6.207	1	221	0.0231
6.213	1	221	0.0231
6.218	1	221	0.0231
6.223	1	221	0.0231
6.228	2	221	0.0463
6.233	0	221	0
6.238	1	221	0.0231
6.243	1	221	0.0231
6.248	1	221	0.0231
6.253	2	221	0.0463
6.258	2	221	0.0463
6.263	3	221	0.0694
6.268	1	221	0.0231
6.273	2	221	0.0463
6.278	1	221	0.0231
6.283	1	221	0.0231
6.288	2	221	0.0463
6.293	1	221	0.0231
6.299	2	221	0.0463
6.304	1	221	0.0231
6.309	2	221	0.0463
6.314	2	221	0.0463
6.319	0	221	0
6.324	2	221	0.0463
6.329	1	221	0.0231
6.334	0	221	0
6.339	1	221	0.0231
6.344	1	221	0.0231
6.349	1	221	0.0231
6.354	1	221	0.0231
6.359	1	221	0.0231
6.364	2	221	0.0463
6.369	0	221	0
6.374	2	221	0.0463
6.38	2	221	0.0463
6.385	1	221	0.0231
6.39	2	221	0.0463
6.395	2	221	0.0463
6.4	0	221	0
6.405	3	221	0.0694
6.41	1	221	0.0231
6.415	0	221	0
6.42	2	221	0.0463
6.425	1	221	0.0231
6.43	3	221	0.0694
6.435	1	221	0.0231
6.44	3	221	0.0694
6.445	4	221	0.0926
6.45	3	221	0.0694
6.455	3	221	0.0694
6.46	4	221	0.0926
6.466	6	221	0.1388
6.471	3	221	0.0694
6.476	3	221	0.0694
6.481	6	221	0.1388
6.486	5	222	0.1162
6.491	7	222	0.1627
6.496	6	222	0.1395
6.501	7	222	0.1627
6.506	6	222	0.1395
6.511	2	222	0.0465
6.516	4	222	0.093
6.521	3	222	0.0697
6.526	3	222	0.0697
6.531	3	222	0.0697
6.536	2	222	0.0465
6.541	3	222	0.0697
6.546	1	222	0.0232
6.552	1	222	0.0232
6.557	1	222	0.0232
6.562	2	222	0.0465
6.567	1	222	0.0232
6.572	1	222	0.0232
6.577	1	222	0.0232
6.582	1	222	0.0232
6.587	2	222	0.0465
6.592	1	222	0.0232
6.597	1	222	0.0232
6.602	1	222	0.0232
6.607	0	222	0
6.612	0	222	0
6.617	1	222	0.0232
6.622	0	222	0
6.627	1	222	0.0232
6.632	0	222	0
6.638	0	222	0
6.643	0	222	0
6.648	1	222	0.0232
6.653	0	222	0
6.658	0	222	0
6.663	0	222	0
6.668	0	222	0
6.673	0	222	0
6.678	0	222	0
6.683	0	222	0
6.688	0	222	0
6.693	0	222	0
6.698	0	222	0
6.703	0	222	0
6.708	0	222	0
6.713	0	222	0
6.718	0	222	0
6.724	0	222	0
6.729	0	222	0
6.734	0	222	0
6.739	0	222	0
6.744	1	222	0.0232
6.749	0	222	0
6.754	0	222	0
6.759	1	222	0.0232
6.764	1	222	0.0232
6.769	0	222	0
6.774	1	222	0.0232
6.779	1	222	0.0232
6.784	0	222	0
6.789	1	222	0.0232
6.794	1	222	0.0232
6.799	1	222	0.0232
6.804	1	222	0.0232
6.81	1	222	0.0232
6.815	2	222	0.0465
6.82	1	222	0.0232
6.825	2	222	0.0465
6.83	1	222	0.0232
6.835	1	222	0.0232
6.84	1	222	0.0232
6.845	1	222	0.0232
6.85	1	222	0.0232
6.855	1	222	0.0232
6.86	1	222	0.0232
6.865	2	222	0.0465
6.87	1	222	0.0232
6.875	2	222	0.0465
6.88	1	222	0.0232
6.885	1	222	0.0232
6.89	1	222	0.0232
6.896	1	222	0.0232
6.901	1	222	0.0232
6.906	1	222	0.0232
6.911	2	222	0.0465
6.916	2	222	0.0465
6.921	0	222	0
6.926	2	222	0.0465
6.931	4	222	0.093
6.936	3	222	0.0697
6.941	4	222	0.093
6.946	6	222	0.1395
6.951	5	222	0.1162
6.956	6	222	0.1395
6.961	8	222	0.186
6.966	8	222	0.186
6.971	6	222	0.1395
6.976	5	222	0.1162
6.982	7	222	0.1627
6.987	7	222	0.1627
6.992	7	222	0.1627
6.997	9	222	0.2092
7.002	9	222	0.2092
7.007	6	222	0.1395
7.012	7	222	0.1627
7.017	7	222	0.1627
7.022	6	222	0.1395
7.027	4	222	0.093
7.032	7	222	0.1627
7.037	6	222	0.1395
7.042	6	222	0.1395
7.047	6	222	0.1395
7.052	6	222	0.1395
7.057	5	222	0.1162
7.062	1	222	0.0232
7.068	2	222	0.0465
7.073	3	222	0.0697
7.078	1	222	0.0232
7.083	2	222	0.0465
7.088	1	222	0.0232
7.093	3	222	0.0697
7.098	1	222	0.0232
7.103	2	222	0.0465
7.108	1	222	0.0232
7.113	1	222	0.0232
7.118	1	222	0.0232
7.123	1	222	0.0232
7.128	1	222	0.0232
7.133	1	222	0.0232
7.138	1	222	0.0232
7.143	1	222	0.0232
7.148	1	222	0.0232
7.154	1	222	0.0232
7.159	1	222	0.0232
7.164	1	222	0.0232
7.169	1	222	0.0232
7.174	1	222	0.0232
7.179	0	222	0
7.184	0	222	0
7.189	0	222	0
7.194	0	222	0
7.199	0	222	0
7.204	0	222	0
7.209	0	222	0
7.214	0	222	0
7.219	0	222	0
7.224	0	222	0
7.229	0	222	0
7.234	1	222	0.0232
7.24	0	222	0
7.245	0	222	0
7.25	0	222	0
7.255	1	222	0.0232
7.26	1	222	0.0232
7.265	0	222	0
7.27	0	222	0
7.275	0	222	0
7.28	1	222	0.0232
7.285	0	222	0
7.29	1	222	0.0232
7.295	1	222	0.0232
7.3	1	222	0.0232
7.305	0	222	0
7.31	1	222	0.0232
7.315	4	222	0.093
7.32	3	222	0.0697
7.326	4	222	0.093
7.331	5	222	0.1162
7.336	9	222	0.2092
7.341	9	222	0.2092
7.346	9	222	0.2092
7.351	12	222	0.279
7.356	14	222	0.3254
7.361	17	222	0.3952
7.366	14	222	0.3254
7.371	14	222	0.3254
7.376	13	222	0.3022
7.381	10	222	0.2325
7.386	8	222	0.186
7.391	6	222	0.1395
7.396	5	222	0.1162
7.401	4	222	0.093
7.406	4	222	0.093
7.412	4	222	0.093
7.417	3	222	0.0697
7.422	2	222	0.0465
7.427	2	222	0.0465
7.432	1	222	0.0232
7.437	2	222	0.0465
7.442	1	222	0.0232
7.447	1	222	0.0232
7.452	2	222	0.0465
7.457	1	222	0.0232
7.462	1	222	0.0232
7.467	2	222	0.0465
7.472	1	222	0.0232
7.477	0	222	0
7.482	1	222	0.0232
7.487	1	222	0.0232
7.492	1	222	0.0232
7.498	2	219	0.0459
7.503	1	219	0.0229
7.508	0	219	0
7.513	1	219	0.0229
7.518	2	219	0.0459
7.523	1	219	0.0229
7.528	2	219	0.0459
7.533	1	219	0.0229
7.538	3	219	0.0688
7.543	2	219	0.0459
7.548	4	219	0.0917
7.553	7	219	0.1605
7.558	5	219	0.1147
7.563	6	219	0.1376
7.568	8	219	0.1835
7.573	9	219	0.2064
7.579	8	219	0.1835
7.584	8	219	0.1835
7.589	10	219	0.2293
7.594	13	219	0.2981
7.599	12	219	0.2752
7.604	14	219	0.321
7.609	14	219	0.321
7.614	17	219	0.3898
7.619	16	219	0.3669
7.624	10	219	0.2293
7.629	7	219	0.1605
7.634	7	219	0.1605
7.639	6	219	0.1376
7.644	3	219	0.0688
7.649	4	219	0.0917
7.654	3	219	0.0688
7.659	2	219	0.0459
7.665	1	219	0.0229
7.67	2	219	0.0459
7.675	1	219	0.0229
7.68	1	219	0.0229
7.685	2	219	0.0459
7.69	2	219	0.0459
7.695	1	219	0.0229
7.7	1	219	0.0229
7.705	2	219	0.0459
7.71	1	219	0.0229
7.715	1	219	0.0229
7.72	1	219	0.0229
7.725	1	219	0.0229
7.73	1	219	0.0229
7.735	1	219	0.0229
7.74	1	219	0.0229
7.745	0	219	0
7.751	0	219	0
7.756	1	219	0.0229
7.761	1	219	0.0229
7.766	1	219	0.0229
7.771	1	219	0.0229
7.776	1	219	0.0229
7.781	1	219	0.0229
7.786	0	219	0
7.791	1	219	0.0229
7.796	1	219	0.0229
7.801	0	219	0
7.806	2	219	0.0459
7.811	1	219	0.0229
7.816	3	219	0.0688
7.821	2	219	0.0459
7.826	5	219	0.1147
7.831	8	219	0.1835
7.837	9	219	0.2064
7.842	9	219	0.2064
7.847	12	219	0.2752
7.852	13	219	0.2981
7.857	14	219	0.321
7.862	14	219	0.321
7.867	16	219	0.3669
7.872	19	219	0.4357
7.877	19	219	0.4357
7.882	18	219	0.4128
7.887	18	219	0.4128
7.892	20	219	0.4586
7.897	16	219	0.3669
7.902	10	219	0.2293
7.907	6	219	0.1376
7.912	5	219	0.1147
7.917	4	219	0.0917
7.923	2	219	0.0459
7.928	2	219	0.0459
7.933	2	219	0.0459
7.938	2	219	0.0459
7.943	1	219	0.0229
7.948	1	219	0.0229
7.953	1	219	0.0229
7.958	1	219	0.0229
7.963	1	219	0.0229
7.968	2	219	0.0459
7.973	1	219	0.0229
7.978	1	219	0.0229
7.983	1	219	0.0229
7.988	1	219	0.0229
7.993	1	219	0.0229
7.998	1	219	0.0229
8.003	1	219	0.0229
8.009	1	219	0.0229
8.014	0	219	0
8.019	1	219	0.0229
8.024	0	219	0
8.029	1	219	0.0229
8.034	1	219	0.0229
8.039	1	219	0.0229
8.044	0	219	0
8.049	0	219	0
8.054	0	219	0
8.059	0	219	0
8.064	0	219	0
8.069	1	219	0.0229
8.074	0	219	0
8.079	0	219	0
8.084	0	219	0
8.089	1	219	0.0229
8.095	0	219	0
8.1	0	219	0
8.105	0	219	0
8.11	1	219	0.0229
8.115	1	219	0.0229
8.12	0	219	0
8.125	2	219	0.0459
8.13	4	219	0.0917
8.135	5	219	0.1147
8.14	5	219	0.1147
8.145	10	219	0.2293
8.15	13	219	0.2981
8.155	15	219	0.344
8.16	22	219	0.5045
8.165	27	219	0.6192
8.17	28	219	0.6421
8.175	26	219	0.5962
8.181	21	219	0.4816
8.186	14	219	0.321
8.191	12	219	0.2752
8.196	12	219	0.2752
8.201	8	219	0.1835
8.206	7	219	0.1605
8.211	6	219	0.1376
8.216	3	219	0.0688
8.221	2	219	0.0459
8.226	1	219	0.0229
8.231	1	219	0.0229
8.236	1	219	0.0229
8.241	1	219	0.0229
8.246	3	219	0.0688
8.251	1	219	0.0229
8.256	1	219	0.0229
8.261	1	219	0.0229
8.267	1	219	0.0229
8.272	1	219	0.0229
8.277	1	219	0.0229
8.282	1	219	0.0229
8.287	1	219	0.0229
8.292	1	219	0.0229
8.297	0	219	0
8.302	0	219	0
8.307	0	219	0
8.312	0	219	0
8.317	1	219	0.0229
8.322	1	219	0.0229
8.327	0	219	0
8.332	0	219	0
8.337	0	219	0
8.342	0	219	0
8.347	0	219	0
8.353	0	219	0
8.358	0	219	0
8.363	0	219	0
8.368	1	219	0.0229
8.373	0	219	0
8.378	0	219	0
8.383	0	219	0
8.388	0	219	0
8.393	2	219	0.0459
8.398	0	219	0
8.403	0	219	0
8.408	1	219	0.0229
8.413	1	219	0.0229
8.418	1	219	0.0229
8.423	3	219	0.0688
8.428	4	219	0.0917
8.433	4	219	0.0917
8.439	8	219	0.1835
8.444	11	219	0.2523
8.449	18	219	0.4128
8.454	24	219	0.5504
8.459	24	219	0.5504
8.464	20	219	0.4586
8.469	19	219	0.4357
8.474	19	219	0.4357
8.479	18	219	0.4128
8.484	13	219	0.2981
8.489	11	219	0.2523
8.494	8	219	0.1835
8.499	7	219	0.1605
8.504	5	219	0.1147
8.509	1	218	0.0228
8.514	2	218	0.0457
8.519	1	218	0.0228
8.525	2	218	0.0457
8.53	1	218	0.0228
8.535	2	218	0.0457
8.54	1	218	0.0228
8.545	2	218	0.0457
8.55	1	218	0.0228
8.555	1	218	0.0228
8.56	1	218	0.0228
8.565	1	218	0.0228
8.57	1	218	0.0228
8.575	0	218	0
8.58	1	218	0.0228
8.585	0	218	0
8.59	1	218	0.0228
8.595	1	218	0.0228
8.6	0	218	0
8.605	1	218	0.0228
8.611	1	218	0.0228
8.616	0	218	0
8.621	1	218	0.0228
8.626	0	218	0
8.631	1	218	0.0228
8.636	0	218	0
8.641	0	218	0
8.646	1	218	0.0228
8.651	1	218	0.0228
8.656	0	218	0
8.661	0	218	0
8.666	0	218	0
8.671	2	218	0.0457
8.676	1	218	0.0228
8.681	0	218	0
8.686	1	218	0.0228
8.692	1	218	0.0228
8.697	1	218	0.0228
8.702	1	218	0.0228
8.707	3	218	0.0685
8.712	3	218	0.0685
8.717	4	218	0.0913
8.722	6	218	0.137
8.727	11	218	0.2511
8.732	14	218	0.3196
8.737	16	218	0.3652
8.742	15	218	0.3424
8.747	13	218	0.2968
8.752	15	218	0.3424
8.757	18	218	0.4109
8.762	12	218	0.2739
8.767	12	218	0.2739
8.772	10	218	0.2283
8.778	8	218	0.1826
8.783	7	218	0.1598
8.788	5	218	0.1141
8.793	3	218	0.0685
8.798	2	218	0.0457
8.803	2	218	0.0457
8.808	2	218	0.0457
8.813	2	218	0.0457
8.818	1	218	0.0228
8.823	2	218	0.0457
8.828	1	218	0.0228
8.833	1	218	0.0228
8.838	1	218	0.0228
8.843	0	218	0
8.848	2	218	0.0457
8.853	0	218	0
8.858	1	218	0.0228
8.864	0	218	0
8.869	1	218	0.0228
8.874	1	218	0.0228
8.879	1	218	0.0228
8.884	1	218	0.0228
8.889	1	218	0.0228
8.894	1	218	0.0228
8.899	0	218	0
8.904	0	218	0
8.909	1	218	0.0228
8.914	0	218	0
8.919	0	218	0
8.924	1	218	0.0228
8.929	1	218	0.0228
8.934	1	218	0.0228
8.939	0	218	0
8.944	1	218	0.0228
8.95	2	218	0.0457
8.955	1	218	0.0228
8.96	1	218	0.0228
8.965	3	218	0.0685
8.97	4	218	0.0913
8.975	4	218	0.0913
8.98	6	218	0.137
8.985	7	218	0.1598
8.99	8	218	0.1826
8.995	7	218	0.1598
9	12	218	0.2739
9.005	15	218	0.3424
9.01	19	218	0.4337
9.015	19	218	0.4337
9.02	14	218	0.3196
9.025	9	218	0.2054
9.03	11	218	0.2511
9.036	12	218	0.2739
9.041	10	218	0.2283
9.046	8	218	0.1826
9.051	6	218	0.137
9.056	5	218	0.1141
9.061	4	218	0.0913
9.066	2	218	0.0457
9.071	1	218	0.0228
9.076	1	218	0.0228
9.081	1	218	0.0228
9.086	2	218	0.0457
9.091	1	218	0.0228
9.096	2	218	0.0457
9.101	1	218	0.0228
9.106	1	218	0.0228
9.111	1	218	0.0228
9.116	1	218	0.0228
9.122	1	218	0.0228
9.127	1	218	0.0228
9.132	1	218	0.0228
9.137	1	218	0.0228
9.142	0	218	0
9.147	1	218	0.0228
9.152	0	218	0
9.157	1	218	0.0228
9.162	0	218	0
9.167	0	218	0
9.172	0	218	0
9.177	0	218	0
9.182	0	218	0
9.187	0	218	0
9.192	1	218	0.0228
9.197	0	218	0
9.202	0	218	0
9.208	0	218	0
9.213	1	218	0.0228
9.218	1	218	0.0228
9.223	0	218	0
9.228	0	218	0
9.233	1	218	0.0228
9.238	0	218	0
9.243	1	218	0.0228
9.248	2	218	0.0457
9.253	1	218	0.0228
9.258	1	218	0.0228
9.263	1	218	0.0228
9.268	3	218	0.0685
9.273	3	218	0.0685
9.278	4	218	0.0913
9.283	5	218	0.1141
9.288	8	218	0.1826
9.294	8	218	0.1826
9.299	11	218	0.2511
9.304	13	218	0.2968
9.309	13	218	0.2968
9.314	16	218	0.3652
9.319	20	218	0.4565
9.324	16	218	0.3652
9.329	13	218	0.2968
9.334	12	218	0.2739
9.339	12	218	0.2739
9.344	11	218	0.2511
9.349	9	218	0.2054
9.354	7	218	0.1598
9.359	4	218	0.0913
9.364	5	218	0.1141
9.369	4	218	0.0913
9.374	2	218	0.0457
9.38	2	218	0.0457
9.385	2	218	0.0457
9.39	2	218	0.0457
9.395	1	218	0.0228
9.4	1	218	0.0228
9.405	1	218	0.0228
9.41	2	218	0.0457
9.415	1	218	0.0228
9.42	0	218	0
9.425	1	218	0.0228
9.43	1	218	0.0228
9.435	1	218	0.0228
9.44	1	218	0.0228
9.445	1	218	0.0228
9.45	2	218	0.0457
9.455	2	218	0.0457
9.46	1	218	0.0228
9.466	1	218	0.0228
9.471	2	218	0.0457
9.476	2	218	0.0457
9.481	0	218	0
9.486	2	218	0.0457
9.491	3	218	0.0685
9.496	4	218	0.0913
9.501	4	218	0.0913
9.506	6	218	0.137
9.511	9	218	0.2054
9.516	8	218	0.1826
9.521	10	216	0.2262
9.526	11	216	0.2488
9.531	10	216	0.2262
9.536	8	216	0.1809
9.541	10	216	0.2262
9.546	12	216	0.2714
9.552	12	216	0.2714
9.557	10	216	0.2262
9.562	13	216	0.294
9.567	16	216	0.3619
9.572	18	216	0.4071
9.577	17	216	0.3845
9.582	11	216	0.2488
9.587	7	216	0.1583
9.592	8	216	0.1809
9.597	9	216	0.2036
9.602	6	216	0.1357
9.607	4	216	0.0905
9.612	5	216	0.1131
9.617	4	216	0.0905
9.622	3	216	0.0679
9.627	2	216	0.0452
9.632	2	216	0.0452
9.638	1	216	0.0226
9.643	2	216	0.0452
9.648	2	216	0.0452
9.653	1	216	0.0226
9.658	1	216	0.0226
9.663	1	216	0.0226
9.668	1	216	0.0226
9.673	1	216	0.0226
9.678	1	216	0.0226
9.683	0	216	0
9.688	1	216	0.0226
9.693	1	216	0.0226
9.698	1	216	0.0226
9.703	2	216	0.0452
9.708	2	216	0.0452
9.713	0	216	0
9.718	2	216	0.0452
9.724	5	216	0.1131
9.729	3	216	0.0679
9.734	5	216	0.1131
9.739	5	216	0.1131
9.744	4	216	0.0905
9.749	6	216	0.1357
9.754	8	216	0.1809
9.759	8	216	0.1809
9.764	7	216	0.1583
9.769	9	216	0.2036
9.774	12	216	0.2714
9.779	14	216	0.3166
9.784	11	216	0.2488
9.789	10	216	0.2262
9.794	9	216	0.2036
9.799	9	216	0.2036
9.804	9	216	0.2036
9.81	9	216	0.2036
9.815	7	216	0.1583
9.82	7	216	0.1583
9.825	8	216	0.1809
9.83	7	216	0.1583
9.835	5	216	0.1131
9.84	7	216	0.1583
9.845	8	216	0.1809
9.85	10	216	0.2262
9.855	9	216	0.2036
9.86	7	216	0.1583
9.865	4	216	0.0905
9.87	5	216	0.1131
9.875	6	216	0.1357
9.88	6	216	0.1357
9.885	3	216	0.0679
9.891	3	216	0.0679
9.896	5	216	0.1131
9.901	6	216	0.1357
9.906	4	216	0.0905
9.911	2	216	0.0452
9.916	2	216	0.0452
9.921	2	216	0.0452
9.926	3	216	0.0679
9.931	3	216	0.0679
9.936	1	216	0.0226
9.941	2	216	0.0452
9.946	3	216	0.0679
9.951	3	216	0.0679
9.956	1	216	0.0226
9.961	2	216	0.0452
9.966	2	216	0.0452
9.971	3	216	0.0679
9.977	4	216	0.0905
9.982	5	216	0.1131
9.987	6	216	0.1357
9.992	5	216	0.1131
9.997	7	216	0.1583
10.002	9	216	0.2036
10.007	10	216	0.2262
10.012	8	216	0.1809
10.017	10	216	0.2262
10.022	8	216	0.1809
10.027	8	216	0.1809
10.032	8	216	0.1809
10.037	8	216	0.1809
10.042	4	216	0.0905
10.047	5	216	0.1131
10.052	6	216	0.1357
10.057	8	216	0.1809
10.063	6	216	0.1357
10.068	5	216	0.1131
10.073	6	216	0.1357
10.078	5	216	0.1131
10.083	6	216	0.1357
10.088	7	216	0.1583
10.093	5	216	0.1131
10.098	3	216	0.0679
10.103	4	216	0.0905
10.108	5	216	0.1131
[truncated: 26,860 more rows]
