# Supplementary material for: Load identification method for pepper harvesting drum based on dynamic chaotic characteristics of vibration-torque coupling
Source: PLoS One. 2026 Jun 29;21(6):e0352360. doi: 10.1371/journal.pone.0352360 (PMC13313362; doi:10.1371/journal.pone.0352360)
Supplement: S2 File — (ZIP) [file pone.0352360.s002.zip › S2 File. The raw data of the experiments/Extreme control group-2024-09-21_233956.xlsx]

## Sheet: Data
Time/s	torque	speed	power
0	5	28	0.0147
0.005	4	28	0.0117
0.01	5	28	0.0147
0.015	5	28	0.0147
0.02	6	28	0.0176
0.025	6	28	0.0176
0.03	6	28	0.0176
0.035	5	28	0.0147
0.04	4	28	0.0117
0.045	4	28	0.0117
0.05	4	28	0.0117
0.055	5	28	0.0147
0.06	5	28	0.0147
0.065	5	28	0.0147
0.07	4	28	0.0117
0.075	4	28	0.0117
0.08	4	28	0.0117
0.085	4	28	0.0117
0.09	3	28	0.0088
0.095	3	28	0.0088
0.1	3	28	0.0088
0.105	3	28	0.0088
0.11	3	28	0.0088
0.115	3	28	0.0088
0.12	2	28	0.0059
0.126	2	28	0.0059
0.131	2	28	0.0059
0.136	2	28	0.0059
0.141	2	28	0.0059
0.146	2	28	0.0059
0.151	2	28	0.0059
0.156	2	28	0.0059
0.161	2	28	0.0059
0.166	2	28	0.0059
0.171	2	28	0.0059
0.176	3	28	0.0088
0.181	3	28	0.0088
0.186	3	28	0.0088
0.191	3	28	0.0088
0.196	3	28	0.0088
0.201	3	28	0.0088
0.206	3	28	0.0088
0.211	3	28	0.0088
0.216	3	28	0.0088
0.221	4	28	0.0117
0.226	4	28	0.0117
0.231	5	28	0.0147
0.236	3	28	0.0088
0.241	4	28	0.0117
0.246	5	28	0.0147
0.251	5	28	0.0147
0.256	6	28	0.0176
0.261	4	28	0.0117
0.266	4	28	0.0117
0.271	6	28	0.0176
0.276	3	28	0.0088
0.281	4	28	0.0117
0.286	4	28	0.0117
0.291	6	28	0.0176
0.296	5	28	0.0147
0.301	4	28	0.0117
0.306	5	28	0.0147
0.311	3	28	0.0088
0.316	3	28	0.0088
0.321	3	28	0.0088
0.326	3	28	0.0088
0.331	2	28	0.0059
0.336	2	28	0.0059
0.341	1	28	0.0029
0.346	1	28	0.0029
0.351	1	28	0.0029
0.356	1	28	0.0029
0.361	1	28	0.0029
0.366	1	28	0.0029
0.372	2	28	0.0059
0.377	1	28	0.0029
0.382	1	28	0.0029
0.387	1	28	0.0029
0.392	1	28	0.0029
0.397	1	28	0.0029
0.402	1	28	0.0029
0.407	2	28	0.0059
0.412	1	28	0.0029
0.417	2	28	0.0059
0.422	1	28	0.0029
0.427	2	28	0.0059
0.432	1	28	0.0029
0.437	3	28	0.0088
0.442	3	28	0.0088
0.447	3	28	0.0088
0.452	3	28	0.0088
0.457	3	28	0.0088
0.462	3	28	0.0088
0.467	3	28	0.0088
0.472	4	28	0.0117
0.477	3	28	0.0088
0.482	4	28	0.0117
0.487	4	28	0.0117
0.492	4	28	0.0117
0.497	5	28	0.0147
0.502	5	28	0.0147
0.507	5	28	0.0147
0.512	4	28	0.0117
0.517	4	28	0.0117
0.522	4	28	0.0117
0.527	3	28	0.0088
0.532	2	28	0.0059
0.537	3	28	0.0088
0.542	3	28	0.0088
0.547	3	28	0.0088
0.552	3	28	0.0088
0.557	2	28	0.0059
0.562	2	28	0.0059
0.567	1	28	0.0029
0.572	1	28	0.0029
0.577	2	28	0.0059
0.582	2	28	0.0059
0.587	2	28	0.0059
0.592	1	28	0.0029
0.597	1	28	0.0029
0.602	1	28	0.0029
0.607	1	28	0.0029
0.612	1	28	0.0029
0.617	2	28	0.0059
0.623	2	28	0.0059
0.628	3	28	0.0088
0.633	3	28	0.0088
0.638	4	28	0.0117
0.643	4	28	0.0117
0.648	4	28	0.0117
0.653	5	28	0.0147
0.658	4	28	0.0117
0.663	4	28	0.0117
0.668	4	28	0.0117
0.673	5	28	0.0147
0.678	5	28	0.0147
0.683	6	29	0.0182
0.688	6	29	0.0182
0.693	6	29	0.0182
0.698	6	29	0.0182
0.703	6	29	0.0182
0.708	5	29	0.0152
0.713	4	29	0.0121
0.718	4	29	0.0121
0.723	4	29	0.0121
0.728	4	29	0.0121
0.733	4	29	0.0121
0.738	4	29	0.0121
0.743	3	29	0.0091
0.748	3	29	0.0091
0.753	3	29	0.0091
0.758	4	29	0.0121
0.763	4	29	0.0121
0.768	4	29	0.0121
0.773	3	29	0.0091
0.778	3	29	0.0091
0.783	3	29	0.0091
0.788	4	29	0.0121
0.793	6	29	0.0182
0.798	7	29	0.0213
0.803	7	29	0.0213
0.808	7	29	0.0213
0.813	7	29	0.0213
0.818	7	29	0.0213
0.823	7	29	0.0213
0.828	9	29	0.0273
0.833	9	29	0.0273
0.838	10	29	0.0304
0.843	10	29	0.0304
0.848	9	29	0.0273
0.853	7	29	0.0213
0.858	6	29	0.0182
0.863	7	29	0.0213
0.869	8	29	0.0243
0.874	8	29	0.0243
0.879	8	29	0.0243
0.884	8	29	0.0243
0.889	7	29	0.0213
0.894	6	29	0.0182
0.899	7	29	0.0213
0.904	8	29	0.0243
0.909	8	29	0.0243
0.914	9	29	0.0273
0.919	11	29	0.0334
0.924	12	29	0.0364
0.929	13	29	0.0395
0.934	15	29	0.0455
0.939	16	29	0.0486
0.944	16	29	0.0486
0.949	15	29	0.0455
0.954	13	29	0.0395
0.959	11	29	0.0334
0.964	10	29	0.0304
0.969	10	29	0.0304
0.974	10	29	0.0304
0.979	11	29	0.0334
0.984	11	29	0.0334
0.989	11	29	0.0334
0.994	10	29	0.0304
0.999	10	29	0.0304
1.004	13	29	0.0395
1.009	14	29	0.0425
1.014	16	29	0.0486
1.019	15	29	0.0455
1.024	15	29	0.0455
1.029	15	29	0.0455
1.034	15	29	0.0455
1.039	18	29	0.0547
1.044	21	29	0.0638
1.049	21	29	0.0638
1.054	20	29	0.0607
1.059	17	29	0.0516
1.064	15	29	0.0455
1.069	13	29	0.0395
1.074	13	29	0.0395
1.079	16	29	0.0486
1.084	18	29	0.0547
1.089	18	29	0.0547
1.094	18	29	0.0547
1.099	17	29	0.0516
1.104	17	29	0.0516
1.109	18	29	0.0547
1.115	20	29	0.0607
1.12	22	29	0.0668
1.125	23	29	0.0698
1.13	22	29	0.0668
1.135	20	29	0.0607
1.14	20	29	0.0607
1.145	21	29	0.0638
1.15	21	29	0.0638
1.155	21	29	0.0638
1.16	22	29	0.0668
1.165	22	29	0.0668
1.17	22	29	0.0668
1.175	21	29	0.0638
1.18	21	29	0.0638
1.185	22	29	0.0668
1.19	23	29	0.0698
1.195	23	29	0.0698
1.2	24	29	0.0729
1.205	24	29	0.0729
1.21	24	29	0.0729
1.215	25	29	0.0759
1.22	26	29	0.079
1.225	26	29	0.079
1.23	26	29	0.079
1.235	26	29	0.079
1.24	28	29	0.085
1.245	30	29	0.0911
1.25	31	29	0.0941
1.255	32	29	0.0972
1.26	32	29	0.0972
1.265	30	29	0.0911
1.27	28	29	0.085
1.275	28	29	0.085
1.28	30	29	0.0911
1.285	31	29	0.0941
1.29	32	29	0.0972
1.295	32	29	0.0972
1.3	31	29	0.0941
1.305	31	29	0.0941
1.31	30	29	0.0911
1.315	31	29	0.0941
1.32	32	29	0.0972
1.325	31	29	0.0941
1.33	31	29	0.0941
1.335	31	29	0.0941
1.34	32	29	0.0972
1.345	32	29	0.0972
1.35	33	29	0.1002
1.355	33	29	0.1002
1.36	34	29	0.1032
1.366	35	29	0.1063
1.371	37	29	0.1124
1.376	38	29	0.1154
1.381	39	29	0.1184
1.386	39	29	0.1184
1.391	38	29	0.1154
1.396	36	29	0.1093
1.401	37	29	0.1124
1.406	38	29	0.1154
1.411	38	29	0.1154
1.416	39	29	0.1184
1.421	40	29	0.1215
1.426	38	29	0.1154
1.431	37	29	0.1124
1.436	38	29	0.1154
1.441	38	29	0.1154
1.446	37	29	0.1124
1.451	38	29	0.1154
1.456	39	29	0.1184
1.461	40	29	0.1215
1.466	41	29	0.1245
1.471	41	29	0.1245
1.476	41	29	0.1245
1.481	40	29	0.1215
1.486	39	29	0.1184
1.491	38	29	0.1154
1.496	40	29	0.1215
1.501	39	29	0.1184
1.506	40	29	0.1215
1.511	39	29	0.1184
1.516	38	29	0.1154
1.521	38	29	0.1154
1.526	38	29	0.1154
1.531	38	29	0.1154
1.536	37	29	0.1124
1.541	36	29	0.1093
1.546	36	29	0.1093
1.551	36	29	0.1093
1.556	36	29	0.1093
1.561	35	29	0.1063
1.566	34	29	0.1032
1.571	35	29	0.1063
1.576	34	29	0.1032
1.581	33	29	0.1002
1.586	33	29	0.1002
1.591	32	29	0.0972
1.596	33	29	0.1002
1.601	33	29	0.1002
1.606	32	29	0.0972
1.612	31	29	0.0941
1.617	30	29	0.0911
1.622	30	29	0.0911
1.627	30	29	0.0911
1.632	29	29	0.0881
1.637	29	29	0.0881
1.642	29	29	0.0881
1.647	29	29	0.0881
1.652	28	29	0.085
1.657	28	29	0.085
1.662	28	29	0.085
1.667	27	29	0.082
1.672	28	29	0.085
1.677	27	29	0.082
1.682	27	29	0.082
1.687	26	33	0.0898
1.692	27	33	0.0933
1.697	26	33	0.0898
1.702	26	33	0.0898
1.707	25	33	0.0864
1.712	26	33	0.0898
1.717	25	33	0.0864
1.722	25	33	0.0864
1.727	24	33	0.0829
1.732	25	33	0.0864
1.737	23	33	0.0795
1.742	23	33	0.0795
1.747	39	33	0.1348
1.752	90	33	0.311
1.757	111	33	0.3836
1.762	118	33	0.4077
1.767	123	33	0.425
1.772	124	33	0.4285
1.777	128	33	0.4423
1.782	121	33	0.4181
1.787	109	33	0.3766
1.792	98	33	0.3386
1.797	74	33	0.2557
1.802	43	33	0.1486
1.807	24	33	0.0829
1.812	12	33	0.0415
1.817	6	33	0.0207
1.822	1	33	0.0035
1.827	1	33	0.0035
1.832	1	33	0.0035
1.837	1	33	0.0035
1.842	1	33	0.0035
1.847	1	33	0.0035
1.852	1	33	0.0035
1.858	1	33	0.0035
1.863	1	33	0.0035
1.868	1	33	0.0035
1.873	1	33	0.0035
1.878	1	33	0.0035
1.883	1	33	0.0035
1.888	2	33	0.0069
1.893	2	33	0.0069
1.898	1	33	0.0035
1.903	3	33	0.0104
1.908	10	33	0.0346
1.913	35	33	0.1209
1.918	69	33	0.2384
1.923	95	33	0.3283
1.928	102	33	0.3525
1.933	104	33	0.3594
1.938	94	33	0.3248
1.943	80	33	0.2764
1.948	61	33	0.2108
1.953	43	33	0.1486
1.958	31	33	0.1071
1.963	25	33	0.0864
1.968	24	33	0.0829
1.973	25	33	0.0864
1.978	28	33	0.0968
1.983	29	33	0.1002
1.988	26	33	0.0898
1.993	24	33	0.0829
1.998	24	33	0.0829
2.003	26	33	0.0898
2.008	30	33	0.1037
2.013	30	33	0.1037
2.018	30	33	0.1037
2.023	31	33	0.1071
2.028	32	33	0.1106
2.033	33	33	0.114
2.038	33	33	0.114
2.043	36	33	0.1244
2.048	41	33	0.1417
2.053	43	33	0.1486
2.058	49	33	0.1693
2.063	58	33	0.2004
2.068	62	33	0.2142
2.073	60	33	0.2073
2.078	55	33	0.1901
2.083	50	33	0.1728
2.088	43	33	0.1486
2.093	35	33	0.1209
2.098	28	33	0.0968
2.104	24	33	0.0829
2.109	22	33	0.076
2.114	21	33	0.0726
2.119	21	33	0.0726
2.124	26	33	0.0898
2.129	31	33	0.1071
2.134	38	33	0.1313
2.139	43	33	0.1486
2.144	45	33	0.1555
2.149	45	33	0.1555
2.154	44	33	0.152
2.159	40	33	0.1382
2.164	38	33	0.1313
2.169	39	33	0.1348
2.174	44	33	0.152
2.179	49	33	0.1693
2.184	53	33	0.1831
2.189	56	33	0.1935
2.194	55	33	0.1901
2.199	52	33	0.1797
2.204	47	33	0.1624
2.209	42	33	0.1451
2.214	37	33	0.1279
2.219	35	33	0.1209
2.224	32	33	0.1106
2.229	29	33	0.1002
2.234	30	33	0.1037
2.239	33	33	0.114
2.244	35	33	0.1209
2.249	40	33	0.1382
2.254	44	33	0.152
2.259	44	33	0.152
2.264	43	33	0.1486
2.269	47	33	0.1624
2.274	49	33	0.1693
2.279	44	33	0.152
2.284	40	33	0.1382
2.289	42	33	0.1451
2.294	42	33	0.1451
2.299	38	33	0.1313
2.304	38	33	0.1313
2.309	41	33	0.1417
2.314	39	33	0.1348
2.319	34	33	0.1175
2.324	37	33	0.1279
2.329	41	33	0.1417
2.334	42	33	0.1451
2.339	42	33	0.1451
2.344	45	33	0.1555
2.349	47	33	0.1624
2.355	44	33	0.152
2.36	42	33	0.1451
2.365	41	33	0.1417
2.37	38	33	0.1313
2.375	34	33	0.1175
2.38	36	33	0.1244
2.385	41	33	0.1417
2.39	40	33	0.1382
2.395	35	33	0.1209
2.4	36	33	0.1244
2.405	38	33	0.1313
2.41	34	33	0.1175
2.415	35	33	0.1209
2.42	42	33	0.1451
2.425	41	33	0.1417
2.43	40	33	0.1382
2.435	42	33	0.1451
2.44	44	33	0.152
2.445	44	33	0.152
2.45	40	33	0.1382
2.455	41	33	0.1417
2.46	44	33	0.152
2.465	43	33	0.1486
2.47	40	33	0.1382
2.475	39	33	0.1348
2.48	38	33	0.1313
2.485	34	33	0.1175
2.49	33	33	0.114
2.495	35	33	0.1209
2.5	35	33	0.1209
2.505	36	33	0.1244
2.51	39	33	0.1348
2.515	40	33	0.1382
2.52	38	33	0.1313
2.525	40	33	0.1382
2.53	41	33	0.1417
2.535	37	33	0.1279
2.54	37	33	0.1279
2.545	41	33	0.1417
2.55	40	33	0.1382
2.555	38	33	0.1313
2.56	40	33	0.1382
2.565	38	33	0.1313
2.57	35	33	0.1209
2.575	35	33	0.1209
2.58	36	33	0.1244
2.585	35	33	0.1209
2.59	37	33	0.1279
2.595	41	33	0.1417
2.601	40	33	0.1382
2.606	38	33	0.1313
2.611	39	33	0.1348
2.616	39	33	0.1348
2.621	35	33	0.1209
2.626	33	33	0.114
2.631	34	33	0.1175
2.636	34	33	0.1175
2.641	34	33	0.1175
2.646	36	33	0.1244
2.651	38	33	0.1313
2.656	38	33	0.1313
2.661	40	33	0.1382
2.666	43	33	0.1486
2.671	42	33	0.1451
2.676	38	33	0.1313
2.681	37	33	0.1279
2.686	37	33	0.1279
2.691	32	54	0.1809
2.696	30	54	0.1696
2.701	32	54	0.1809
2.706	30	54	0.1696
2.711	28	54	0.1583
2.716	31	54	0.1753
2.721	32	54	0.1809
2.726	31	54	0.1753
2.731	32	54	0.1809
2.736	32	54	0.1809
2.741	32	54	0.1809
2.746	33	54	0.1866
2.751	34	54	0.1923
2.756	35	54	0.1979
2.761	37	54	0.2092
2.766	36	54	0.2036
2.771	35	54	0.1979
2.776	37	54	0.2092
2.781	37	54	0.2092
2.786	34	54	0.1923
2.791	36	54	0.2036
2.796	36	54	0.2036
2.801	35	54	0.1979
2.806	36	54	0.2036
2.811	36	54	0.2036
2.816	34	54	0.1923
2.821	34	54	0.1923
2.826	35	54	0.1979
2.831	31	54	0.1753
2.836	27	54	0.1527
2.841	28	54	0.1583
2.847	26	54	0.147
2.852	24	54	0.1357
2.857	28	54	0.1583
2.862	29	54	0.164
2.867	29	54	0.164
2.872	33	54	0.1866
2.877	35	54	0.1979
2.882	34	54	0.1923
2.887	37	54	0.2092
2.892	37	54	0.2092
2.897	34	54	0.1923
2.902	34	54	0.1923
2.907	36	54	0.2036
2.912	32	54	0.1809
2.917	31	54	0.1753
2.922	30	54	0.1696
2.927	28	54	0.1583
2.932	26	54	0.147
2.937	25	54	0.1414
2.942	24	54	0.1357
2.947	25	54	0.1414
2.952	29	54	0.164
2.957	30	54	0.1696
2.962	30	54	0.1696
2.967	32	54	0.1809
2.972	33	54	0.1866
2.977	36	54	0.2036
2.982	38	54	0.2149
2.987	36	54	0.2036
2.992	36	54	0.2036
2.997	37	54	0.2092
3.002	35	54	0.1979
3.007	34	54	0.1923
3.012	33	54	0.1866
3.017	30	54	0.1696
3.022	28	54	0.1583
3.027	28	54	0.1583
3.032	25	54	0.1414
3.037	24	54	0.1357
3.042	22	54	0.1244
3.047	20	54	0.1131
3.052	22	54	0.1244
3.057	23	54	0.1301
3.062	23	54	0.1301
3.067	25	54	0.1414
3.072	26	54	0.147
3.077	26	54	0.147
3.082	28	54	0.1583
3.087	28	54	0.1583
3.092	28	54	0.1583
3.098	30	54	0.1696
3.103	30	54	0.1696
3.108	29	54	0.164
3.113	31	54	0.1753
3.118	31	54	0.1753
3.123	31	54	0.1753
3.128	32	54	0.1809
3.133	27	54	0.1527
3.138	23	54	0.1301
3.143	23	54	0.1301
3.148	23	54	0.1301
3.153	24	54	0.1357
3.158	25	54	0.1414
3.163	25	54	0.1414
3.168	26	54	0.147
3.173	28	54	0.1583
3.178	28	54	0.1583
3.183	30	54	0.1696
3.188	29	54	0.164
3.193	27	54	0.1527
3.198	26	54	0.147
3.203	25	54	0.1414
3.208	24	54	0.1357
3.213	24	54	0.1357
3.218	24	54	0.1357
3.223	24	54	0.1357
3.228	25	54	0.1414
3.233	25	54	0.1414
3.238	25	54	0.1414
3.243	24	54	0.1357
3.248	26	54	0.147
3.253	29	54	0.164
3.258	29	54	0.164
3.263	29	54	0.164
3.268	31	54	0.1753
3.273	30	54	0.1696
3.278	28	54	0.1583
3.283	30	54	0.1696
3.288	28	54	0.1583
3.293	26	54	0.147
3.298	26	54	0.147
3.303	26	54	0.147
3.308	27	54	0.1527
3.313	26	54	0.147
3.318	24	54	0.1357
3.323	26	54	0.147
3.328	25	54	0.1414
3.333	22	54	0.1244
3.338	22	54	0.1244
3.344	24	54	0.1357
3.349	26	54	0.147
3.354	28	54	0.1583
3.359	29	54	0.164
3.364	30	54	0.1696
3.369	31	54	0.1753
3.374	31	54	0.1753
3.379	32	54	0.1809
3.384	32	54	0.1809
3.389	33	54	0.1866
3.394	34	54	0.1923
3.399	33	54	0.1866
3.404	29	54	0.164
3.409	32	54	0.1809
3.414	32	54	0.1809
3.419	30	54	0.1696
3.424	30	54	0.1696
3.429	29	54	0.164
3.434	32	54	0.1809
3.439	33	54	0.1866
3.444	34	54	0.1923
3.449	36	54	0.2036
3.454	36	54	0.2036
3.459	35	54	0.1979
3.464	35	54	0.1979
3.469	34	54	0.1923
3.474	35	54	0.1979
3.479	36	54	0.2036
3.484	34	54	0.1923
3.489	34	54	0.1923
3.494	34	54	0.1923
3.499	34	54	0.1923
3.504	35	54	0.1979
3.509	36	54	0.2036
3.514	35	54	0.1979
3.519	35	54	0.1979
3.524	33	54	0.1866
3.529	31	54	0.1753
3.534	30	54	0.1696
3.539	27	54	0.1527
3.544	28	54	0.1583
3.549	28	54	0.1583
3.554	29	54	0.164
3.559	30	54	0.1696
3.564	31	54	0.1753
3.569	32	54	0.1809
3.574	32	54	0.1809
3.579	32	54	0.1809
3.584	33	54	0.1866
3.59	34	54	0.1923
3.595	37	54	0.2092
3.6	38	54	0.2149
3.605	39	54	0.2205
3.61	40	54	0.2262
3.615	39	54	0.2205
3.62	40	54	0.2262
3.625	42	54	0.2375
3.63	41	54	0.2318
3.635	41	54	0.2318
3.64	39	54	0.2205
3.645	36	54	0.2036
3.65	36	54	0.2036
3.655	33	54	0.1866
3.66	33	54	0.1866
3.665	31	54	0.1753
3.67	29	54	0.164
3.675	31	54	0.1753
3.68	30	54	0.1696
3.685	29	54	0.164
3.69	30	54	0.1696
3.695	30	74	0.2325
3.7	30	74	0.2325
3.705	30	74	0.2325
3.71	33	74	0.2557
3.715	35	74	0.2712
3.72	33	74	0.2557
3.725	35	74	0.2712
3.73	36	74	0.279
3.735	36	74	0.279
3.74	36	74	0.279
3.745	36	74	0.279
3.75	37	74	0.2867
3.755	36	74	0.279
3.76	38	74	0.2945
3.765	38	74	0.2945
3.77	36	74	0.279
3.775	36	74	0.279
3.78	35	74	0.2712
3.785	33	74	0.2557
3.79	33	74	0.2557
3.795	33	74	0.2557
3.8	35	74	0.2712
3.805	32	74	0.248
3.81	29	74	0.2247
3.815	27	74	0.2092
3.82	27	74	0.2092
3.825	28	74	0.217
3.83	27	74	0.2092
3.835	28	74	0.217
3.841	28	74	0.217
3.846	27	74	0.2092
3.851	29	74	0.2247
3.856	28	74	0.217
3.861	29	74	0.2247
3.866	30	74	0.2325
3.871	30	74	0.2325
3.876	32	74	0.248
3.881	31	74	0.2402
3.886	33	74	0.2557
3.891	31	74	0.2402
3.896	30	74	0.2325
3.901	31	74	0.2402
3.906	30	74	0.2325
3.911	30	74	0.2325
3.916	29	74	0.2247
3.921	30	74	0.2325
3.926	31	74	0.2402
3.931	31	74	0.2402
3.936	32	74	0.248
3.941	30	74	0.2325
3.946	27	74	0.2092
3.951	27	74	0.2092
3.956	28	74	0.217
3.961	29	74	0.2247
3.966	27	74	0.2092
3.971	28	74	0.217
3.976	27	74	0.2092
3.981	26	74	0.2015
3.986	25	74	0.1937
3.991	27	74	0.2092
3.996	30	74	0.2325
4.001	29	74	0.2247
4.006	32	74	0.248
4.011	32	74	0.248
4.016	30	74	0.2325
4.021	29	74	0.2247
4.026	28	74	0.217
4.031	31	74	0.2402
4.036	32	74	0.248
4.041	34	74	0.2635
4.046	34	74	0.2635
4.051	31	74	0.2402
4.056	28	74	0.217
4.061	27	74	0.2092
4.066	31	74	0.2402
4.071	30	74	0.2325
4.076	31	74	0.2402
4.081	32	74	0.248
4.087	35	74	0.2712
4.092	34	74	0.2635
4.097	32	74	0.248
4.102	34	74	0.2635
4.107	33	74	0.2557
4.112	36	74	0.279
4.117	36	74	0.279
4.122	36	74	0.279
4.127	37	74	0.2867
4.132	35	74	0.2712
4.137	36	74	0.279
4.142	35	74	0.2712
4.147	36	74	0.279
4.152	37	74	0.2867
4.157	39	74	0.3022
4.162	39	74	0.3022
4.167	37	74	0.2867
4.172	37	74	0.2867
4.177	37	74	0.2867
4.182	38	74	0.2945
4.187	37	74	0.2867
4.192	38	74	0.2945
4.197	40	74	0.3099
4.202	40	74	0.3099
4.207	39	74	0.3022
4.212	37	74	0.2867
4.217	38	74	0.2945
4.222	34	74	0.2635
4.227	33	74	0.2557
4.232	32	74	0.248
4.237	30	74	0.2325
4.242	28	74	0.217
4.247	28	74	0.217
4.252	30	74	0.2325
4.257	29	74	0.2247
4.262	30	74	0.2325
4.267	30	74	0.2325
4.272	30	74	0.2325
4.277	32	74	0.248
4.282	33	74	0.2557
4.287	36	74	0.279
4.292	39	74	0.3022
4.297	42	74	0.3254
4.302	42	74	0.3254
4.307	45	74	0.3487
4.312	46	74	0.3564
4.317	47	74	0.3642
4.322	45	74	0.3487
4.327	43	74	0.3332
4.333	43	74	0.3332
4.338	39	74	0.3022
4.343	36	74	0.279
4.348	34	74	0.2635
4.353	35	74	0.2712
4.358	33	74	0.2557
4.363	32	74	0.248
4.368	31	74	0.2402
4.373	32	74	0.248
4.378	30	74	0.2325
4.383	29	74	0.2247
4.388	30	74	0.2325
4.393	31	74	0.2402
4.398	32	74	0.248
4.403	31	74	0.2402
4.408	38	74	0.2945
4.413	41	74	0.3177
4.418	43	74	0.3332
4.423	42	74	0.3254
4.428	46	74	0.3564
4.433	45	74	0.3487
4.438	46	74	0.3564
4.443	45	74	0.3487
4.448	45	74	0.3487
4.453	44	74	0.3409
4.458	44	74	0.3409
4.463	43	74	0.3332
4.468	38	74	0.2945
4.473	34	74	0.2635
4.478	31	74	0.2402
4.483	31	74	0.2402
4.488	30	74	0.2325
4.493	32	74	0.248
4.498	30	74	0.2325
4.503	31	74	0.2402
4.508	31	74	0.2402
4.513	33	74	0.2557
4.518	34	74	0.2635
4.523	34	74	0.2635
4.528	35	74	0.2712
4.533	38	74	0.2945
4.538	39	74	0.3022
4.543	38	74	0.2945
4.548	40	74	0.3099
4.553	40	74	0.3099
4.558	40	74	0.3099
4.563	40	74	0.3099
4.568	43	74	0.3332
4.573	43	74	0.3332
4.579	43	74	0.3332
4.584	40	74	0.3099
4.589	37	74	0.2867
4.594	33	74	0.2557
4.599	30	74	0.2325
4.604	29	74	0.2247
4.609	30	74	0.2325
4.614	30	74	0.2325
4.619	32	74	0.248
4.624	35	74	0.2712
4.629	38	74	0.2945
4.634	39	74	0.3022
4.639	43	74	0.3332
4.644	42	74	0.3254
4.649	40	74	0.3099
4.654	39	74	0.3022
4.659	39	74	0.3022
4.664	39	74	0.3022
4.669	36	74	0.279
4.674	36	74	0.279
4.679	38	74	0.2945
4.684	39	74	0.3022
4.689	35	74	0.2712
4.694	36	74	0.279
4.699	36	93	0.3506
4.704	35	93	0.3408
4.709	32	93	0.3116
4.714	34	93	0.3311
4.719	35	93	0.3408
4.724	36	93	0.3506
4.729	37	93	0.3603
4.734	41	93	0.3993
4.739	40	93	0.3895
4.744	38	93	0.3701
4.749	38	93	0.3701
4.754	40	93	0.3895
4.759	37	93	0.3603
4.764	38	93	0.3701
4.769	39	93	0.3798
4.774	43	93	0.4187
4.779	44	93	0.4285
4.784	44	93	0.4285
4.789	41	93	0.3993
4.794	40	93	0.3895
4.799	39	93	0.3798
4.804	39	93	0.3798
4.809	39	93	0.3798
4.814	39	93	0.3798
4.819	38	93	0.3701
4.824	36	93	0.3506
4.83	32	93	0.3116
4.835	32	93	0.3116
4.84	29	93	0.2824
4.845	27	93	0.2629
4.85	25	93	0.2435
4.855	27	93	0.2629
4.86	28	93	0.2727
4.865	27	93	0.2629
4.87	27	93	0.2629
4.875	27	93	0.2629
4.88	28	93	0.2727
4.885	29	93	0.2824
4.89	31	93	0.3019
4.895	35	93	0.3408
4.9	38	93	0.3701
4.905	42	93	0.409
4.91	43	93	0.4187
4.915	44	93	0.4285
4.92	45	93	0.4382
4.925	41	93	0.3993
4.93	38	93	0.3701
4.935	37	93	0.3603
4.94	35	93	0.3408
4.945	33	93	0.3214
4.95	26	93	0.2532
4.955	23	93	0.224
4.96	23	93	0.224
4.965	23	93	0.224
4.97	23	93	0.224
4.975	22	93	0.2142
4.98	21	93	0.2045
4.985	20	93	0.1948
4.99	19	93	0.185
4.995	21	93	0.2045
5	23	93	0.224
5.005	24	93	0.2337
5.01	29	93	0.2824
5.015	32	93	0.3116
5.02	36	93	0.3506
5.025	37	93	0.3603
5.03	38	93	0.3701
5.035	36	93	0.3506
5.04	33	93	0.3214
5.045	29	93	0.2824
5.05	25	93	0.2435
5.055	24	93	0.2337
5.06	24	93	0.2337
5.065	22	93	0.2142
5.07	21	93	0.2045
5.076	19	93	0.185
5.081	18	93	0.1753
5.086	16	93	0.1558
5.091	14	93	0.1363
5.096	12	93	0.1169
5.101	11	93	0.1071
5.106	11	93	0.1071
5.111	10	93	0.0974
5.116	11	93	0.1071
5.121	13	93	0.1266
5.126	17	93	0.1655
5.131	20	93	0.1948
5.136	23	93	0.224
5.141	25	93	0.2435
5.146	26	93	0.2532
5.151	23	93	0.224
5.156	22	93	0.2142
5.161	20	93	0.1948
5.166	18	93	0.1753
5.171	17	93	0.1655
5.176	17	93	0.1655
5.181	16	93	0.1558
5.186	14	93	0.1363
5.191	13	93	0.1266
5.196	13	93	0.1266
5.201	13	93	0.1266
5.206	10	93	0.0974
5.211	11	93	0.1071
5.216	9	93	0.0876
5.221	12	93	0.1169
5.226	11	93	0.1071
5.231	13	93	0.1266
5.236	14	93	0.1363
5.241	15	93	0.1461
5.246	17	93	0.1655
5.251	19	93	0.185
5.256	22	93	0.2142
5.261	20	93	0.1948
5.266	21	93	0.2045
5.271	20	93	0.1948
5.276	21	93	0.2045
5.281	19	93	0.185
5.286	19	93	0.185
5.291	18	93	0.1753
5.296	17	93	0.1655
5.301	15	93	0.1461
5.306	16	93	0.1558
5.311	13	93	0.1266
5.316	14	93	0.1363
5.322	15	93	0.1461
5.327	18	93	0.1753
5.332	20	93	0.1948
5.337	22	93	0.2142
5.342	26	93	0.2532
5.347	26	93	0.2532
5.352	26	93	0.2532
5.357	27	93	0.2629
5.362	27	93	0.2629
5.367	25	93	0.2435
5.372	25	93	0.2435
5.377	23	93	0.224
5.382	22	93	0.2142
5.387	19	93	0.185
5.392	18	93	0.1753
5.397	18	93	0.1753
5.402	20	93	0.1948
5.407	20	93	0.1948
5.412	20	93	0.1948
5.417	19	93	0.185
5.422	18	93	0.1753
5.427	19	93	0.185
5.432	18	93	0.1753
5.437	22	93	0.2142
5.442	25	93	0.2435
5.447	26	93	0.2532
5.452	26	93	0.2532
5.457	23	93	0.224
5.462	24	93	0.2337
5.467	23	93	0.224
5.472	25	93	0.2435
5.477	26	93	0.2532
5.482	28	93	0.2727
5.487	27	93	0.2629
5.492	30	93	0.2921
5.497	31	93	0.3019
5.502	34	93	0.3311
5.507	34	93	0.3311
5.512	34	93	0.3311
5.517	30	93	0.2921
5.522	26	93	0.2532
5.527	25	93	0.2435
5.532	25	93	0.2435
5.537	26	93	0.2532
5.542	28	93	0.2727
5.547	33	93	0.3214
5.552	36	93	0.3506
5.557	36	93	0.3506
5.562	36	93	0.3506
5.567	36	93	0.3506
5.573	34	93	0.3311
5.578	30	93	0.2921
5.583	29	93	0.2824
5.588	27	93	0.2629
5.593	28	93	0.2727
5.598	31	93	0.3019
5.603	32	93	0.3116
5.608	31	93	0.3019
5.613	28	93	0.2727
5.618	28	93	0.2727
5.623	28	93	0.2727
5.628	28	93	0.2727
5.633	25	93	0.2435
5.638	24	93	0.2337
5.643	26	93	0.2532
5.648	29	93	0.2824
5.653	32	93	0.3116
5.658	33	93	0.3214
5.663	34	93	0.3311
5.668	36	93	0.3506
5.673	38	93	0.3701
5.678	37	93	0.3603
5.683	37	93	0.3603
5.688	35	93	0.3408
5.693	35	93	0.3408
5.698	35	93	0.3408
5.703	35	111	0.4068
5.708	35	111	0.4068
5.713	36	111	0.4184
5.718	36	111	0.4184
5.723	32	111	0.3719
5.728	32	111	0.3719
5.733	30	111	0.3487
5.738	30	111	0.3487
5.743	29	111	0.3371
5.748	31	111	0.3603
5.753	33	111	0.3836
5.758	32	111	0.3719
5.763	32	111	0.3719
5.768	31	111	0.3603
5.773	32	111	0.3719
5.778	32	111	0.3719
5.783	32	111	0.3719
5.788	34	111	0.3952
5.793	35	111	0.4068
5.798	37	111	0.4301
5.803	37	111	0.4301
5.808	37	111	0.4301
5.813	37	111	0.4301
5.819	36	111	0.4184
5.824	36	111	0.4184
5.829	36	111	0.4184
5.834	37	111	0.4301
5.839	36	111	0.4184
5.844	37	111	0.4301
5.849	40	111	0.4649
5.854	40	111	0.4649
5.859	40	111	0.4649
5.864	41	111	0.4765
5.869	43	111	0.4998
5.874	42	111	0.4882
5.879	39	111	0.4533
5.884	37	111	0.4301
5.889	34	111	0.3952
5.894	33	111	0.3836
5.899	32	111	0.3719
5.904	31	111	0.3603
5.909	30	111	0.3487
5.914	29	111	0.3371
5.919	30	111	0.3487
5.924	27	111	0.3138
5.929	26	111	0.3022
5.934	26	111	0.3022
5.939	27	111	0.3138
5.944	29	111	0.3371
5.949	33	111	0.3836
5.954	39	111	0.4533
5.959	42	111	0.4882
5.964	42	111	0.4882
5.969	44	111	0.5114
5.974	46	111	0.5347
5.979	47	111	0.5463
5.984	45	111	0.523
5.989	44	111	0.5114
5.994	42	111	0.4882
5.999	39	111	0.4533
6.004	37	111	0.4301
6.009	33	111	0.3836
6.014	30	111	0.3487
6.019	25	111	0.2906
6.024	23	111	0.2673
6.029	22	111	0.2557
6.034	24	111	0.279
6.039	28	111	0.3254
6.044	30	111	0.3487
6.049	35	111	0.4068
6.054	42	111	0.4882
6.059	44	111	0.5114
6.065	44	111	0.5114
6.07	45	111	0.523
6.075	46	111	0.5347
6.08	42	111	0.4882
6.085	39	111	0.4533
6.09	40	111	0.4649
6.095	42	111	0.4882
6.1	40	111	0.4649
6.105	38	111	0.4417
6.11	35	111	0.4068
6.115	32	111	0.3719
6.12	27	111	0.3138
6.125	23	111	0.2673
6.13	23	111	0.2673
6.135	24	111	0.279
6.14	25	111	0.2906
6.145	26	111	0.3022
6.15	28	111	0.3254
6.155	31	111	0.3603
6.16	34	111	0.3952
6.165	35	111	0.4068
6.17	35	111	0.4068
6.175	35	111	0.4068
6.18	34	111	0.3952
6.185	34	111	0.3952
6.19	36	111	0.4184
6.195	37	111	0.4301
6.2	38	111	0.4417
6.205	40	111	0.4649
6.21	40	111	0.4649
6.215	36	111	0.4184
6.22	33	111	0.3836
6.225	29	111	0.3371
6.23	26	111	0.3022
6.235	24	111	0.279
6.24	24	111	0.279
6.245	26	111	0.3022
6.25	27	111	0.3138
6.255	28	111	0.3254
6.26	30	111	0.3487
6.265	32	111	0.3719
6.27	34	111	0.3952
6.275	35	111	0.4068
6.28	37	111	0.4301
6.285	38	111	0.4417
6.29	35	111	0.4068
6.295	32	111	0.3719
6.3	32	111	0.3719
6.305	34	111	0.3952
6.311	35	111	0.4068
6.316	35	111	0.4068
6.321	36	111	0.4184
6.326	37	111	0.4301
6.331	36	111	0.4184
6.336	35	111	0.4068
6.341	36	111	0.4184
6.346	37	111	0.4301
6.351	35	111	0.4068
6.356	33	111	0.3836
6.361	32	111	0.3719
6.366	30	111	0.3487
6.371	24	111	0.279
6.376	23	111	0.2673
6.381	23	111	0.2673
6.386	23	111	0.2673
6.391	22	111	0.2557
6.396	20	111	0.2325
6.401	22	111	0.2557
6.406	22	111	0.2557
6.411	21	111	0.2441
6.416	24	111	0.279
6.421	26	111	0.3022
6.426	25	111	0.2906
6.431	28	111	0.3254
6.436	27	111	0.3138
6.441	29	111	0.3371
6.446	31	111	0.3603
6.451	31	111	0.3603
6.456	31	111	0.3603
6.461	34	111	0.3952
6.466	36	111	0.4184
6.471	33	111	0.3836
6.476	31	111	0.3603
6.481	29	111	0.3371
6.486	24	111	0.279
6.491	19	111	0.2208
6.496	19	111	0.2208
6.501	20	111	0.2325
6.506	21	111	0.2441
6.511	24	111	0.279
6.516	26	111	0.3022
6.521	26	111	0.3022
6.526	28	111	0.3254
6.531	27	111	0.3138
6.536	24	111	0.279
6.541	21	111	0.2441
6.546	21	111	0.2441
6.551	23	111	0.2673
6.556	25	111	0.2906
6.562	26	111	0.3022
6.567	27	111	0.3138
6.572	25	111	0.2906
6.577	22	111	0.2557
6.582	19	111	0.2208
6.587	15	111	0.1743
6.592	15	111	0.1743
6.597	15	111	0.1743
6.602	14	111	0.1627
6.607	14	111	0.1627
6.612	15	111	0.1743
6.617	15	111	0.1743
6.622	17	111	0.1976
6.627	16	111	0.186
6.632	15	111	0.1743
6.637	16	111	0.186
6.642	17	111	0.1976
6.647	16	111	0.186
6.652	16	111	0.186
6.657	16	111	0.186
6.662	17	111	0.1976
6.667	17	111	0.1976
6.672	17	111	0.1976
6.677	17	111	0.1976
6.682	16	111	0.186
6.687	15	111	0.1743
6.692	14	111	0.1627
6.697	13	111	0.1511
6.702	14	111	0.1627
6.707	16	128	0.2145
6.712	17	128	0.2279
6.717	17	128	0.2279
6.722	19	128	0.2547
6.727	19	128	0.2547
6.732	19	128	0.2547
6.737	17	128	0.2279
6.742	15	128	0.201
6.747	15	128	0.201
6.752	13	128	0.1742
6.757	12	128	0.1608
6.762	14	128	0.1876
6.767	15	128	0.201
6.772	14	128	0.1876
6.777	14	128	0.1876
6.782	12	128	0.1608
6.787	12	128	0.1608
6.792	14	128	0.1876
6.797	15	128	0.201
6.802	16	128	0.2145
6.808	16	128	0.2145
6.813	14	128	0.1876
6.818	11	128	0.1474
6.823	9	128	0.1206
6.828	7	128	0.0938
6.833	6	128	0.0804
6.838	3	128	0.0402
6.843	4	128	0.0536
6.848	4	128	0.0536
6.853	3	128	0.0402
6.858	4	128	0.0536
6.863	4	128	0.0536
6.868	3	128	0.0402
6.873	4	128	0.0536
6.878	2	128	0.0268
6.883	2	128	0.0268
6.888	2	128	0.0268
6.893	2	128	0.0268
6.898	2	128	0.0268
6.903	2	128	0.0268
6.908	2	128	0.0268
6.913	3	128	0.0402
6.918	3	128	0.0402
6.923	2	128	0.0268
6.928	2	128	0.0268
6.933	2	128	0.0268
6.938	2	128	0.0268
6.943	2	128	0.0268
6.948	2	128	0.0268
6.953	4	128	0.0536
6.958	5	128	0.067
6.963	7	128	0.0938
6.968	10	128	0.134
6.973	11	128	0.1474
6.978	12	128	0.1608
6.983	10	128	0.134
6.988	10	128	0.134
6.993	11	128	0.1474
6.998	11	128	0.1474
7.003	11	128	0.1474
7.008	9	128	0.1206
7.013	7	128	0.0938
7.018	6	128	0.0804
7.023	4	128	0.0536
7.028	4	128	0.0536
7.033	2	128	0.0268
7.038	2	128	0.0268
7.043	1	128	0.0134
7.048	1	128	0.0134
7.054	1	128	0.0134
7.059	2	128	0.0268
7.064	0	128	0
7.069	0	128	0
7.074	1	128	0.0134
7.079	1	128	0.0134
7.084	0	128	0
7.089	1	128	0.0134
7.094	0	128	0
7.099	0	128	0
7.104	0	128	0
7.109	1	128	0.0134
7.114	0	128	0
7.119	1	128	0.0134
7.124	0	128	0
7.129	0	128	0
7.134	0	128	0
7.139	0	128	0
7.144	1	128	0.0134
7.149	1	128	0.0134
7.154	0	128	0
7.159	1	128	0.0134
7.164	0	128	0
7.169	0	128	0
7.174	1	128	0.0134
7.179	1	128	0.0134
7.184	1	128	0.0134
7.189	1	128	0.0134
7.194	1	128	0.0134
7.199	1	128	0.0134
7.204	1	128	0.0134
7.209	1	128	0.0134
7.214	1	128	0.0134
7.219	0	128	0
7.224	1	128	0.0134
7.229	2	128	0.0268
7.234	1	128	0.0134
7.239	1	128	0.0134
7.244	1	128	0.0134
7.249	1	128	0.0134
7.254	1	128	0.0134
7.259	1	128	0.0134
7.264	1	128	0.0134
7.269	2	128	0.0268
7.274	2	128	0.0268
7.279	1	128	0.0134
7.284	1	128	0.0134
7.289	1	128	0.0134
7.294	1	128	0.0134
7.299	1	128	0.0134
7.305	1	128	0.0134
7.31	1	128	0.0134
7.315	1	128	0.0134
7.32	1	128	0.0134
7.325	1	128	0.0134
7.33	1	128	0.0134
7.335	1	128	0.0134
7.34	1	128	0.0134
7.345	1	128	0.0134
7.35	1	128	0.0134
7.355	1	128	0.0134
7.36	1	128	0.0134
7.365	1	128	0.0134
7.37	1	128	0.0134
7.375	1	128	0.0134
7.38	0	128	0
7.385	0	128	0
7.39	1	128	0.0134
7.395	0	128	0
7.4	0	128	0
7.405	1	128	0.0134
7.41	0	128	0
7.415	0	128	0
7.42	0	128	0
7.425	0	128	0
7.43	0	128	0
7.435	0	128	0
7.44	0	128	0
7.445	0	128	0
7.45	0	128	0
7.455	0	128	0
7.46	0	128	0
7.465	0	128	0
7.47	0	128	0
7.475	0	128	0
7.48	0	128	0
7.485	0	128	0
7.49	0	128	0
7.495	0	128	0
7.5	0	128	0
7.505	0	128	0
7.51	0	128	0
7.515	0	128	0
7.52	0	128	0
7.525	0	128	0
7.53	0	128	0
7.535	0	128	0
7.54	0	128	0
7.545	0	128	0
7.551	0	128	0
7.556	0	128	0
7.561	0	128	0
7.566	0	128	0
7.571	0	128	0
7.576	0	128	0
7.581	0	128	0
7.586	0	128	0
7.591	0	128	0
7.596	0	128	0
7.601	0	128	0
7.606	0	128	0
7.611	0	128	0
7.616	0	128	0
7.621	0	128	0
7.626	0	128	0
7.631	0	128	0
7.636	0	128	0
7.641	0	128	0
7.646	0	128	0
7.651	0	128	0
7.656	0	128	0
7.661	0	128	0
7.666	0	128	0
7.671	0	128	0
7.676	0	128	0
7.681	0	128	0
7.686	0	128	0
7.691	-1	128	0.0134
7.696	0	128	0
7.701	-1	128	0.0134
7.706	-1	128	0.0134
7.711	-2	136	0.0285
7.716	-4	136	0.057
7.721	-8	136	0.1139
7.726	-12	136	0.1709
7.731	-14	136	0.1994
7.736	-17	136	0.2421
7.741	-19	136	0.2706
7.746	-18	136	0.2563
7.751	-19	136	0.2706
7.756	-18	136	0.2563
7.761	-16	136	0.2279
7.766	-15	136	0.2136
7.771	-10	136	0.1424
7.776	-8	136	0.1139
7.781	-7	136	0.0997
7.786	-5	136	0.0712
7.791	-2	136	0.0285
7.797	-1	136	0.0142
7.802	0	136	0
7.807	0	136	0
7.812	0	136	0
7.817	0	136	0
7.822	1	136	0.0142
7.827	0	136	0
7.832	0	136	0
7.837	1	136	0.0142
7.842	1	136	0.0142
7.847	0	136	0
7.852	0	136	0
7.857	0	136	0
7.862	0	136	0
7.867	0	136	0
7.872	0	136	0
7.877	0	136	0
7.882	0	136	0
7.887	0	136	0
7.892	0	136	0
7.897	0	136	0
7.902	0	136	0
7.907	0	136	0
7.912	0	136	0
7.917	0	136	0
7.922	0	136	0
7.927	0	136	0
7.932	0	136	0
7.937	0	136	0
7.942	0	136	0
7.947	0	136	0
7.952	0	136	0
7.957	0	136	0
7.962	0	136	0
7.967	0	136	0
7.972	0	136	0
7.977	0	136	0
7.982	0	136	0
7.987	0	136	0
7.992	0	136	0
7.997	0	136	0
8.002	0	136	0
8.007	0	136	0
8.012	0	136	0
8.017	0	136	0
8.022	0	136	0
8.027	0	136	0
8.032	0	136	0
8.037	0	136	0
8.043	0	136	0
8.048	0	136	0
8.053	0	136	0
8.058	0	136	0
8.063	0	136	0
8.068	0	136	0
8.073	0	136	0
8.078	0	136	0
8.083	0	136	0
8.088	0	136	0
8.093	0	136	0
8.098	0	136	0
8.103	0	136	0
8.108	0	136	0
8.113	0	136	0
8.118	0	136	0
8.123	0	136	0
8.128	0	136	0
8.133	0	136	0
8.138	1	136	0.0142
8.143	0	136	0
8.148	1	136	0.0142
8.153	0	136	0
8.158	0	136	0
8.163	0	136	0
8.168	0	136	0
8.173	0	136	0
8.178	0	136	0
8.183	0	136	0
8.188	1	136	0.0142
8.193	1	136	0.0142
8.198	0	136	0
8.203	0	136	0
8.208	0	136	0
8.213	0	136	0
8.218	0	136	0
8.223	0	136	0
8.228	0	136	0
8.233	0	136	0
8.238	0	136	0
8.243	-1	136	0.0142
8.248	-2	136	0.0285
8.253	-3	136	0.0427
8.258	-5	136	0.0712
8.263	-11	136	0.1566
8.268	-13	136	0.1851
8.273	-16	136	0.2279
8.278	-17	136	0.2421
8.283	-18	136	0.2563
8.288	-18	136	0.2563
8.294	-18	136	0.2563
8.299	-16	136	0.2279
8.304	-12	136	0.1709
8.309	-7	136	0.0997
8.314	-6	136	0.0854
8.319	-7	136	0.0997
8.324	-5	136	0.0712
8.329	-3	136	0.0427
8.334	-1	136	0.0142
8.339	0	136	0
8.344	0	136	0
8.349	0	136	0
8.354	0	136	0
8.359	0	136	0
8.364	0	136	0
8.369	0	136	0
8.374	0	136	0
8.379	0	136	0
8.384	0	136	0
8.389	0	136	0
8.394	0	136	0
8.399	0	136	0
8.404	0	136	0
8.409	0	136	0
8.414	0	136	0
8.419	0	136	0
8.424	0	136	0
8.429	0	136	0
8.434	0	136	0
8.439	0	136	0
8.444	0	136	0
8.449	0	136	0
8.454	0	136	0
8.459	0	136	0
8.464	0	136	0
8.469	0	136	0
8.474	0	136	0
8.479	0	136	0
8.484	0	136	0
8.489	0	136	0
8.494	0	136	0
8.499	0	136	0
8.504	0	136	0
8.509	0	136	0
8.514	0	136	0
8.519	0	136	0
8.524	0	136	0
8.529	0	136	0
8.534	0	136	0
8.54	0	136	0
8.545	0	136	0
8.55	0	136	0
8.555	0	136	0
8.56	0	136	0
8.565	0	136	0
8.57	0	136	0
8.575	0	136	0
8.58	1	136	0.0142
8.585	0	136	0
8.59	1	136	0.0142
8.595	1	136	0.0142
8.6	1	136	0.0142
8.605	0	136	0
8.61	0	136	0
8.615	0	136	0
8.62	0	136	0
8.625	0	136	0
8.63	0	136	0
8.635	1	136	0.0142
8.64	0	136	0
8.645	0	136	0
8.65	1	136	0.0142
8.655	1	136	0.0142
8.66	0	136	0
8.665	0	136	0
8.67	0	136	0
8.675	1	136	0.0142
8.68	1	136	0.0142
8.685	0	136	0
8.69	0	136	0
8.695	0	136	0
8.7	0	136	0
8.705	1	136	0.0142
8.71	0	136	0
8.715	0	131	0
8.72	0	131	0
8.725	0	131	0
8.73	0	131	0
8.735	0	131	0
8.74	0	131	0
8.745	0	131	0
8.75	-2	131	0.0274
8.755	-2	131	0.0274
8.76	-3	131	0.0412
8.765	-5	131	0.0686
8.77	-5	131	0.0686
8.775	-5	131	0.0686
8.78	-9	131	0.1235
8.786	-10	131	0.1372
8.791	-12	131	0.1646
8.796	-15	131	0.2058
8.801	-16	131	0.2195
8.806	-14	131	0.192
8.811	-10	131	0.1372
8.816	-9	131	0.1235
8.821	-8	131	0.1097
8.826	-7	131	0.096
8.831	-8	131	0.1097
8.836	-5	131	0.0686
8.841	-4	131	0.0549
8.846	-3	131	0.0412
8.851	-2	131	0.0274
8.856	-1	131	0.0137
8.861	0	131	0
8.866	-1	131	0.0137
8.871	0	131	0
8.876	0	131	0
8.881	0	131	0
8.886	0	131	0
8.891	0	131	0
8.896	-1	131	0.0137
8.901	0	131	0
8.906	0	131	0
8.911	0	131	0
8.916	0	131	0
8.921	0	131	0
8.926	0	131	0
8.931	0	131	0
8.936	0	131	0
8.941	0	131	0
8.946	0	131	0
8.951	0	131	0
8.956	0	131	0
8.961	0	131	0
8.966	0	131	0
8.971	0	131	0
8.976	0	131	0
8.981	0	131	0
8.986	0	131	0
8.991	0	131	0
8.996	0	131	0
9.001	0	131	0
9.006	0	131	0
9.011	0	131	0
9.016	0	131	0
9.021	0	131	0
9.026	0	131	0
9.031	0	131	0
9.037	0	131	0
9.042	0	131	0
9.047	1	131	0.0137
9.052	0	131	0
9.057	0	131	0
9.062	0	131	0
9.067	1	131	0.0137
9.072	0	131	0
9.077	0	131	0
9.082	0	131	0
9.087	0	131	0
9.092	0	131	0
9.097	0	131	0
9.102	0	131	0
9.107	0	131	0
9.112	0	131	0
9.117	0	131	0
9.122	0	131	0
9.127	0	131	0
9.132	0	131	0
9.137	0	131	0
9.142	0	131	0
9.147	-1	131	0.0137
9.152	0	131	0
9.157	0	131	0
9.162	-2	131	0.0274
9.167	-2	131	0.0274
9.172	-2	131	0.0274
9.177	-4	131	0.0549
9.182	-6	131	0.0823
9.187	-8	131	0.1097
9.192	-11	131	0.1509
9.197	-14	131	0.192
9.202	-14	131	0.192
9.207	-12	131	0.1646
9.212	-11	131	0.1509
9.217	-11	131	0.1509
9.222	-10	131	0.1372
9.227	-7	131	0.096
9.232	-6	131	0.0823
9.237	-4	131	0.0549
9.242	-4	131	0.0549
9.247	-3	131	0.0412
9.252	-1	131	0.0137
9.257	-1	131	0.0137
9.262	0	131	0
9.267	0	131	0
9.272	0	131	0
9.277	0	131	0
9.283	0	131	0
9.288	0	131	0
9.293	0	131	0
9.298	0	131	0
9.303	0	131	0
9.308	0	131	0
9.313	-1	131	0.0137
9.318	0	131	0
9.323	0	131	0
9.328	0	131	0
9.333	0	131	0
9.338	0	131	0
9.343	0	131	0
9.348	0	131	0
9.353	0	131	0
9.358	0	131	0
9.363	0	131	0
9.368	0	131	0
9.373	0	131	0
9.378	0	131	0
9.383	0	131	0
9.388	0	131	0
9.393	0	131	0
9.398	0	131	0
9.403	0	131	0
9.408	0	131	0
9.413	0	131	0
9.418	0	131	0
9.423	0	131	0
9.428	0	131	0
9.433	0	131	0
9.438	0	131	0
9.443	0	131	0
9.448	0	131	0
9.453	0	131	0
9.458	0	131	0
9.463	0	131	0
9.468	0	131	0
9.473	0	131	0
9.478	0	131	0
9.483	0	131	0
9.488	0	131	0
9.493	0	131	0
9.498	0	131	0
9.503	0	131	0
9.508	0	131	0
9.513	0	131	0
9.518	0	131	0
9.523	0	131	0
9.529	0	131	0
9.534	1	131	0.0137
9.539	0	131	0
9.544	0	131	0
9.549	0	131	0
9.554	0	131	0
9.559	0	131	0
9.564	0	131	0
9.569	0	131	0
9.574	0	131	0
9.579	0	131	0
9.584	0	131	0
9.589	0	131	0
9.594	0	131	0
9.599	0	131	0
9.604	0	131	0
9.609	0	131	0
9.614	0	131	0
9.619	-1	131	0.0137
9.624	-2	131	0.0274
9.629	-3	131	0.0412
9.634	-5	131	0.0686
9.639	-5	131	0.0686
9.644	-5	131	0.0686
9.649	-7	131	0.096
9.654	-9	131	0.1235
9.659	-12	131	0.1646
9.664	-14	131	0.192
9.669	-16	131	0.2195
9.674	-16	131	0.2195
9.679	-13	131	0.1783
9.684	-11	131	0.1509
9.689	-8	131	0.1097
9.694	-6	131	0.0823
9.699	-7	131	0.096
9.704	-3	131	0.0412
9.709	-4	131	0.0549
9.714	-2	131	0.0274
9.719	-2	127	0.0266
9.724	0	127	0
9.729	0	127	0
9.734	0	127	0
9.739	0	127	0
9.744	0	127	0
9.749	0	127	0
9.754	0	127	0
9.759	0	127	0
9.764	0	127	0
9.769	0	127	0
9.774	0	127	0
9.78	0	127	0
9.785	0	127	0
9.79	0	127	0
9.795	0	127	0
9.8	0	127	0
9.805	0	127	0
9.81	0	127	0
9.815	0	127	0
9.82	0	127	0
9.825	0	127	0
9.83	0	127	0
9.835	0	127	0
9.84	0	127	0
9.845	0	127	0
9.85	0	127	0
9.855	0	127	0
9.86	0	127	0
9.865	0	127	0
9.87	0	127	0
9.875	0	127	0
9.88	0	127	0
9.885	0	127	0
9.89	0	127	0
9.895	0	127	0
9.9	0	127	0
9.905	0	127	0
9.91	0	127	0
9.915	0	127	0
9.92	0	127	0
9.925	0	127	0
9.93	0	127	0
9.935	0	127	0
9.94	0	127	0
9.945	0	127	0
9.95	0	127	0
9.955	0	127	0
9.96	0	127	0
9.965	0	127	0
9.97	0	127	0
9.975	0	127	0
9.98	0	127	0
9.985	0	127	0
9.99	0	127	0
9.995	0	127	0
10	0	127	0
10.005	0	127	0
10.01	0	127	0
10.015	0	127	0
10.02	0	127	0
10.026	0	127	0
10.031	1	127	0.0133
[truncated: 27,083 more rows]
