# Supplementary material for: Load identification method for pepper harvesting drum based on dynamic chaotic characteristics of vibration-torque coupling
Source: PLoS One. 2026 Jun 29;21(6):e0352360. doi: 10.1371/journal.pone.0352360 (PMC13313362; doi:10.1371/journal.pone.0352360)
Supplement: S2 File — (ZIP) [file pone.0352360.s002.zip › S2 File. The raw data of the experiments/High and low changes-2024-09-21_193319.xlsx]

## Sheet: Data
Time/s	torque	speed	power
0	39	85	0.3471
0.005	39	85	0.3471
0.01	39	85	0.3471
0.016	39	85	0.3471
0.021	44	85	0.3916
0.026	44	85	0.3916
0.031	45	85	0.4005
0.037	44	85	0.3916
0.042	41	85	0.3649
0.047	38	85	0.3382
0.052	35	85	0.3115
0.057	34	85	0.3026
0.063	34	85	0.3026
0.068	34	85	0.3026
0.073	37	85	0.3293
0.078	37	85	0.3293
0.084	37	85	0.3293
0.089	40	85	0.356
0.094	42	85	0.3738
0.099	43	85	0.3827
0.105	42	85	0.3738
0.11	43	85	0.3827
0.115	43	85	0.3827
0.12	43	85	0.3827
0.125	42	85	0.3738
0.131	45	85	0.4005
0.136	44	85	0.3916
0.141	42	85	0.3738
0.146	42	85	0.3738
0.152	45	85	0.4005
0.157	45	85	0.4005
0.162	45	85	0.4005
0.167	46	85	0.4094
0.172	49	85	0.4361
0.178	53	85	0.4717
0.183	55	85	0.4895
0.188	53	85	0.4717
0.193	50	85	0.445
0.199	50	85	0.445
0.204	49	85	0.4361
0.209	46	85	0.4094
0.214	44	85	0.3916
0.219	39	85	0.3471
0.225	42	85	0.3738
0.23	42	85	0.3738
0.235	42	85	0.3738
0.24	46	85	0.4094
0.246	46	85	0.4094
0.251	47	85	0.4183
0.256	46	97	0.4672
0.261	47	97	0.4774
0.267	47	97	0.4774
0.272	46	97	0.4672
0.277	48	97	0.4875
0.282	51	97	0.518
0.287	52	97	0.5282
0.293	51	97	0.518
0.298	52	97	0.5282
0.303	53	97	0.5383
0.308	54	97	0.5485
0.314	57	97	0.579
0.319	58	97	0.5891
0.324	58	97	0.5891
0.329	56	97	0.5688
0.334	56	97	0.5688
0.34	57	97	0.579
0.345	57	97	0.579
0.35	56	97	0.5688
0.355	55	97	0.5586
0.361	56	97	0.5688
0.366	56	97	0.5688
0.371	54	97	0.5485
0.376	54	97	0.5485
0.381	55	97	0.5586
0.387	58	97	0.5891
0.392	57	97	0.579
0.397	57	97	0.579
0.402	55	97	0.5586
0.408	55	97	0.5586
0.413	57	97	0.579
0.418	56	97	0.5688
0.423	54	97	0.5485
0.429	54	97	0.5485
0.434	54	97	0.5485
0.439	51	97	0.518
0.444	51	97	0.518
0.449	53	97	0.5383
0.455	54	97	0.5485
0.46	57	97	0.579
0.465	59	97	0.5993
0.47	61	97	0.6196
0.476	61	97	0.6196
0.481	61	97	0.6196
0.486	62	97	0.6297
0.491	62	97	0.6297
0.496	63	97	0.6399
0.502	64	97	0.6501
0.507	64	97	0.6501
0.512	66	97	0.6704
0.517	63	97	0.6399
0.523	63	97	0.6399
0.528	62	97	0.6297
0.533	60	97	0.6094
0.538	57	97	0.579
0.543	58	97	0.5891
0.549	59	97	0.5993
0.554	58	97	0.5891
0.559	56	97	0.5688
0.564	55	97	0.5586
0.57	56	97	0.5688
0.575	56	97	0.5688
0.58	59	97	0.5993
0.585	62	97	0.6297
0.591	64	97	0.6501
0.596	64	97	0.6501
0.601	67	97	0.6805
0.606	69	97	0.7008
0.611	65	97	0.6602
0.617	64	97	0.6501
0.622	61	97	0.6196
0.627	64	97	0.6501
0.632	67	97	0.6805
0.638	68	97	0.6907
0.643	66	97	0.6704
0.648	66	97	0.6704
0.653	63	97	0.6399
0.658	58	97	0.5891
0.664	54	97	0.5485
0.669	51	97	0.518
0.674	50	97	0.5079
0.679	50	97	0.5079
0.685	50	97	0.5079
0.69	53	97	0.5383
0.695	52	97	0.5282
0.7	53	97	0.5383
0.706	56	97	0.5688
0.711	56	97	0.5688
0.716	56	97	0.5688
0.721	57	97	0.579
0.726	60	97	0.6094
0.732	59	97	0.5993
0.737	61	97	0.6196
0.742	64	97	0.6501
0.747	64	97	0.6501
0.753	68	97	0.6907
0.758	74	97	0.7516
0.763	74	97	0.7516
0.768	71	97	0.7212
0.773	63	97	0.6399
0.779	60	97	0.6094
0.784	49	97	0.4977
0.789	43	97	0.4368
0.794	42	97	0.4266
0.8	43	97	0.4368
0.805	45	97	0.4571
0.81	46	97	0.4672
0.815	47	97	0.4774
0.82	48	97	0.4875
0.826	49	97	0.4977
0.831	49	97	0.4977
0.836	53	97	0.5383
0.841	56	97	0.5688
0.847	59	97	0.5993
0.852	58	97	0.5891
0.857	59	97	0.5993
0.862	61	97	0.6196
0.868	59	97	0.5993
0.873	56	97	0.5688
0.878	55	97	0.5586
0.883	57	97	0.579
0.888	54	97	0.5485
0.894	53	97	0.5383
0.899	55	97	0.5586
0.904	52	97	0.5282
0.909	50	97	0.5079
0.915	53	97	0.5383
0.92	52	97	0.5282
0.925	52	97	0.5282
0.93	49	97	0.4977
0.935	47	97	0.4774
0.941	46	97	0.4672
0.946	44	97	0.4469
0.951	43	97	0.4368
0.956	39	97	0.3961
0.962	36	97	0.3657
0.967	40	97	0.4063
0.972	39	97	0.3961
0.977	41	97	0.4164
0.982	43	97	0.4368
0.988	43	97	0.4368
0.993	42	97	0.4266
0.998	42	97	0.4266
1.003	46	97	0.4672
1.009	47	97	0.4774
1.014	45	97	0.4571
1.019	46	97	0.4672
1.024	47	97	0.4774
1.03	48	97	0.4875
1.035	48	97	0.4875
1.04	45	97	0.4571
1.045	43	97	0.4368
1.05	42	97	0.4266
1.056	41	97	0.4164
1.061	38	97	0.386
1.066	35	97	0.3555
1.071	32	97	0.325
1.077	30	97	0.3047
1.082	29	97	0.2946
1.087	29	97	0.2946
1.092	30	97	0.3047
1.097	30	97	0.3047
1.103	30	97	0.3047
1.108	33	97	0.3352
1.113	35	97	0.3555
1.118	35	97	0.3555
1.124	36	97	0.3657
1.129	40	97	0.4063
1.134	42	97	0.4266
1.139	41	97	0.4164
1.144	38	97	0.386
1.15	32	97	0.325
1.155	26	97	0.2641
1.16	24	97	0.2438
1.165	24	97	0.2438
1.171	23	97	0.2336
1.176	23	97	0.2336
1.181	24	97	0.2438
1.186	23	97	0.2336
1.192	20	97	0.2031
1.197	18	97	0.1828
1.202	17	97	0.1727
1.207	19	97	0.193
1.212	20	97	0.2031
1.218	21	97	0.2133
1.223	23	97	0.2336
1.228	25	97	0.2539
1.233	26	97	0.2641
1.239	26	97	0.2641
1.244	27	97	0.2742
1.249	26	97	0.2641
1.254	28	97	0.2844
1.259	27	97	0.2742
1.265	30	97	0.3047
1.27	30	97	0.3047
1.275	27	97	0.2742
1.28	25	97	0.2539
1.286	22	97	0.2235
1.291	17	97	0.1727
1.296	16	97	0.1625
1.301	16	97	0.1625
1.306	15	97	0.1524
1.312	15	97	0.1524
1.317	14	97	0.1422
1.322	14	97	0.1422
1.327	17	125	0.2225
1.333	16	125	0.2094
1.338	14	125	0.1832
1.343	14	125	0.1832
1.348	17	125	0.2225
1.354	20	125	0.2618
1.359	22	125	0.288
1.364	23	125	0.301
1.369	24	125	0.3141
1.374	23	125	0.301
1.38	24	125	0.3141
1.385	25	125	0.3272
1.39	24	125	0.3141
1.395	23	125	0.301
1.401	24	125	0.3141
1.406	21	125	0.2749
1.411	18	125	0.2356
1.416	15	125	0.1963
1.421	12	125	0.1571
1.427	12	125	0.1571
1.432	10	125	0.1309
1.437	9	125	0.1178
1.442	9	125	0.1178
1.448	7	125	0.0916
1.453	7	125	0.0916
1.458	9	125	0.1178
1.463	10	125	0.1309
1.468	10	125	0.1309
1.474	8	125	0.1047
1.479	8	125	0.1047
1.484	8	125	0.1047
1.489	9	125	0.1178
1.495	11	125	0.144
1.5	12	125	0.1571
1.505	15	125	0.1963
1.51	16	125	0.2094
1.516	18	125	0.2356
1.521	19	125	0.2487
1.526	19	125	0.2487
1.531	21	125	0.2749
1.536	19	125	0.2487
1.542	19	125	0.2487
1.547	20	125	0.2618
1.552	20	125	0.2618
1.557	19	125	0.2487
1.563	17	125	0.2225
1.568	14	125	0.1832
1.573	13	125	0.1702
1.578	12	125	0.1571
1.583	12	125	0.1571
1.589	13	125	0.1702
1.594	13	125	0.1702
1.599	13	125	0.1702
1.604	13	125	0.1702
1.61	10	125	0.1309
1.615	8	125	0.1047
1.62	8	125	0.1047
1.625	7	125	0.0916
1.63	8	125	0.1047
1.636	9	125	0.1178
1.641	11	125	0.144
1.646	11	125	0.144
1.651	10	125	0.1309
1.657	10	125	0.1309
1.662	10	125	0.1309
1.667	12	125	0.1571
1.672	13	125	0.1702
1.678	13	125	0.1702
1.683	14	125	0.1832
1.688	16	125	0.2094
1.693	16	125	0.2094
1.698	15	125	0.1963
1.704	16	125	0.2094
1.709	15	125	0.1963
1.714	15	125	0.1963
1.719	15	125	0.1963
1.725	15	125	0.1963
1.73	13	125	0.1702
1.735	12	125	0.1571
1.74	10	125	0.1309
1.745	9	125	0.1178
1.751	11	125	0.144
1.756	11	125	0.144
1.761	12	125	0.1571
1.766	12	125	0.1571
1.772	12	125	0.1571
1.777	12	125	0.1571
1.782	11	125	0.144
1.787	9	125	0.1178
1.792	10	125	0.1309
1.798	10	125	0.1309
1.803	11	125	0.144
1.808	13	125	0.1702
1.813	14	125	0.1832
1.819	14	125	0.1832
1.824	13	125	0.1702
1.829	14	125	0.1832
1.834	16	125	0.2094
1.84	19	125	0.2487
1.845	21	125	0.2749
1.85	22	125	0.288
1.855	22	125	0.288
1.86	20	125	0.2618
1.866	16	125	0.2094
1.871	12	125	0.1571
1.876	10	125	0.1309
1.881	8	125	0.1047
1.887	8	125	0.1047
1.892	7	125	0.0916
1.897	6	125	0.0785
1.902	5	125	0.0654
1.907	5	125	0.0654
1.913	5	125	0.0654
1.918	5	125	0.0654
1.923	4	125	0.0524
1.928	5	125	0.0654
1.934	6	125	0.0785
1.939	6	125	0.0785
1.944	8	125	0.1047
1.949	9	125	0.1178
1.955	9	125	0.1178
1.96	12	125	0.1571
1.965	15	125	0.1963
1.97	16	125	0.2094
1.975	16	125	0.2094
1.981	20	125	0.2618
1.986	22	125	0.288
1.991	20	125	0.2618
1.996	21	125	0.2749
2.002	21	125	0.2749
2.007	20	125	0.2618
2.012	20	125	0.2618
2.017	20	125	0.2618
2.022	20	125	0.2618
2.028	18	125	0.2356
2.033	17	125	0.2225
2.038	17	125	0.2225
2.043	19	125	0.2487
2.049	18	125	0.2356
2.054	15	125	0.1963
2.059	12	125	0.1571
2.064	9	125	0.1178
2.069	9	125	0.1178
2.075	9	125	0.1178
2.08	8	125	0.1047
2.085	7	125	0.0916
2.09	8	125	0.1047
2.096	8	125	0.1047
2.101	8	125	0.1047
2.106	9	125	0.1178
2.111	10	125	0.1309
2.117	11	125	0.144
2.122	12	125	0.1571
2.127	12	125	0.1571
2.132	13	125	0.1702
2.137	16	125	0.2094
2.143	18	125	0.2356
2.148	22	125	0.288
2.153	25	125	0.3272
2.158	27	125	0.3534
2.164	23	125	0.301
2.169	23	125	0.301
2.174	22	125	0.288
2.179	20	125	0.2618
2.184	19	125	0.2487
2.19	17	125	0.2225
2.195	15	125	0.1963
2.2	14	125	0.1832
2.205	15	125	0.1963
2.211	14	125	0.1832
2.216	13	125	0.1702
2.221	12	125	0.1571
2.226	13	125	0.1702
2.231	12	125	0.1571
2.237	12	125	0.1571
2.242	13	125	0.1702
2.247	15	125	0.1963
2.252	18	125	0.2356
2.258	19	125	0.2487
2.263	20	125	0.2618
2.268	20	125	0.2618
2.273	21	125	0.2749
2.279	25	125	0.3272
2.284	27	125	0.3534
2.289	25	125	0.3272
2.294	25	125	0.3272
2.299	26	125	0.3403
2.305	23	125	0.301
2.31	20	125	0.2618
2.315	17	125	0.2225
2.32	14	125	0.1832
2.326	13	125	0.1702
2.331	12	125	0.1571
2.336	13	125	0.1702
2.341	12	125	0.1571
2.346	10	125	0.1309
2.352	12	125	0.1571
2.357	14	125	0.1832
2.362	16	125	0.2094
2.367	16	125	0.2094
2.373	14	140	0.2052
2.378	15	140	0.2199
2.383	17	140	0.2492
2.388	19	140	0.2785
2.393	21	140	0.3079
2.399	23	140	0.3372
2.404	23	140	0.3372
2.409	24	140	0.3518
2.414	25	140	0.3665
2.42	25	140	0.3665
2.425	23	140	0.3372
2.43	20	140	0.2932
2.435	19	140	0.2785
2.441	21	140	0.3079
2.446	22	140	0.3225
2.451	21	140	0.3079
2.456	21	140	0.3079
2.461	21	140	0.3079
2.467	20	140	0.2932
2.472	18	140	0.2639
2.477	18	140	0.2639
2.482	23	140	0.3372
2.488	23	140	0.3372
2.493	22	140	0.3225
2.498	20	140	0.2932
2.503	18	140	0.2639
2.508	19	140	0.2785
2.514	15	140	0.2199
2.519	11	140	0.1613
2.524	11	140	0.1613
2.529	12	140	0.1759
2.535	12	140	0.1759
2.54	13	140	0.1906
2.545	13	140	0.1906
2.55	13	140	0.1906
2.555	13	140	0.1906
2.561	13	140	0.1906
2.566	13	140	0.1906
2.571	14	140	0.2052
2.576	16	140	0.2346
2.582	16	140	0.2346
2.587	19	140	0.2785
2.592	24	140	0.3518
2.597	26	140	0.3812
2.603	25	140	0.3665
2.608	25	140	0.3665
2.613	25	140	0.3665
2.618	23	140	0.3372
2.623	20	140	0.2932
2.629	19	140	0.2785
2.634	17	140	0.2492
2.639	15	140	0.2199
2.644	15	140	0.2199
2.65	16	140	0.2346
2.655	13	140	0.1906
2.66	11	140	0.1613
2.665	12	140	0.1759
2.67	12	140	0.1759
2.676	13	140	0.1906
2.681	12	140	0.1759
2.686	12	140	0.1759
2.691	15	140	0.2199
2.697	20	140	0.2932
2.702	21	140	0.3079
2.707	20	140	0.2932
2.712	21	140	0.3079
2.717	24	140	0.3518
2.723	27	140	0.3958
2.728	25	140	0.3665
2.733	25	140	0.3665
2.738	22	140	0.3225
2.744	20	140	0.2932
2.749	17	140	0.2492
2.754	14	140	0.2052
2.759	13	140	0.1906
2.765	12	140	0.1759
2.77	11	140	0.1613
2.775	10	140	0.1466
2.78	9	140	0.1319
2.785	9	140	0.1319
2.791	11	140	0.1613
2.796	13	140	0.1906
2.801	13	140	0.1906
2.806	12	140	0.1759
2.812	14	140	0.2052
2.817	15	140	0.2199
2.822	17	140	0.2492
2.827	20	140	0.2932
2.832	21	140	0.3079
2.838	23	140	0.3372
2.843	26	140	0.3812
2.848	26	140	0.3812
2.853	23	140	0.3372
2.859	21	140	0.3079
2.864	19	140	0.2785
2.869	19	140	0.2785
2.874	19	140	0.2785
2.879	19	140	0.2785
2.885	18	140	0.2639
2.89	17	140	0.2492
2.895	16	140	0.2346
2.9	17	140	0.2492
2.906	15	140	0.2199
2.911	16	140	0.2346
2.916	19	140	0.2785
2.921	18	140	0.2639
2.927	17	140	0.2492
2.932	17	140	0.2492
2.937	15	140	0.2199
2.942	14	140	0.2052
2.947	11	140	0.1613
2.953	12	140	0.1759
2.958	12	140	0.1759
2.963	13	140	0.1906
2.968	12	140	0.1759
2.974	12	140	0.1759
2.979	14	140	0.2052
2.984	14	140	0.2052
2.989	14	140	0.2052
2.994	13	140	0.1906
3	13	140	0.1906
3.005	13	140	0.1906
3.01	15	140	0.2199
3.015	18	140	0.2639
3.021	24	140	0.3518
3.026	24	140	0.3518
3.031	23	140	0.3372
3.036	24	140	0.3518
3.042	24	140	0.3518
3.047	18	140	0.2639
3.052	14	140	0.2052
3.057	14	140	0.2052
3.062	15	140	0.2199
3.068	14	140	0.2052
3.073	15	140	0.2199
3.078	15	140	0.2199
3.083	14	140	0.2052
3.089	13	140	0.1906
3.094	13	140	0.1906
3.099	13	140	0.1906
3.104	13	140	0.1906
3.109	13	140	0.1906
3.115	13	140	0.1906
3.12	14	140	0.2052
3.125	17	140	0.2492
3.13	19	140	0.2785
3.136	18	140	0.2639
3.141	20	140	0.2932
3.146	24	140	0.3518
3.151	25	140	0.3665
3.156	24	140	0.3518
3.162	24	140	0.3518
3.167	20	140	0.2932
3.172	17	140	0.2492
3.177	13	140	0.1906
3.183	12	140	0.1759
3.188	12	140	0.1759
3.193	10	140	0.1466
3.198	10	140	0.1466
3.204	9	140	0.1319
3.209	7	140	0.1026
3.214	9	140	0.1319
3.219	9	140	0.1319
3.224	9	140	0.1319
3.23	10	140	0.1466
3.235	9	140	0.1319
3.24	10	140	0.1466
3.245	11	140	0.1613
3.251	11	140	0.1613
3.256	11	140	0.1613
3.261	13	140	0.1906
3.266	16	140	0.2346
3.271	19	140	0.2785
3.277	19	140	0.2785
3.282	19	140	0.2785
3.287	17	140	0.2492
3.292	17	140	0.2492
3.298	19	140	0.2785
3.303	19	140	0.2785
3.308	19	140	0.2785
3.313	18	140	0.2639
3.318	18	140	0.2639
3.324	16	140	0.2346
3.329	14	140	0.2052
3.334	15	140	0.2199
3.339	16	140	0.2346
3.345	15	140	0.2199
3.35	15	140	0.2199
3.355	15	140	0.2199
3.36	14	140	0.2052
3.366	12	140	0.1759
3.371	10	140	0.1466
3.376	10	140	0.1466
3.381	10	140	0.1466
3.386	8	140	0.1173
3.392	10	140	0.1466
3.397	10	140	0.1466
3.402	9	140	0.1319
3.407	9	140	0.1319
3.413	10	140	0.1466
3.418	10	147	0.1539
3.423	9	147	0.1385
3.428	10	147	0.1539
3.433	11	147	0.1693
3.439	12	147	0.1847
3.444	14	147	0.2155
3.449	18	147	0.2771
3.454	21	147	0.3232
3.46	20	147	0.3079
3.465	19	147	0.2925
3.47	17	147	0.2617
3.475	15	147	0.2309
3.48	14	147	0.2155
3.486	15	147	0.2309
3.491	16	147	0.2463
3.496	15	147	0.2309
3.501	14	147	0.2155
3.507	12	147	0.1847
3.512	12	147	0.1847
3.517	11	147	0.1693
3.522	10	147	0.1539
3.528	9	147	0.1385
3.533	9	147	0.1385
3.538	12	147	0.1847
3.543	12	147	0.1847
3.548	12	147	0.1847
3.554	12	147	0.1847
3.559	12	147	0.1847
3.564	16	147	0.2463
3.569	19	147	0.2925
3.575	20	147	0.3079
3.58	20	147	0.3079
3.585	18	147	0.2771
3.59	15	147	0.2309
3.595	12	147	0.1847
3.601	10	147	0.1539
3.606	10	147	0.1539
3.611	8	147	0.1231
3.616	8	147	0.1231
3.622	7	147	0.1077
3.627	6	147	0.0924
3.632	6	147	0.0924
3.637	7	147	0.1077
3.642	6	147	0.0924
3.648	6	147	0.0924
3.653	6	147	0.0924
3.658	7	147	0.1077
3.663	8	147	0.1231
3.669	8	147	0.1231
3.674	8	147	0.1231
3.679	9	147	0.1385
3.684	11	147	0.1693
3.69	12	147	0.1847
3.695	11	147	0.1693
3.7	11	147	0.1693
3.705	10	147	0.1539
3.71	12	147	0.1847
3.716	16	147	0.2463
3.721	18	147	0.2771
3.726	18	147	0.2771
3.731	18	147	0.2771
3.737	18	147	0.2771
3.742	18	147	0.2771
3.747	17	147	0.2617
3.752	17	147	0.2617
3.757	17	147	0.2617
3.763	16	147	0.2463
3.768	15	147	0.2309
3.773	13	147	0.2001
3.778	11	147	0.1693
3.784	9	147	0.1385
3.789	6	147	0.0924
3.794	5	147	0.077
3.799	4	147	0.0616
3.804	4	147	0.0616
3.81	4	147	0.0616
3.815	5	147	0.077
3.82	3	147	0.0462
3.825	4	147	0.0616
3.831	4	147	0.0616
3.836	3	147	0.0462
3.841	5	147	0.077
3.846	4	147	0.0616
3.852	4	147	0.0616
3.857	6	147	0.0924
3.862	7	147	0.1077
3.867	9	147	0.1385
3.872	13	147	0.2001
3.878	15	147	0.2309
3.883	17	147	0.2617
3.888	16	147	0.2463
3.893	17	147	0.2617
3.899	17	147	0.2617
3.904	18	147	0.2771
3.909	19	147	0.2925
3.914	20	147	0.3079
3.919	17	147	0.2617
3.925	13	147	0.2001
3.93	11	147	0.1693
3.935	9	147	0.1385
3.94	7	147	0.1077
3.946	7	147	0.1077
3.951	7	147	0.1077
3.956	6	147	0.0924
3.961	5	147	0.077
3.966	4	147	0.0616
3.972	5	147	0.077
3.977	8	147	0.1231
3.982	8	147	0.1231
3.987	12	147	0.1847
3.993	8	147	0.1231
3.998	6	147	0.0924
4.003	7	147	0.1077
4.008	6	147	0.0924
4.014	6	147	0.0924
4.019	6	147	0.0924
4.024	7	147	0.1077
4.029	9	147	0.1385
4.034	9	147	0.1385
4.04	7	147	0.1077
4.045	6	147	0.0924
4.05	8	147	0.1231
4.055	7	147	0.1077
4.061	7	147	0.1077
4.066	6	147	0.0924
4.071	7	147	0.1077
4.076	8	147	0.1231
4.081	7	147	0.1077
4.087	7	147	0.1077
4.092	8	147	0.1231
4.097	8	147	0.1231
4.102	8	147	0.1231
4.108	8	147	0.1231
4.113	7	147	0.1077
4.118	6	147	0.0924
4.123	7	147	0.1077
4.128	8	147	0.1231
4.134	9	147	0.1385
4.139	11	147	0.1693
4.144	10	147	0.1539
4.149	12	147	0.1847
4.155	10	147	0.1539
4.16	10	147	0.1539
4.165	12	147	0.1847
4.17	13	147	0.2001
4.176	14	147	0.2155
4.181	13	147	0.2001
4.186	9	147	0.1385
4.191	7	147	0.1077
4.196	6	147	0.0924
4.202	5	147	0.077
4.207	6	147	0.0924
4.212	6	147	0.0924
4.217	5	147	0.077
4.223	5	147	0.077
4.228	4	147	0.0616
4.233	4	147	0.0616
4.238	3	147	0.0462
4.243	3	147	0.0462
4.249	3	147	0.0462
4.254	3	147	0.0462
4.259	3	147	0.0462
4.264	2	147	0.0308
4.27	3	147	0.0462
4.275	4	147	0.0616
4.28	4	147	0.0616
4.285	4	147	0.0616
4.291	4	147	0.0616
4.296	4	147	0.0616
4.301	5	147	0.077
4.306	8	147	0.1231
4.311	9	147	0.1385
4.317	9	147	0.1385
4.322	13	147	0.2001
4.327	14	147	0.2155
4.332	13	147	0.2001
4.338	12	147	0.1847
4.343	11	147	0.1693
4.348	10	147	0.1539
4.353	9	147	0.1385
4.358	10	147	0.1539
4.364	10	147	0.1539
4.369	10	147	0.1539
4.374	10	147	0.1539
4.379	8	147	0.1231
4.385	9	147	0.1385
4.39	11	147	0.1693
4.395	13	147	0.2001
4.4	14	147	0.2155
4.405	6	147	0.0924
4.411	5	147	0.077
4.416	5	147	0.077
4.421	4	147	0.0616
4.426	3	147	0.0462
4.432	3	147	0.0462
4.437	2	147	0.0308
4.442	3	147	0.0462
4.447	2	147	0.0308
4.453	3	147	0.0462
4.458	2	147	0.0308
4.463	2	151	0.0316
4.468	2	151	0.0316
4.473	2	151	0.0316
4.479	3	151	0.0474
4.484	2	151	0.0316
4.489	2	151	0.0316
4.494	2	151	0.0316
4.5	2	151	0.0316
4.505	2	151	0.0316
4.51	2	151	0.0316
4.515	2	151	0.0316
4.52	2	151	0.0316
4.526	2	151	0.0316
4.531	2	151	0.0316
4.536	2	151	0.0316
4.541	2	151	0.0316
4.547	2	151	0.0316
4.552	2	151	0.0316
4.557	1	151	0.0158
4.562	2	151	0.0316
4.567	2	151	0.0316
4.573	2	151	0.0316
4.578	2	151	0.0316
4.583	4	151	0.0632
4.588	4	151	0.0632
4.594	6	151	0.0949
4.599	8	151	0.1265
4.604	9	151	0.1423
4.609	11	151	0.1739
4.615	12	151	0.1897
4.62	12	151	0.1897
4.625	13	151	0.2055
4.63	15	151	0.2372
4.635	15	151	0.2372
4.641	15	151	0.2372
4.646	13	151	0.2055
4.651	9	151	0.1423
4.656	7	151	0.1107
4.662	6	151	0.0949
4.667	5	151	0.0791
4.672	4	151	0.0632
4.677	2	151	0.0316
4.682	1	151	0.0158
4.688	1	151	0.0158
4.693	1	151	0.0158
4.698	2	151	0.0316
4.703	1	151	0.0158
4.709	2	151	0.0316
4.714	2	151	0.0316
4.719	2	151	0.0316
4.724	1	151	0.0158
4.729	2	151	0.0316
4.735	3	151	0.0474
4.74	2	151	0.0316
4.745	3	151	0.0474
4.75	2	151	0.0316
4.756	3	151	0.0474
4.761	3	151	0.0474
4.766	1	151	0.0158
4.771	3	151	0.0474
4.777	4	151	0.0632
4.782	5	151	0.0791
4.787	3	151	0.0474
4.792	4	151	0.0632
4.797	7	151	0.1107
4.803	8	151	0.1265
4.808	11	151	0.1739
4.813	8	151	0.1265
4.818	7	151	0.1107
4.824	7	151	0.1107
4.829	6	151	0.0949
4.834	5	151	0.0791
4.839	4	151	0.0632
4.844	5	151	0.0791
4.85	4	151	0.0632
4.855	7	151	0.1107
4.86	5	151	0.0791
4.865	3	151	0.0474
4.871	2	151	0.0316
4.876	3	151	0.0474
4.881	2	151	0.0316
4.886	2	151	0.0316
4.891	3	151	0.0474
4.897	2	151	0.0316
4.902	4	151	0.0632
4.907	3	151	0.0474
4.912	2	151	0.0316
4.918	3	151	0.0474
4.923	3	151	0.0474
4.928	3	151	0.0474
4.933	2	151	0.0316
4.939	2	151	0.0316
4.944	2	151	0.0316
4.949	2	151	0.0316
4.954	2	151	0.0316
4.959	2	151	0.0316
4.965	2	151	0.0316
4.97	1	151	0.0158
4.975	2	151	0.0316
4.98	2	151	0.0316
4.986	2	151	0.0316
4.991	2	151	0.0316
4.996	3	151	0.0474
5.001	3	151	0.0474
5.006	3	151	0.0474
5.012	3	151	0.0474
5.017	4	151	0.0632
5.022	3	151	0.0474
5.027	4	151	0.0632
5.033	5	151	0.0791
5.038	5	151	0.0791
5.043	5	151	0.0791
5.048	6	151	0.0949
5.053	5	151	0.0791
5.059	5	151	0.0791
5.064	5	151	0.0791
5.069	4	151	0.0632
5.074	4	151	0.0632
5.08	6	151	0.0949
5.085	5	151	0.0791
5.09	3	151	0.0474
5.095	3	151	0.0474
5.101	3	151	0.0474
5.106	3	151	0.0474
5.111	4	151	0.0632
5.116	5	151	0.0791
5.121	4	151	0.0632
5.127	4	151	0.0632
5.132	5	151	0.0791
5.137	6	151	0.0949
5.142	5	151	0.0791
5.148	8	151	0.1265
5.153	7	151	0.1107
5.158	7	151	0.1107
5.163	7	151	0.1107
5.168	5	151	0.0791
5.174	5	151	0.0791
5.179	4	151	0.0632
5.184	3	151	0.0474
5.189	5	151	0.0791
5.195	5	151	0.0791
5.2	3	151	0.0474
5.205	4	151	0.0632
5.21	5	151	0.0791
5.215	7	151	0.1107
5.221	5	151	0.0791
5.226	4	151	0.0632
5.231	5	151	0.0791
5.236	4	151	0.0632
5.242	3	151	0.0474
5.247	3	151	0.0474
5.252	3	151	0.0474
5.257	3	151	0.0474
5.263	3	151	0.0474
5.268	3	151	0.0474
5.273	2	151	0.0316
5.278	3	151	0.0474
5.283	2	151	0.0316
5.289	2	151	0.0316
5.294	3	151	0.0474
5.299	2	151	0.0316
5.304	3	151	0.0474
5.31	2	151	0.0316
5.315	2	151	0.0316
5.32	2	151	0.0316
5.325	2	151	0.0316
5.33	2	151	0.0316
5.336	2	151	0.0316
5.341	2	151	0.0316
5.346	2	151	0.0316
5.351	1	151	0.0158
5.357	2	151	0.0316
5.362	2	151	0.0316
5.367	2	151	0.0316
5.372	2	151	0.0316
5.377	2	151	0.0316
5.383	1	151	0.0158
5.388	2	151	0.0316
5.393	1	151	0.0158
5.398	2	151	0.0316
5.404	2	151	0.0316
5.409	1	151	0.0158
5.414	2	151	0.0316
5.419	1	151	0.0158
5.425	1	151	0.0158
5.43	2	151	0.0316
5.435	1	151	0.0158
5.44	1	151	0.0158
5.445	1	151	0.0158
5.451	2	151	0.0316
5.456	2	151	0.0316
5.461	2	151	0.0316
5.466	2	151	0.0316
5.472	1	151	0.0158
5.477	1	151	0.0158
5.482	2	151	0.0316
5.487	3	151	0.0474
5.492	4	151	0.0632
5.498	3	151	0.0474
5.503	3	151	0.0474
5.508	3	152	0.0477
5.513	4	152	0.0637
5.519	4	152	0.0637
5.524	7	152	0.1114
5.529	7	152	0.1114
5.534	7	152	0.1114
5.54	9	152	0.1432
5.545	10	152	0.1592
5.55	8	152	0.1273
5.555	10	152	0.1592
5.56	11	152	0.1751
5.566	10	152	0.1592
5.571	10	152	0.1592
5.576	9	152	0.1432
5.581	8	152	0.1273
5.587	6	152	0.0955
5.592	4	152	0.0637
5.597	5	152	0.0796
5.602	5	152	0.0796
5.607	4	152	0.0637
5.613	4	152	0.0637
5.618	3	152	0.0477
5.623	3	152	0.0477
5.628	7	152	0.1114
5.634	7	152	0.1114
5.639	1	152	0.0159
5.644	4	152	0.0637
5.649	4	152	0.0637
5.654	2	152	0.0318
5.66	3	152	0.0477
5.665	2	152	0.0318
5.67	2	152	0.0318
5.675	3	152	0.0477
5.681	2	152	0.0318
5.686	2	152	0.0318
5.691	2	152	0.0318
5.696	3	152	0.0477
5.702	2	152	0.0318
5.707	3	152	0.0477
5.712	2	152	0.0318
5.717	2	152	0.0318
5.722	2	152	0.0318
5.728	1	152	0.0159
5.733	2	152	0.0318
5.738	2	152	0.0318
5.743	2	152	0.0318
5.749	2	152	0.0318
5.754	2	152	0.0318
5.759	1	152	0.0159
5.764	2	152	0.0318
5.769	1	152	0.0159
5.775	2	152	0.0318
5.78	2	152	0.0318
5.785	1	152	0.0159
5.79	2	152	0.0318
5.796	2	152	0.0318
5.801	2	152	0.0318
5.806	2	152	0.0318
5.811	1	152	0.0159
5.816	2	152	0.0318
5.822	1	152	0.0159
5.827	1	152	0.0159
5.832	1	152	0.0159
5.837	1	152	0.0159
5.843	1	152	0.0159
5.848	1	152	0.0159
5.853	1	152	0.0159
5.858	1	152	0.0159
5.864	1	152	0.0159
5.869	1	152	0.0159
5.874	1	152	0.0159
5.879	1	152	0.0159
5.884	1	152	0.0159
5.89	1	152	0.0159
5.895	2	152	0.0318
5.9	2	152	0.0318
5.905	2	152	0.0318
5.911	3	152	0.0477
5.916	2	152	0.0318
5.921	1	152	0.0159
5.926	2	152	0.0318
5.931	2	152	0.0318
5.937	3	152	0.0477
5.942	5	152	0.0796
5.947	8	152	0.1273
5.952	8	152	0.1273
5.958	9	152	0.1432
5.963	11	152	0.1751
5.968	13	152	0.2069
5.973	13	152	0.2069
5.978	14	152	0.2228
5.984	13	152	0.2069
5.989	11	152	0.1751
5.994	9	152	0.1432
5.999	8	152	0.1273
6.005	7	152	0.1114
6.01	6	152	0.0955
6.015	7	152	0.1114
6.02	7	152	0.1114
6.026	5	152	0.0796
6.031	4	152	0.0637
6.036	4	152	0.0637
6.041	4	152	0.0637
6.046	7	152	0.1114
6.052	4	152	0.0637
6.057	2	152	0.0318
6.062	4	152	0.0637
6.067	3	152	0.0477
6.073	2	152	0.0318
6.078	2	152	0.0318
6.083	2	152	0.0318
6.088	2	152	0.0318
6.093	3	152	0.0477
6.099	3	152	0.0477
6.104	1	152	0.0159
6.109	2	152	0.0318
6.114	2	152	0.0318
6.12	2	152	0.0318
6.125	2	152	0.0318
6.13	2	152	0.0318
6.135	2	152	0.0318
6.14	2	152	0.0318
6.146	1	152	0.0159
6.151	2	152	0.0318
6.156	1	152	0.0159
6.161	2	152	0.0318
6.167	2	152	0.0318
6.172	2	152	0.0318
6.177	1	152	0.0159
6.182	2	152	0.0318
6.188	1	152	0.0159
6.193	2	152	0.0318
6.198	2	152	0.0318
6.203	2	152	0.0318
6.208	1	152	0.0159
6.214	2	152	0.0318
6.219	2	152	0.0318
6.224	1	152	0.0159
6.229	2	152	0.0318
6.235	2	152	0.0318
6.24	1	152	0.0159
6.245	1	152	0.0159
6.25	2	152	0.0318
6.255	1	152	0.0159
6.261	1	152	0.0159
6.266	1	152	0.0159
6.271	1	152	0.0159
6.276	1	152	0.0159
6.282	1	152	0.0159
6.287	2	152	0.0318
6.292	2	152	0.0318
6.297	1	152	0.0159
6.302	1	152	0.0159
6.308	1	152	0.0159
6.313	2	152	0.0318
6.318	3	152	0.0477
6.323	4	152	0.0637
6.329	5	152	0.0796
6.334	5	152	0.0796
6.339	5	152	0.0796
6.344	6	152	0.0955
6.35	9	152	0.1432
6.355	11	152	0.1751
6.36	13	152	0.2069
6.365	16	152	0.2547
6.37	15	152	0.2387
6.376	11	152	0.1751
6.381	11	152	0.1751
6.386	11	152	0.1751
6.391	12	152	0.191
6.397	10	152	0.1592
6.402	8	152	0.1273
6.407	7	152	0.1114
6.412	5	152	0.0796
6.417	5	152	0.0796
6.423	4	152	0.0637
6.428	3	152	0.0477
6.433	4	152	0.0637
6.438	3	152	0.0477
6.444	3	152	0.0477
6.449	2	152	0.0318
6.454	2	152	0.0318
6.459	4	152	0.0637
6.464	6	152	0.0955
6.47	2	152	0.0318
6.475	2	152	0.0318
6.48	4	152	0.0637
6.485	2	152	0.0318
6.491	2	152	0.0318
6.496	3	152	0.0477
6.501	2	152	0.0318
6.506	2	152	0.0318
6.512	3	152	0.0477
6.517	3	152	0.0477
6.522	2	152	0.0318
6.527	2	152	0.0318
6.532	2	152	0.0318
6.538	2	152	0.0318
6.543	3	152	0.0477
6.548	2	152	0.0318
6.553	3	150	0.0471
6.559	3	150	0.0471
6.564	3	150	0.0471
6.569	3	150	0.0471
6.574	2	150	0.0314
6.579	2	150	0.0314
6.585	2	150	0.0314
6.59	2	150	0.0314
6.595	2	150	0.0314
6.6	2	150	0.0314
6.606	2	150	0.0314
6.611	2	150	0.0314
6.616	2	150	0.0314
6.621	2	150	0.0314
6.626	2	150	0.0314
6.632	1	150	0.0157
6.637	2	150	0.0314
6.642	2	150	0.0314
6.647	3	150	0.0471
6.653	3	150	0.0471
6.658	4	150	0.0628
6.663	5	150	0.0785
6.668	8	150	0.1257
6.674	9	150	0.1414
6.679	10	150	0.1571
6.684	11	150	0.1728
6.689	11	150	0.1728
6.694	9	150	0.1414
6.7	7	150	0.1099
6.705	7	150	0.1099
6.71	9	150	0.1414
6.715	9	150	0.1414
6.721	8	150	0.1257
6.726	8	150	0.1257
6.731	6	150	0.0942
6.736	5	150	0.0785
6.741	6	150	0.0942
6.747	4	150	0.0628
6.752	2	150	0.0314
6.757	2	150	0.0314
6.762	2	150	0.0314
6.768	3	150	0.0471
6.773	3	150	0.0471
6.778	2	150	0.0314
6.783	2	150	0.0314
6.789	2	150	0.0314
6.794	2	150	0.0314
6.799	2	150	0.0314
6.804	2	150	0.0314
6.809	2	150	0.0314
6.815	3	150	0.0471
6.82	3	150	0.0471
6.825	2	150	0.0314
6.83	3	150	0.0471
6.836	3	150	0.0471
6.841	2	150	0.0314
6.846	3	150	0.0471
6.851	4	150	0.0628
6.856	5	150	0.0785
6.862	5	150	0.0785
6.867	5	150	0.0785
6.872	6	150	0.0942
6.877	8	150	0.1257
6.883	11	150	0.1728
6.888	15	150	0.2356
6.893	18	150	0.2827
6.898	18	150	0.2827
6.903	16	150	0.2513
6.909	14	150	0.2199
6.914	10	150	0.1571
6.919	7	150	0.1099
6.924	7	150	0.1099
6.93	7	150	0.1099
6.935	4	150	0.0628
6.94	4	150	0.0628
6.945	3	150	0.0471
6.951	2	150	0.0314
6.956	2	150	0.0314
6.961	3	150	0.0471
6.966	2	150	0.0314
6.971	3	150	0.0471
6.977	2	150	0.0314
6.982	2	150	0.0314
6.987	2	150	0.0314
6.992	2	150	0.0314
6.998	2	150	0.0314
7.003	2	150	0.0314
7.008	2	150	0.0314
7.013	2	150	0.0314
7.018	2	150	0.0314
7.024	1	150	0.0157
7.029	2	150	0.0314
7.034	2	150	0.0314
7.039	2	150	0.0314
7.045	2	150	0.0314
7.05	1	150	0.0157
7.055	2	150	0.0314
7.06	2	150	0.0314
7.065	1	150	0.0157
7.071	2	150	0.0314
7.076	1	150	0.0157
7.081	1	150	0.0157
7.086	1	150	0.0157
7.092	1	150	0.0157
7.097	1	150	0.0157
7.102	3	150	0.0471
7.107	2	150	0.0314
7.113	3	150	0.0471
7.118	3	150	0.0471
7.123	5	150	0.0785
7.128	7	150	0.1099
7.133	9	150	0.1414
7.139	11	150	0.1728
7.144	13	150	0.2042
7.149	11	150	0.1728
7.154	11	150	0.1728
7.16	13	150	0.2042
7.165	13	150	0.2042
7.17	13	150	0.2042
7.175	11	150	0.1728
7.18	9	150	0.1414
7.186	8	150	0.1257
7.191	7	150	0.1099
7.196	6	150	0.0942
7.201	4	150	0.0628
7.207	3	150	0.0471
7.212	4	150	0.0628
7.217	4	150	0.0628
7.222	3	150	0.0471
7.227	4	150	0.0628
7.233	4	150	0.0628
7.238	4	150	0.0628
7.243	4	150	0.0628
7.248	4	150	0.0628
7.254	4	150	0.0628
7.259	4	150	0.0628
7.264	4	150	0.0628
7.269	5	150	0.0785
7.275	5	150	0.0785
7.28	4	150	0.0628
7.285	5	150	0.0785
7.29	4	150	0.0628
7.295	5	150	0.0785
7.301	8	150	0.1257
7.306	12	150	0.1885
7.311	12	150	0.1885
7.316	12	150	0.1885
7.322	10	150	0.1571
7.327	9	150	0.1414
7.332	7	150	0.1099
7.337	7	150	0.1099
7.342	6	150	0.0942
7.348	7	150	0.1099
7.353	6	150	0.0942
7.358	6	150	0.0942
7.363	4	150	0.0628
7.369	3	150	0.0471
7.374	3	150	0.0471
7.379	2	150	0.0314
7.384	3	150	0.0471
7.389	3	150	0.0471
7.395	3	150	0.0471
7.4	3	150	0.0471
7.405	2	150	0.0314
7.41	2	150	0.0314
7.416	2	150	0.0314
7.421	2	150	0.0314
7.426	3	150	0.0471
7.431	3	150	0.0471
7.437	2	150	0.0314
7.442	2	150	0.0314
7.447	2	150	0.0314
7.452	2	150	0.0314
7.457	3	150	0.0471
7.463	4	150	0.0628
7.468	4	150	0.0628
7.473	3	150	0.0471
7.478	6	150	0.0942
7.484	7	150	0.1099
7.489	7	150	0.1099
7.494	9	150	0.1414
7.499	9	150	0.1414
7.504	13	150	0.2042
7.51	15	150	0.2356
7.515	16	150	0.2513
7.52	16	150	0.2513
7.525	14	150	0.2199
7.531	10	150	0.1571
7.536	8	150	0.1257
7.541	7	150	0.1099
7.546	9	150	0.1414
7.551	9	150	0.1414
7.557	8	150	0.1257
7.562	5	150	0.0785
7.567	4	150	0.0628
7.572	2	150	0.0314
7.578	3	150	0.0471
7.583	3	150	0.0471
7.588	2	150	0.0314
7.593	0	150	0
7.599	1	149	0.0156
7.604	2	149	0.0312
7.609	1	149	0.0156
7.614	2	149	0.0312
7.619	1	149	0.0156
7.625	1	149	0.0156
7.63	1	149	0.0156
7.635	1	149	0.0156
7.64	1	149	0.0156
7.646	2	149	0.0312
7.651	2	149	0.0312
7.656	3	149	0.0468
7.661	4	149	0.0624
7.666	4	149	0.0624
7.672	6	149	0.0936
7.677	7	149	0.1092
7.682	7	149	0.1092
7.687	8	149	0.1248
7.693	9	149	0.1404
7.698	10	149	0.156
7.703	11	149	0.1716
7.708	12	149	0.1872
7.713	11	149	0.1716
7.719	12	149	0.1872
7.724	16	149	0.2496
7.729	18	149	0.2808
7.734	19	149	0.2964
7.74	17	149	0.2652
7.745	13	149	0.2028
7.75	12	149	0.1872
7.755	9	149	0.1404
7.761	7	149	0.1092
7.766	6	149	0.0936
7.771	5	149	0.078
7.776	3	149	0.0468
7.781	3	149	0.0468
7.787	2	149	0.0312
7.792	2	149	0.0312
7.797	2	149	0.0312
7.802	3	149	0.0468
7.808	3	149	0.0468
7.813	2	149	0.0312
7.818	2	149	0.0312
7.823	2	149	0.0312
7.828	2	149	0.0312
7.834	2	149	0.0312
7.839	2	149	0.0312
7.844	2	149	0.0312
7.849	2	149	0.0312
7.855	1	149	0.0156
7.86	2	149	0.0312
7.865	2	149	0.0312
7.87	2	149	0.0312
7.875	2	149	0.0312
7.881	2	149	0.0312
7.886	2	149	0.0312
7.891	2	149	0.0312
7.896	2	149	0.0312
7.902	2	149	0.0312
7.907	1	149	0.0156
7.912	2	149	0.0312
7.917	2	149	0.0312
7.923	2	149	0.0312
7.928	4	149	0.0624
7.933	4	149	0.0624
7.938	7	149	0.1092
7.943	10	149	0.156
7.949	13	149	0.2028
7.954	15	149	0.234
7.959	16	149	0.2496
7.964	17	149	0.2652
7.97	20	149	0.312
7.975	19	149	0.2964
7.98	18	149	0.2808
7.985	16	149	0.2496
7.99	13	149	0.2028
7.996	11	149	0.1716
8.001	9	149	0.1404
8.006	7	149	0.1092
8.011	5	149	0.078
8.017	2	149	0.0312
8.022	2	149	0.0312
8.027	1	149	0.0156
8.032	1	149	0.0156
8.038	2	149	0.0312
8.043	1	149	0.0156
8.048	2	149	0.0312
8.053	1	149	0.0156
8.058	2	149	0.0312
8.064	2	149	0.0312
8.069	2	149	0.0312
8.074	2	149	0.0312
8.079	2	149	0.0312
8.085	2	149	0.0312
8.09	2	149	0.0312
8.095	3	149	0.0468
8.1	2	149	0.0312
8.105	2	149	0.0312
8.111	3	149	0.0468
8.116	4	149	0.0624
8.121	4	149	0.0624
8.126	6	149	0.0936
8.132	6	149	0.0936
8.137	7	149	0.1092
8.142	9	149	0.1404
8.147	13	149	0.2028
8.152	15	149	0.234
8.158	18	149	0.2808
8.163	17	149	0.2652
8.168	16	149	0.2496
8.173	14	149	0.2184
8.179	10	149	0.156
8.184	8	149	0.1248
8.189	7	149	0.1092
8.194	5	149	0.078
8.2	5	149	0.078
8.205	4	149	0.0624
8.21	3	149	0.0468
8.215	3	149	0.0468
8.22	2	149	0.0312
8.226	3	149	0.0468
8.231	3	149	0.0468
8.236	2	149	0.0312
8.241	3	149	0.0468
8.247	2	149	0.0312
8.252	2	149	0.0312
8.257	2	149	0.0312
8.262	2	149	0.0312
8.267	2	149	0.0312
8.273	2	149	0.0312
8.278	2	149	0.0312
8.283	2	149	0.0312
8.288	2	149	0.0312
8.294	2	149	0.0312
8.299	2	149	0.0312
8.304	2	149	0.0312
8.309	1	149	0.0156
8.314	1	149	0.0156
8.32	2	149	0.0312
8.325	1	149	0.0156
8.33	3	149	0.0468
8.335	2	149	0.0312
8.341	3	149	0.0468
8.346	6	149	0.0936
8.351	5	149	0.078
8.356	8	149	0.1248
8.362	10	149	0.156
8.367	11	149	0.1716
8.372	13	149	0.2028
8.377	13	149	0.2028
8.382	13	149	0.2028
8.388	13	149	0.2028
8.393	13	149	0.2028
8.398	13	149	0.2028
8.403	11	149	0.1716
8.409	9	149	0.1404
8.414	7	149	0.1092
8.419	8	149	0.1248
8.424	8	149	0.1248
8.429	6	149	0.0936
8.435	3	149	0.0468
8.44	2	149	0.0312
8.445	2	149	0.0312
8.45	3	149	0.0468
8.456	2	149	0.0312
8.461	1	149	0.0156
8.466	3	149	0.0468
8.471	2	149	0.0312
8.476	2	149	0.0312
8.482	3	149	0.0468
8.487	1	149	0.0156
8.492	2	149	0.0312
8.497	3	149	0.0468
8.503	2	149	0.0312
8.508	3	149	0.0468
8.513	3	149	0.0468
8.518	2	149	0.0312
8.524	3	149	0.0468
8.529	4	149	0.0624
8.534	3	149	0.0468
8.539	4	149	0.0624
8.544	6	149	0.0936
8.55	5	149	0.078
8.555	7	149	0.1092
8.56	9	149	0.1404
8.565	12	149	0.1872
8.571	14	149	0.2184
8.576	17	149	0.2652
8.581	19	149	0.2964
8.586	18	149	0.2808
8.591	13	149	0.2028
8.597	9	149	0.1404
8.602	7	149	0.1092
8.607	6	149	0.0936
8.612	6	149	0.0936
8.618	5	149	0.078
8.623	4	149	0.0624
8.628	2	149	0.0312
8.633	3	149	0.0468
8.638	2	149	0.0312
8.644	3	150	0.0471
8.649	3	150	0.0471
8.654	2	150	0.0314
8.659	2	150	0.0314
8.665	2	150	0.0314
8.67	2	150	0.0314
8.675	2	150	0.0314
8.68	2	150	0.0314
8.686	2	150	0.0314
8.691	2	150	0.0314
8.696	1	150	0.0157
8.701	2	150	0.0314
8.706	2	150	0.0314
8.712	2	150	0.0314
8.717	2	150	0.0314
8.722	2	150	0.0314
8.727	1	150	0.0157
8.733	2	150	0.0314
8.738	2	150	0.0314
8.743	1	150	0.0157
8.748	2	150	0.0314
8.753	3	150	0.0471
8.759	1	150	0.0157
8.764	3	150	0.0471
8.769	3	150	0.0471
8.774	4	150	0.0628
8.78	5	150	0.0785
8.785	6	150	0.0942
8.79	8	150	0.1257
8.795	8	150	0.1257
8.8	8	150	0.1257
8.806	10	150	0.1571
8.811	11	150	0.1728
8.816	13	150	0.2042
8.821	14	150	0.2199
8.827	13	150	0.2042
8.832	12	150	0.1885
8.837	10	150	0.1571
8.842	11	150	0.1728
8.848	11	150	0.1728
8.853	7	150	0.1099
8.858	4	150	0.0628
8.863	3	150	0.0471
8.868	3	150	0.0471
8.874	1	150	0.0157
8.879	3	150	0.0471
8.884	3	150	0.0471
8.889	2	150	0.0314
8.895	1	150	0.0157
8.9	3	150	0.0471
8.905	2	150	0.0314
8.91	2	150	0.0314
8.915	3	150	0.0471
8.921	3	150	0.0471
8.926	2	150	0.0314
8.931	3	150	0.0471
8.936	4	150	0.0628
8.942	3	150	0.0471
8.947	3	150	0.0471
8.952	4	150	0.0628
8.957	5	150	0.0785
8.962	5	150	0.0785
8.968	5	150	0.0785
8.973	6	150	0.0942
8.978	9	150	0.1414
8.983	11	150	0.1728
8.989	12	150	0.1885
8.994	15	150	0.2356
8.999	16	150	0.2513
9.004	15	150	0.2356
9.01	14	150	0.2199
9.015	10	150	0.1571
9.02	6	150	0.0942
9.025	5	150	0.0785
9.03	5	150	0.0785
9.036	4	150	0.0628
9.041	4	150	0.0628
9.046	3	150	0.0471
9.051	2	150	0.0314
9.057	2	150	0.0314
9.062	2	150	0.0314
9.067	3	150	0.0471
9.072	2	150	0.0314
9.077	3	150	0.0471
9.083	2	150	0.0314
9.088	2	150	0.0314
9.093	2	150	0.0314
9.098	2	150	0.0314
9.104	2	150	0.0314
9.109	2	150	0.0314
9.114	2	150	0.0314
9.119	2	150	0.0314
9.125	2	150	0.0314
9.13	2	150	0.0314
9.135	2	150	0.0314
9.14	2	150	0.0314
9.145	2	150	0.0314
9.151	1	150	0.0157
9.156	1	150	0.0157
9.161	2	150	0.0314
9.166	1	150	0.0157
9.172	2	150	0.0314
9.177	2	150	0.0314
9.182	3	150	0.0471
9.187	3	150	0.0471
9.192	3	150	0.0471
9.198	4	150	0.0628
9.203	5	150	0.0785
9.208	6	150	0.0942
9.213	7	150	0.1099
9.219	7	150	0.1099
9.224	8	150	0.1257
9.229	10	150	0.1571
9.234	10	150	0.1571
9.239	11	150	0.1728
9.245	11	150	0.1728
9.25	10	150	0.1571
9.255	10	150	0.1571
9.26	11	150	0.1728
9.266	11	150	0.1728
9.271	9	150	0.1414
9.276	6	150	0.0942
9.281	5	150	0.0785
9.287	3	150	0.0471
9.292	5	150	0.0785
9.297	3	150	0.0471
9.302	3	150	0.0471
9.307	5	150	0.0785
9.313	3	150	0.0471
9.318	4	150	0.0628
9.323	4	150	0.0628
9.328	4	150	0.0628
9.334	4	150	0.0628
9.339	4	150	0.0628
9.344	3	150	0.0471
9.349	5	150	0.0785
9.354	4	150	0.0628
9.36	4	150	0.0628
9.365	4	150	0.0628
9.37	5	150	0.0785
9.375	4	150	0.0628
9.381	4	150	0.0628
9.386	5	150	0.0785
9.391	5	150	0.0785
9.396	5	150	0.0785
9.401	8	150	0.1257
9.407	10	150	0.1571
9.412	11	150	0.1728
9.417	13	150	0.2042
9.422	13	150	0.2042
9.428	13	150	0.2042
9.433	9	150	0.1414
9.438	8	150	0.1257
9.443	6	150	0.0942
9.449	5	150	0.0785
9.454	6	150	0.0942
9.459	6	150	0.0942
9.464	4	150	0.0628
9.469	2	150	0.0314
9.475	3	150	0.0471
9.48	2	150	0.0314
9.485	3	150	0.0471
9.49	3	150	0.0471
9.496	2	150	0.0314
9.501	2	150	0.0314
9.506	3	150	0.0471
9.511	2	150	0.0314
9.516	3	150	0.0471
9.522	2	150	0.0314
9.527	2	150	0.0314
9.532	3	150	0.0471
9.537	2	150	0.0314
9.543	3	150	0.0471
9.548	3	150	0.0471
9.553	2	150	0.0314
9.558	3	150	0.0471
9.563	3	150	0.0471
9.569	3	150	0.0471
9.574	3	150	0.0471
9.579	4	150	0.0628
9.584	4	150	0.0628
9.59	4	150	0.0628
9.595	6	150	0.0942
9.6	8	150	0.1257
9.605	9	150	0.1414
9.611	9	150	0.1414
9.616	9	150	0.1414
9.621	8	150	0.1257
9.626	8	150	0.1257
9.631	8	150	0.1257
9.637	8	150	0.1257
9.642	7	150	0.1099
9.647	7	150	0.1099
9.652	7	150	0.1099
9.658	7	150	0.1099
9.663	6	150	0.0942
9.668	5	150	0.0785
9.673	4	150	0.0628
9.678	3	150	0.0471
9.684	4	150	0.0628
9.689	4	149	0.0624
9.694	2	149	0.0312
9.699	3	149	0.0468
9.705	3	149	0.0468
9.71	2	149	0.0312
9.715	2	149	0.0312
9.72	3	149	0.0468
9.725	3	149	0.0468
9.731	2	149	0.0312
9.736	2	149	0.0312
9.741	5	149	0.078
9.746	3	149	0.0468
9.752	3	149	0.0468
9.757	4	149	0.0624
9.762	5	149	0.078
9.767	5	149	0.078
9.773	5	149	0.078
9.778	7	149	0.1092
9.783	6	149	0.0936
9.788	6	149	0.0936
9.793	7	149	0.1092
9.799	7	149	0.1092
9.804	7	149	0.1092
9.809	8	149	0.1248
9.814	8	149	0.1248
9.82	9	149	0.1404
9.825	12	149	0.1872
9.83	14	149	0.2184
9.835	16	149	0.2496
9.84	17	149	0.2652
9.846	15	149	0.234
9.851	14	149	0.2184
9.856	10	149	0.156
9.861	6	149	0.0936
9.867	6	149	0.0936
9.872	5	149	0.078
9.877	4	149	0.0624
9.882	5	149	0.078
9.887	2	149	0.0312
9.893	3	149	0.0468
9.898	2	149	0.0312
9.903	3	149	0.0468
9.908	3	149	0.0468
9.914	3	149	0.0468
9.919	2	149	0.0312
9.924	2	149	0.0312
9.929	3	149	0.0468
9.935	2	149	0.0312
9.94	2	149	0.0312
9.945	2	149	0.0312
9.95	3	149	0.0468
9.955	2	149	0.0312
9.961	2	149	0.0312
9.966	2	149	0.0312
9.971	2	149	0.0312
9.976	2	149	0.0312
9.982	2	149	0.0312
9.987	2	149	0.0312
9.992	2	149	0.0312
9.997	2	149	0.0312
10.002	3	149	0.0468
10.008	3	149	0.0468
10.013	4	149	0.0624
10.018	6	149	0.0936
10.023	7	149	0.1092
10.029	10	149	0.156
10.034	12	149	0.1872
10.039	13	149	0.2028
10.044	14	149	0.2184
10.049	13	149	0.2028
10.055	13	149	0.2028
10.06	14	149	0.2184
10.065	13	149	0.2028
10.07	11	149	0.1716
10.076	9	149	0.1404
10.081	9	149	0.1404
10.086	8	149	0.1248
10.091	5	149	0.078
10.097	6	149	0.0936
10.102	6	149	0.0936
10.107	6	149	0.0936
10.112	2	149	0.0312
10.117	2	149	0.0312
10.123	2	149	0.0312
10.128	1	149	0.0156
10.133	2	149	0.0312
10.138	1	149	0.0156
10.144	1	149	0.0156
10.149	3	149	0.0468
10.154	2	149	0.0312
10.159	1	149	0.0156
10.164	2	149	0.0312
10.17	1	149	0.0156
10.175	2	149	0.0312
10.18	3	149	0.0468
10.185	2	149	0.0312
10.191	3	149	0.0468
10.196	4	149	0.0624
10.201	3	149	0.0468
10.206	4	149	0.0624
10.211	4	149	0.0624
10.217	4	149	0.0624
10.222	6	149	0.0936
10.227	8	149	0.1248
10.232	7	149	0.1092
10.238	9	149	0.1404
10.243	10	149	0.156
10.248	14	149	0.2184
10.253	18	149	0.2808
10.259	19	149	0.2964
10.264	19	149	0.2964
10.269	19	149	0.2964
10.274	17	149	0.2652
10.279	13	149	0.2028
10.285	10	149	0.156
10.29	8	149	0.1248
10.295	6	149	0.0936
10.3	6	149	0.0936
10.306	4	149	0.0624
10.311	3	149	0.0468
10.316	3	149	0.0468
10.321	2	149	0.0312
10.326	3	149	0.0468
10.332	3	149	0.0468
10.337	2	149	0.0312
10.342	1	149	0.0156
10.347	2	149	0.0312
10.353	2	149	0.0312
10.358	2	149	0.0312
10.363	2	149	0.0312
10.368	2	149	0.0312
10.374	2	149	0.0312
10.379	1	149	0.0156
10.384	2	149	0.0312
10.389	2	149	0.0312
10.394	2	149	0.0312
10.4	2	149	0.0312
10.405	2	149	0.0312
10.41	2	149	0.0312
10.415	1	149	0.0156
10.421	2	149	0.0312
10.426	2	149	0.0312
10.431	2	149	0.0312
10.436	3	149	0.0468
10.441	3	149	0.0468
[truncated: 14,266 more rows]
