# Supplementary material for: Load identification method for pepper harvesting drum based on dynamic chaotic characteristics of vibration-torque coupling
Source: PLoS One. 2026 Jun 29;21(6):e0352360. doi: 10.1371/journal.pone.0352360 (PMC13313362; doi:10.1371/journal.pone.0352360)
Supplement: S2 File — (ZIP) [file pone.0352360.s002.zip › S2 File. The raw data of the experiments/High and low changes-2024-09-22_003434.xlsx]

## Sheet: Data
Time/s	torque	speed	power
0	12	103	0.1294
0.005	15	103	0.1618
0.01	17	103	0.1834
0.015	17	103	0.1834
0.02	17	103	0.1834
0.025	18	103	0.1941
0.03	15	103	0.1618
0.035	15	103	0.1618
0.04	12	103	0.1294
0.045	10	103	0.1079
0.05	8	103	0.0863
0.055	7	103	0.0755
0.06	7	103	0.0755
0.065	5	103	0.0539
0.07	5	103	0.0539
0.075	3	103	0.0324
0.08	3	103	0.0324
0.085	1	103	0.0108
0.09	2	103	0.0216
0.095	2	103	0.0216
0.1	2	103	0.0216
0.105	2	103	0.0216
0.11	2	103	0.0216
0.115	2	103	0.0216
0.12	1	103	0.0108
0.125	2	103	0.0216
0.13	3	103	0.0324
0.135	3	103	0.0324
0.14	3	103	0.0324
0.145	3	103	0.0324
0.15	5	103	0.0539
0.155	4	103	0.0431
0.16	4	103	0.0431
0.165	4	103	0.0431
0.17	4	103	0.0431
0.175	5	103	0.0539
0.18	5	103	0.0539
0.185	7	103	0.0755
0.19	7	103	0.0755
0.195	11	103	0.1186
0.2	13	103	0.1402
0.205	17	103	0.1834
0.21	18	103	0.1941
0.215	18	103	0.1941
0.22	19	103	0.2049
0.225	20	103	0.2157
0.23	17	103	0.1834
0.235	18	103	0.1941
0.24	15	103	0.1618
0.245	13	103	0.1402
0.25	12	103	0.1294
0.255	12	103	0.1294
0.26	10	103	0.1079
0.265	10	103	0.1079
0.27	11	103	0.1186
0.275	13	103	0.1402
0.28	13	103	0.1402
0.285	13	103	0.1402
0.29	14	103	0.151
0.295	15	103	0.1618
0.3	14	103	0.151
0.305	13	103	0.1402
0.31	15	103	0.1618
0.315	16	103	0.1726
0.32	19	103	0.2049
0.325	19	103	0.2049
0.33	20	103	0.2157
0.335	19	103	0.2049
0.34	18	103	0.1941
0.345	16	103	0.1726
0.35	17	103	0.1834
0.355	19	103	0.2049
0.36	22	103	0.2373
0.365	23	103	0.2481
0.37	23	103	0.2481
0.375	23	103	0.2481
0.38	23	103	0.2481
0.385	21	103	0.2265
0.39	21	103	0.2265
0.395	23	103	0.2481
0.4	23	103	0.2481
0.405	23	103	0.2481
0.41	23	103	0.2481
0.415	23	103	0.2481
0.42	22	103	0.2373
0.425	18	103	0.1941
0.43	17	103	0.1834
0.435	15	103	0.1618
0.44	16	103	0.1726
0.445	16	103	0.1726
0.449	18	103	0.1941
0.454	20	103	0.2157
0.459	23	103	0.2481
0.464	22	103	0.2373
0.469	24	103	0.2588
0.474	24	103	0.2588
0.479	25	103	0.2696
0.484	26	103	0.2804
0.489	28	103	0.302
0.494	28	103	0.302
0.499	27	103	0.2912
0.504	27	103	0.2912
0.509	27	103	0.2912
0.514	27	103	0.2912
0.519	28	103	0.302
0.524	30	103	0.3236
0.529	29	103	0.3128
0.534	29	103	0.3128
0.539	29	103	0.3128
0.544	31	103	0.3343
0.549	32	103	0.3451
0.554	32	103	0.3451
0.559	32	103	0.3451
0.564	33	103	0.3559
0.569	33	103	0.3559
0.574	33	103	0.3559
0.579	34	103	0.3667
0.584	34	103	0.3667
0.589	34	103	0.3667
0.594	34	103	0.3667
0.599	35	103	0.3775
0.604	34	103	0.3667
0.609	32	103	0.3451
0.614	32	103	0.3451
0.619	32	103	0.3451
0.624	33	103	0.3559
0.629	32	103	0.3451
0.634	32	103	0.3451
0.639	32	103	0.3451
0.644	33	103	0.3559
0.649	32	103	0.3451
0.654	35	103	0.3775
0.659	34	103	0.3667
0.664	34	103	0.3667
0.669	30	103	0.3236
0.674	29	103	0.3128
0.679	32	103	0.3451
0.684	33	103	0.3559
0.689	31	103	0.3343
0.694	32	103	0.3451
0.699	32	103	0.3451
0.704	32	103	0.3451
0.709	31	103	0.3343
0.714	32	103	0.3451
0.719	33	103	0.3559
0.724	31	103	0.3343
0.729	31	103	0.3343
0.734	30	103	0.3236
0.739	31	103	0.3343
0.744	29	103	0.3128
0.749	32	103	0.3451
0.754	30	103	0.3236
0.759	31	103	0.3343
0.764	29	103	0.3128
0.769	30	103	0.3236
0.774	29	103	0.3128
0.779	26	103	0.2804
0.784	28	103	0.302
0.789	26	103	0.2804
0.794	30	103	0.3236
0.799	25	103	0.2696
0.804	28	103	0.302
0.809	27	103	0.2912
0.814	28	103	0.302
0.819	27	103	0.2912
0.824	27	103	0.2912
0.829	28	103	0.302
0.834	26	103	0.2804
0.839	28	103	0.302
0.844	25	106	0.2775
0.849	30	106	0.333
0.854	27	106	0.2997
0.859	29	106	0.3219
0.864	27	106	0.2997
0.869	30	106	0.333
0.874	56	106	0.6216
0.879	73	106	0.8103
0.884	82	106	0.9102
0.889	85	106	0.9435
0.894	85	106	0.9435
0.899	79	106	0.8769
0.904	70	106	0.777
0.909	57	106	0.6327
0.914	49	106	0.5439
0.919	41	106	0.4551
0.924	37	106	0.4107
0.929	29	106	0.3219
0.934	25	106	0.2775
0.939	23	106	0.2553
0.944	20	106	0.222
0.949	17	106	0.1887
0.954	16	106	0.1776
0.959	14	106	0.1554
0.964	13	106	0.1443
0.969	12	106	0.1332
0.974	14	106	0.1554
0.979	17	106	0.1887
0.984	20	106	0.222
0.989	23	106	0.2553
0.994	28	106	0.3108
0.999	32	106	0.3552
1.004	36	106	0.3996
1.009	40	106	0.444
1.014	45	106	0.4995
1.019	50	106	0.555
1.024	55	106	0.6105
1.029	57	106	0.6327
1.034	55	106	0.6105
1.039	53	106	0.5883
1.044	50	106	0.555
1.049	41	106	0.4551
1.054	34	106	0.3774
1.059	29	106	0.3219
1.064	25	106	0.2775
1.069	22	106	0.2442
1.074	19	106	0.2109
1.079	19	106	0.2109
1.084	21	106	0.2331
1.089	23	106	0.2553
1.094	24	106	0.2664
1.099	26	106	0.2886
1.104	25	106	0.2775
1.109	29	106	0.3219
1.114	30	106	0.333
1.119	31	106	0.3441
1.124	33	106	0.3663
1.129	36	106	0.3996
1.134	36	106	0.3996
1.139	37	106	0.4107
1.144	39	106	0.4329
1.149	40	106	0.444
1.154	41	106	0.4551
1.159	42	106	0.4662
1.164	40	106	0.444
1.169	38	106	0.4218
1.174	35	106	0.3885
1.179	34	106	0.3774
1.184	30	106	0.333
1.189	24	106	0.2664
1.194	19	106	0.2109
1.199	18	106	0.1998
1.204	18	106	0.1998
1.209	20	106	0.222
1.214	21	106	0.2331
1.219	22	106	0.2442
1.224	25	106	0.2775
1.229	26	106	0.2886
1.234	27	106	0.2997
1.239	27	106	0.2997
1.244	27	106	0.2997
1.249	28	106	0.3108
1.254	28	106	0.3108
1.259	28	106	0.3108
1.264	29	106	0.3219
1.269	27	106	0.2997
1.274	27	106	0.2997
1.279	26	106	0.2886
1.284	26	106	0.2886
1.289	27	106	0.2997
1.294	26	106	0.2886
1.299	27	106	0.2997
1.304	27	106	0.2997
1.309	24	106	0.2664
1.314	20	106	0.222
1.319	20	106	0.222
1.324	20	106	0.222
1.329	22	106	0.2442
1.334	23	106	0.2553
1.338	25	106	0.2775
1.343	27	106	0.2997
1.348	26	106	0.2886
1.353	27	106	0.2997
1.358	24	106	0.2664
1.363	25	106	0.2775
1.368	26	106	0.2886
1.373	25	106	0.2775
1.378	27	106	0.2997
1.383	25	106	0.2775
1.388	25	106	0.2775
1.393	24	106	0.2664
1.398	24	106	0.2664
1.403	27	106	0.2997
1.408	27	106	0.2997
1.413	29	106	0.3219
1.418	31	106	0.3441
1.423	33	106	0.3663
1.428	32	106	0.3552
1.433	29	106	0.3219
1.438	28	106	0.3108
1.443	27	106	0.2997
1.448	27	106	0.2997
1.453	24	106	0.2664
1.458	26	106	0.2886
1.463	25	106	0.2775
1.468	22	106	0.2442
1.473	21	106	0.2331
1.478	20	106	0.222
1.483	18	106	0.1998
1.488	17	106	0.1887
1.493	18	106	0.1998
1.498	20	106	0.222
1.503	22	106	0.2442
1.508	22	106	0.2442
1.513	23	106	0.2553
1.518	25	106	0.2775
1.523	26	106	0.2886
1.528	25	106	0.2775
1.533	26	106	0.2886
1.538	26	106	0.2886
1.543	27	106	0.2997
1.548	26	106	0.2886
1.553	28	106	0.3108
1.558	29	106	0.3219
1.563	30	106	0.333
1.568	29	106	0.3219
1.573	26	106	0.2886
1.578	28	106	0.3108
1.583	27	106	0.2997
1.588	26	106	0.2886
1.593	25	106	0.2775
1.598	24	106	0.2664
1.603	22	106	0.2442
1.608	23	106	0.2553
1.613	25	106	0.2775
1.618	27	106	0.2997
1.623	28	106	0.3108
1.628	27	106	0.2997
1.633	23	106	0.2553
1.638	24	106	0.2664
1.643	26	106	0.2886
1.648	27	106	0.2997
1.653	28	106	0.3108
1.658	29	106	0.3219
1.663	28	106	0.3108
1.668	28	106	0.3108
1.673	27	106	0.2997
1.678	27	106	0.2997
1.683	24	106	0.2664
1.688	22	106	0.2442
1.693	21	106	0.2331
1.698	23	106	0.2553
1.703	24	106	0.2664
1.708	23	106	0.2553
1.713	22	106	0.2442
1.718	20	106	0.222
1.723	17	106	0.1887
1.728	18	106	0.1998
1.733	18	106	0.1998
1.738	19	106	0.2109
1.743	18	106	0.1998
1.748	20	106	0.222
1.753	24	106	0.2664
1.758	25	106	0.2775
1.763	28	106	0.3108
1.768	24	106	0.2664
1.773	21	106	0.2331
1.778	24	106	0.2664
1.783	24	106	0.2664
1.788	22	106	0.2442
1.793	18	106	0.1998
1.798	19	106	0.2109
1.803	20	106	0.222
1.808	20	106	0.222
1.813	21	106	0.2331
1.818	21	106	0.2331
1.823	20	106	0.222
1.828	21	106	0.2331
1.833	19	106	0.2109
1.838	19	106	0.2109
1.843	20	121	0.2534
1.848	23	121	0.2914
1.853	24	121	0.3041
1.858	25	121	0.3168
1.863	23	121	0.2914
1.868	21	121	0.2661
1.873	22	121	0.2787
1.878	24	121	0.3041
1.883	23	121	0.2914
1.888	23	121	0.2914
1.893	26	121	0.3294
1.898	29	121	0.3674
1.903	28	121	0.3548
1.908	25	121	0.3168
1.913	23	121	0.2914
1.918	22	121	0.2787
1.923	24	121	0.3041
1.928	25	121	0.3168
1.933	23	121	0.2914
1.938	23	121	0.2914
1.943	22	121	0.2787
1.948	19	121	0.2407
1.953	15	121	0.1901
1.958	15	121	0.1901
1.963	13	121	0.1647
1.968	12	121	0.152
1.973	13	121	0.1647
1.978	18	121	0.2281
1.983	19	121	0.2407
1.988	17	121	0.2154
1.993	19	121	0.2407
1.998	21	121	0.2661
2.003	22	121	0.2787
2.008	22	121	0.2787
2.013	24	121	0.3041
2.018	26	121	0.3294
2.023	25	121	0.3168
2.028	25	121	0.3168
2.033	27	121	0.3421
2.038	25	121	0.3168
2.043	22	121	0.2787
2.048	21	121	0.2661
2.053	22	121	0.2787
2.058	24	121	0.3041
2.063	22	121	0.2787
2.068	22	121	0.2787
2.073	22	121	0.2787
2.078	22	121	0.2787
2.083	22	121	0.2787
2.088	22	121	0.2787
2.093	21	121	0.2661
2.098	21	121	0.2661
2.103	17	121	0.2154
2.108	17	121	0.2154
2.113	17	121	0.2154
2.118	18	121	0.2281
2.123	20	121	0.2534
2.128	22	121	0.2787
2.133	24	121	0.3041
2.138	24	121	0.3041
2.143	20	121	0.2534
2.148	17	121	0.2154
2.153	15	121	0.1901
2.158	15	121	0.1901
2.163	15	121	0.1901
2.168	16	121	0.2027
2.173	18	121	0.2281
2.178	20	121	0.2534
2.183	19	121	0.2407
2.188	17	121	0.2154
2.193	16	121	0.2027
2.198	15	121	0.1901
2.203	15	121	0.1901
2.208	18	121	0.2281
2.213	20	121	0.2534
2.218	22	121	0.2787
2.223	24	121	0.3041
2.227	25	121	0.3168
2.232	22	121	0.2787
2.237	19	121	0.2407
2.242	19	121	0.2407
2.247	19	121	0.2407
2.252	19	121	0.2407
2.257	19	121	0.2407
2.262	18	121	0.2281
2.267	21	121	0.2661
2.272	20	121	0.2534
2.277	20	121	0.2534
2.282	18	121	0.2281
2.287	18	121	0.2281
2.292	20	121	0.2534
2.297	21	121	0.2661
2.302	20	121	0.2534
2.307	21	121	0.2661
2.312	21	121	0.2661
2.317	20	121	0.2534
2.322	22	121	0.2787
2.327	22	121	0.2787
2.332	23	121	0.2914
2.337	25	121	0.3168
2.342	24	121	0.3041
2.347	24	121	0.3041
2.352	24	121	0.3041
2.357	25	121	0.3168
2.362	27	121	0.3421
2.367	24	121	0.3041
2.372	22	121	0.2787
2.377	22	121	0.2787
2.382	22	121	0.2787
2.387	21	121	0.2661
2.392	19	121	0.2407
2.397	19	121	0.2407
2.402	18	121	0.2281
2.407	14	121	0.1774
2.412	12	121	0.152
2.417	12	121	0.152
2.422	11	121	0.1394
2.427	10	121	0.1267
2.432	11	121	0.1394
2.437	14	121	0.1774
2.442	16	121	0.2027
2.447	17	121	0.2154
2.452	16	121	0.2027
2.457	17	121	0.2154
2.462	18	121	0.2281
2.467	21	121	0.2661
2.472	24	121	0.3041
2.477	24	121	0.3041
2.482	26	121	0.3294
2.487	28	121	0.3548
2.492	26	121	0.3294
2.497	25	121	0.3168
2.502	23	121	0.2914
2.507	25	121	0.3168
2.512	25	121	0.3168
2.517	22	121	0.2787
2.522	21	121	0.2661
2.527	20	121	0.2534
2.532	19	121	0.2407
2.537	21	121	0.2661
2.542	21	121	0.2661
2.547	20	121	0.2534
2.552	18	121	0.2281
2.557	15	121	0.1901
2.562	15	121	0.1901
2.567	15	121	0.1901
2.572	17	121	0.2154
2.577	18	121	0.2281
2.582	20	121	0.2534
2.587	20	121	0.2534
2.592	20	121	0.2534
2.597	18	121	0.2281
2.602	18	121	0.2281
2.607	16	121	0.2027
2.612	16	121	0.2027
2.617	18	121	0.2281
2.622	20	121	0.2534
2.627	21	121	0.2661
2.632	20	121	0.2534
2.637	18	121	0.2281
2.642	17	121	0.2154
2.647	18	121	0.2281
2.652	18	121	0.2281
2.657	20	121	0.2534
2.662	22	121	0.2787
2.667	22	121	0.2787
2.672	21	121	0.2661
2.677	21	121	0.2661
2.682	21	121	0.2661
2.687	18	121	0.2281
2.692	17	121	0.2154
2.697	18	121	0.2281
2.702	19	121	0.2407
2.707	20	121	0.2534
2.712	19	121	0.2407
2.717	18	121	0.2281
2.722	17	121	0.2154
2.727	15	121	0.1901
2.732	17	121	0.2154
2.737	17	121	0.2154
2.742	18	121	0.2281
2.747	18	121	0.2281
2.752	17	121	0.2154
2.757	18	121	0.2281
2.762	19	121	0.2407
2.767	18	121	0.2281
2.772	19	121	0.2407
2.777	21	121	0.2661
2.782	22	121	0.2787
2.787	23	121	0.2914
2.792	24	121	0.3041
2.797	25	121	0.3168
2.802	25	121	0.3168
2.807	26	121	0.3294
2.812	24	121	0.3041
2.817	23	121	0.2914
2.822	22	121	0.2787
2.827	21	121	0.2661
2.832	21	121	0.2661
2.837	22	121	0.2787
2.842	20	132	0.2764
2.847	18	132	0.2488
2.852	14	132	0.1935
2.857	12	132	0.1659
2.862	12	132	0.1659
2.867	11	132	0.152
2.872	10	132	0.1382
2.877	11	132	0.152
2.882	12	132	0.1659
2.887	12	132	0.1659
2.892	14	132	0.1935
2.897	15	132	0.2073
2.902	17	132	0.235
2.907	19	132	0.2626
2.912	21	132	0.2903
2.917	23	132	0.3179
2.922	26	132	0.3594
2.927	26	132	0.3594
2.932	27	132	0.3732
2.937	28	132	0.387
2.942	25	132	0.3455
2.947	26	132	0.3594
2.952	25	132	0.3455
2.957	23	132	0.3179
2.962	22	132	0.3041
2.967	22	132	0.3041
2.972	22	132	0.3041
2.977	22	132	0.3041
2.982	23	132	0.3179
2.987	24	132	0.3317
2.992	22	132	0.3041
2.997	18	132	0.2488
3.002	18	132	0.2488
3.007	19	132	0.2626
3.012	19	132	0.2626
3.017	20	132	0.2764
3.022	22	132	0.3041
3.027	22	132	0.3041
3.032	21	132	0.2903
3.037	18	132	0.2488
3.042	18	132	0.2488
3.047	20	132	0.2764
3.052	22	132	0.3041
3.057	24	132	0.3317
3.062	25	132	0.3455
3.067	26	132	0.3594
3.072	22	132	0.3041
3.077	21	132	0.2903
3.082	21	132	0.2903
3.087	21	132	0.2903
3.092	20	132	0.2764
3.097	23	132	0.3179
3.102	23	132	0.3179
3.107	23	132	0.3179
3.112	24	132	0.3317
3.116	25	132	0.3455
3.121	23	132	0.3179
3.126	23	132	0.3179
3.131	23	132	0.3179
3.136	24	132	0.3317
3.141	23	132	0.3179
3.146	20	132	0.2764
3.151	23	132	0.3179
3.156	25	132	0.3455
3.161	23	132	0.3179
3.166	23	132	0.3179
3.171	25	132	0.3455
3.176	24	132	0.3317
3.181	23	132	0.3179
3.186	21	132	0.2903
3.191	24	132	0.3317
3.196	25	132	0.3455
3.201	26	132	0.3594
3.206	26	132	0.3594
3.211	27	132	0.3732
3.216	28	132	0.387
3.221	28	132	0.387
3.226	30	132	0.4147
3.231	30	132	0.4147
3.236	31	132	0.4285
3.241	31	132	0.4285
3.246	31	132	0.4285
3.251	31	132	0.4285
3.256	32	132	0.4423
3.261	30	132	0.4147
3.266	29	132	0.4008
3.271	29	132	0.4008
3.276	26	132	0.3594
3.281	22	132	0.3041
3.286	20	132	0.2764
3.291	18	132	0.2488
3.296	18	132	0.2488
3.301	19	132	0.2626
3.306	23	132	0.3179
3.311	23	132	0.3179
3.316	20	132	0.2764
3.321	19	132	0.2626
3.326	20	132	0.2764
3.331	23	132	0.3179
3.336	24	132	0.3317
3.341	26	132	0.3594
3.346	27	132	0.3732
3.351	26	132	0.3594
3.356	27	132	0.3732
3.361	27	132	0.3732
3.366	26	132	0.3594
3.371	25	132	0.3455
3.376	28	132	0.387
3.381	28	132	0.387
3.386	28	132	0.387
3.391	28	132	0.387
3.396	29	132	0.4008
3.401	29	132	0.4008
3.406	29	132	0.4008
3.411	29	132	0.4008
3.416	28	132	0.387
3.421	25	132	0.3455
3.426	25	132	0.3455
3.431	27	132	0.3732
3.436	26	132	0.3594
3.441	24	132	0.3317
3.446	24	132	0.3317
3.451	25	132	0.3455
3.456	25	132	0.3455
3.461	24	132	0.3317
3.466	24	132	0.3317
3.471	22	132	0.3041
3.476	22	132	0.3041
3.481	20	132	0.2764
3.486	19	132	0.2626
3.491	21	132	0.2903
3.496	21	132	0.2903
3.501	20	132	0.2764
3.506	21	132	0.2903
3.511	23	132	0.3179
3.516	23	132	0.3179
3.521	21	132	0.2903
3.526	21	132	0.2903
3.531	24	132	0.3317
3.536	25	132	0.3455
3.541	25	132	0.3455
3.546	26	132	0.3594
3.551	26	132	0.3594
3.556	24	132	0.3317
3.561	23	132	0.3179
3.566	19	132	0.2626
3.571	18	132	0.2488
3.576	23	132	0.3179
3.581	23	132	0.3179
3.586	20	132	0.2764
3.591	22	132	0.3041
3.596	23	132	0.3179
3.601	19	132	0.2626
3.606	19	132	0.2626
3.611	21	132	0.2903
3.616	23	132	0.3179
3.621	23	132	0.3179
3.626	24	132	0.3317
3.631	26	132	0.3594
3.636	26	132	0.3594
3.641	26	132	0.3594
3.646	25	132	0.3455
3.651	27	132	0.3732
3.656	28	132	0.387
3.661	27	132	0.3732
3.666	27	132	0.3732
3.671	30	132	0.4147
3.676	28	132	0.387
3.681	25	132	0.3455
3.686	24	132	0.3317
3.691	21	132	0.2903
3.696	15	132	0.2073
3.701	12	132	0.1659
3.706	12	132	0.1659
3.711	11	132	0.152
3.716	10	132	0.1382
3.721	10	132	0.1382
3.726	10	132	0.1382
3.731	11	132	0.152
3.736	13	132	0.1797
3.741	13	132	0.1797
3.746	15	132	0.2073
3.751	16	132	0.2212
3.756	18	132	0.2488
3.761	19	132	0.2626
3.766	21	132	0.2903
3.771	23	132	0.3179
3.776	25	132	0.3455
3.781	25	132	0.3455
3.786	26	132	0.3594
3.791	28	132	0.387
3.796	27	132	0.3732
3.801	26	132	0.3594
3.806	26	132	0.3594
3.811	24	132	0.3317
3.816	24	132	0.3317
3.821	24	132	0.3317
3.826	21	132	0.2903
3.831	17	132	0.235
3.836	16	132	0.2212
3.841	16	143	0.2396
3.846	13	143	0.1947
3.851	12	143	0.1797
3.856	14	143	0.2096
3.861	15	143	0.2246
3.866	16	143	0.2396
3.871	16	143	0.2396
3.876	19	143	0.2845
3.881	16	143	0.2396
3.886	14	143	0.2096
3.891	14	143	0.2096
3.896	16	143	0.2396
3.901	15	143	0.2246
3.906	16	143	0.2396
3.911	18	143	0.2695
3.916	18	143	0.2695
3.921	17	143	0.2546
3.926	18	143	0.2695
3.931	18	143	0.2695
3.936	19	143	0.2845
3.941	20	143	0.2995
3.946	20	143	0.2995
3.951	21	143	0.3145
3.956	23	143	0.3444
3.961	21	143	0.3145
3.966	17	143	0.2546
3.971	16	143	0.2396
3.976	17	143	0.2546
3.981	15	143	0.2246
3.986	13	143	0.1947
3.991	16	143	0.2396
3.996	16	143	0.2396
4.001	14	143	0.2096
4.005	13	143	0.1947
4.01	13	143	0.1947
4.015	13	143	0.1947
4.02	12	143	0.1797
4.025	13	143	0.1947
4.03	16	143	0.2396
4.035	18	143	0.2695
4.04	17	143	0.2546
4.045	19	143	0.2845
4.05	21	143	0.3145
4.055	22	143	0.3294
4.06	25	143	0.3743
4.065	24	143	0.3594
4.07	22	143	0.3294
4.075	24	143	0.3594
4.08	24	143	0.3594
4.085	21	143	0.3145
4.09	17	143	0.2546
4.095	14	143	0.2096
4.1	10	143	0.1497
4.105	9	143	0.1348
4.11	9	143	0.1348
4.115	8	143	0.1198
4.12	7	143	0.1048
4.125	6	143	0.0898
4.13	6	143	0.0898
4.135	6	143	0.0898
4.14	6	143	0.0898
4.145	7	143	0.1048
4.15	6	143	0.0898
4.155	6	143	0.0898
4.16	7	143	0.1048
4.165	8	143	0.1198
4.17	8	143	0.1198
4.175	9	143	0.1348
4.18	11	143	0.1647
4.185	13	143	0.1947
4.19	17	143	0.2546
4.195	20	143	0.2995
4.2	21	143	0.3145
4.205	22	143	0.3294
4.21	23	143	0.3444
4.215	24	143	0.3594
4.22	25	143	0.3743
4.225	24	143	0.3594
4.23	21	143	0.3145
4.235	20	143	0.2995
4.24	18	143	0.2695
4.245	15	143	0.2246
4.25	12	143	0.1797
4.255	11	143	0.1647
4.26	11	143	0.1647
4.265	9	143	0.1348
4.27	7	143	0.1048
4.275	6	143	0.0898
4.28	4	143	0.0599
4.285	4	143	0.0599
4.29	4	143	0.0599
4.295	4	143	0.0599
4.3	4	143	0.0599
4.305	4	143	0.0599
4.31	6	143	0.0898
4.315	5	143	0.0749
4.32	6	143	0.0898
4.325	7	143	0.1048
4.33	8	143	0.1198
4.335	10	143	0.1497
4.34	14	143	0.2096
4.345	17	143	0.2546
4.35	18	143	0.2695
4.355	19	143	0.2845
4.36	19	143	0.2845
4.365	16	143	0.2396
4.37	16	143	0.2396
4.375	17	143	0.2546
4.38	15	143	0.2246
4.385	14	143	0.2096
4.39	12	143	0.1797
4.395	12	143	0.1797
4.4	11	143	0.1647
4.405	8	143	0.1198
4.41	9	143	0.1348
4.415	7	143	0.1048
4.42	9	143	0.1348
4.425	10	143	0.1497
4.43	9	143	0.1348
4.435	10	143	0.1497
4.44	10	143	0.1497
4.445	11	143	0.1647
4.45	12	143	0.1797
4.455	13	143	0.1947
4.46	13	143	0.1947
4.465	15	143	0.2246
4.47	18	143	0.2695
4.475	19	143	0.2845
4.48	19	143	0.2845
4.485	18	143	0.2695
4.49	15	143	0.2246
4.495	12	143	0.1797
4.5	10	143	0.1497
4.505	11	143	0.1647
4.51	9	143	0.1348
4.515	8	143	0.1198
4.52	8	143	0.1198
4.525	7	143	0.1048
4.53	6	143	0.0898
4.535	6	143	0.0898
4.54	7	143	0.1048
4.545	7	143	0.1048
4.55	6	143	0.0898
4.555	6	143	0.0898
4.56	7	143	0.1048
4.565	8	143	0.1198
4.57	8	143	0.1198
4.575	8	143	0.1198
4.58	10	143	0.1497
4.585	10	143	0.1497
4.59	12	143	0.1797
4.595	12	143	0.1797
4.6	15	143	0.2246
4.605	17	143	0.2546
4.61	20	143	0.2995
4.615	22	143	0.3294
4.62	21	143	0.3145
4.625	19	143	0.2845
4.63	19	143	0.2845
4.635	18	143	0.2695
4.64	14	143	0.2096
4.645	12	143	0.1797
4.65	12	143	0.1797
4.655	12	143	0.1797
4.66	11	143	0.1647
4.665	8	143	0.1198
4.67	7	143	0.1048
4.675	5	143	0.0749
4.68	4	143	0.0599
4.685	4	143	0.0599
4.69	4	143	0.0599
4.695	4	143	0.0599
4.7	4	143	0.0599
4.705	5	143	0.0749
4.71	5	143	0.0749
4.715	5	143	0.0749
4.72	6	143	0.0898
4.725	7	143	0.1048
4.73	9	143	0.1348
4.735	10	143	0.1497
4.74	11	143	0.1647
4.745	11	143	0.1647
4.75	11	143	0.1647
4.755	12	143	0.1797
4.76	15	143	0.2246
4.765	14	143	0.2096
4.77	14	143	0.2096
4.775	14	143	0.2096
4.78	13	143	0.1947
4.785	13	143	0.1947
4.79	13	143	0.1947
4.795	12	143	0.1797
4.8	9	143	0.1348
4.805	8	143	0.1198
4.81	9	143	0.1348
4.815	10	143	0.1497
4.82	9	143	0.1348
4.825	8	143	0.1198
4.83	8	143	0.1198
4.835	10	143	0.1497
4.84	10	151	0.1581
4.845	9	151	0.1423
4.85	10	151	0.1581
4.855	9	151	0.1423
4.86	12	151	0.1897
4.865	14	151	0.2214
4.87	16	151	0.253
4.875	16	151	0.253
4.88	14	151	0.2214
4.885	12	151	0.1897
4.89	10	151	0.1581
4.894	7	151	0.1107
4.899	7	151	0.1107
4.904	7	151	0.1107
4.909	6	151	0.0949
4.914	6	151	0.0949
4.919	5	151	0.0791
4.924	3	151	0.0474
4.929	4	151	0.0632
4.934	4	151	0.0632
4.939	3	151	0.0474
4.944	3	151	0.0474
4.949	3	151	0.0474
4.954	3	151	0.0474
4.959	4	151	0.0632
4.964	5	151	0.0791
4.969	5	151	0.0791
4.974	5	151	0.0791
4.979	6	151	0.0949
4.984	5	151	0.0791
4.989	6	151	0.0949
4.994	7	151	0.1107
4.999	10	151	0.1581
5.004	11	151	0.1739
5.009	15	151	0.2372
5.014	17	151	0.2688
5.019	18	151	0.2846
5.024	17	151	0.2688
5.029	17	151	0.2688
5.034	15	151	0.2372
5.039	13	151	0.2055
5.044	13	151	0.2055
5.049	12	151	0.1897
5.054	12	151	0.1897
5.059	11	151	0.1739
5.064	8	151	0.1265
5.069	6	151	0.0949
5.074	5	151	0.0791
5.079	3	151	0.0474
5.084	4	151	0.0632
5.089	2	151	0.0316
5.094	3	151	0.0474
5.099	4	151	0.0632
5.104	2	151	0.0316
5.109	3	151	0.0474
5.114	2	151	0.0316
5.119	3	151	0.0474
5.124	4	151	0.0632
5.129	2	151	0.0316
5.134	3	151	0.0474
5.139	4	151	0.0632
5.144	3	151	0.0474
5.149	5	151	0.0791
5.154	6	151	0.0949
5.159	6	151	0.0949
5.164	4	151	0.0632
5.169	8	151	0.1265
5.174	9	151	0.1423
5.179	12	151	0.1897
5.184	14	151	0.2214
5.189	13	151	0.2055
5.194	11	151	0.1739
5.199	12	151	0.1897
5.204	12	151	0.1897
5.209	12	151	0.1897
5.214	11	151	0.1739
5.219	11	151	0.1739
5.224	11	151	0.1739
5.229	12	151	0.1897
5.234	12	151	0.1897
5.239	11	151	0.1739
5.244	10	151	0.1581
5.249	11	151	0.1739
5.254	12	151	0.1897
5.259	12	151	0.1897
5.264	12	151	0.1897
5.269	10	151	0.1581
5.274	7	151	0.1107
5.279	5	151	0.0791
5.284	4	151	0.0632
5.289	4	151	0.0632
5.294	3	151	0.0474
5.299	3	151	0.0474
5.304	4	151	0.0632
5.309	2	151	0.0316
5.314	2	151	0.0316
5.319	3	151	0.0474
5.324	3	151	0.0474
5.329	2	151	0.0316
5.334	2	151	0.0316
5.339	2	151	0.0316
5.344	2	151	0.0316
5.349	3	151	0.0474
5.354	2	151	0.0316
5.359	2	151	0.0316
5.364	2	151	0.0316
5.369	3	151	0.0474
5.374	2	151	0.0316
5.379	3	151	0.0474
5.384	2	151	0.0316
5.389	2	151	0.0316
5.394	2	151	0.0316
5.399	2	151	0.0316
5.404	3	151	0.0474
5.409	4	151	0.0632
5.414	5	151	0.0791
5.419	7	151	0.1107
5.424	8	151	0.1265
5.429	9	151	0.1423
5.434	11	151	0.1739
5.439	15	151	0.2372
5.444	17	151	0.2688
5.449	17	151	0.2688
5.454	17	151	0.2688
5.459	16	151	0.253
5.464	14	151	0.2214
5.469	12	151	0.1897
5.474	11	151	0.1739
5.479	10	151	0.1581
5.484	8	151	0.1265
5.489	6	151	0.0949
5.494	5	151	0.0791
5.499	4	151	0.0632
5.504	3	151	0.0474
5.509	5	151	0.0791
5.514	3	151	0.0474
5.519	1	151	0.0158
5.524	3	151	0.0474
5.529	1	151	0.0158
5.534	1	151	0.0158
5.539	2	151	0.0316
5.544	2	151	0.0316
5.549	3	151	0.0474
5.554	1	151	0.0158
5.559	2	151	0.0316
5.564	3	151	0.0474
5.569	2	151	0.0316
5.574	2	151	0.0316
5.579	4	151	0.0632
5.584	5	151	0.0791
5.589	4	151	0.0632
5.594	6	151	0.0949
5.599	6	151	0.0949
5.604	6	151	0.0949
5.609	6	151	0.0949
5.614	5	151	0.0791
5.619	7	151	0.1107
5.624	9	151	0.1423
5.629	9	151	0.1423
5.634	10	151	0.1581
5.639	11	151	0.1739
5.644	13	151	0.2055
5.649	15	151	0.2372
5.654	17	151	0.2688
5.659	14	151	0.2214
5.664	9	151	0.1423
5.669	8	151	0.1265
5.674	7	151	0.1107
5.679	7	151	0.1107
5.684	6	151	0.0949
5.689	4	151	0.0632
5.694	5	151	0.0791
5.699	3	151	0.0474
5.704	2	151	0.0316
5.709	3	151	0.0474
5.714	3	151	0.0474
5.719	2	151	0.0316
5.724	2	151	0.0316
5.729	2	151	0.0316
5.734	2	151	0.0316
5.739	2	151	0.0316
5.744	2	151	0.0316
5.749	2	151	0.0316
5.754	2	151	0.0316
5.759	2	151	0.0316
5.764	1	151	0.0158
5.769	2	151	0.0316
5.774	2	151	0.0316
5.779	2	151	0.0316
5.783	2	151	0.0316
5.788	2	151	0.0316
5.793	2	151	0.0316
5.798	2	151	0.0316
5.803	2	151	0.0316
5.808	1	151	0.0158
5.813	1	151	0.0158
5.818	1	151	0.0158
5.823	2	151	0.0316
5.828	1	151	0.0158
5.833	2	151	0.0316
5.838	1	153	0.016
5.843	1	153	0.016
5.848	1	153	0.016
5.853	2	153	0.032
5.858	2	153	0.032
5.863	3	153	0.0481
5.868	3	153	0.0481
5.873	2	153	0.032
5.878	4	153	0.0641
5.883	4	153	0.0641
5.888	4	153	0.0641
5.893	6	153	0.0961
5.898	7	153	0.1121
5.903	9	153	0.1442
5.908	10	153	0.1602
5.913	10	153	0.1602
5.918	10	153	0.1602
5.923	10	153	0.1602
5.928	8	153	0.1282
5.933	9	153	0.1442
5.938	10	153	0.1602
5.943	8	153	0.1282
5.948	6	153	0.0961
5.953	7	153	0.1121
5.958	8	153	0.1282
5.963	8	153	0.1282
5.968	6	153	0.0961
5.973	6	153	0.0961
5.978	5	153	0.0801
5.983	6	153	0.0961
5.988	6	153	0.0961
5.993	3	153	0.0481
5.998	2	153	0.032
6.003	2	153	0.032
6.008	4	153	0.0641
6.013	3	153	0.0481
6.018	3	153	0.0481
6.023	2	153	0.032
6.028	4	153	0.0641
6.033	3	153	0.0481
6.038	4	153	0.0641
6.043	4	153	0.0641
6.048	2	153	0.032
6.053	3	153	0.0481
6.058	2	153	0.032
6.063	2	153	0.032
6.068	3	153	0.0481
6.073	3	153	0.0481
6.078	2	153	0.032
6.083	3	153	0.0481
6.088	2	153	0.032
6.093	2	153	0.032
6.098	2	153	0.032
6.103	3	153	0.0481
6.108	2	153	0.032
6.113	2	153	0.032
6.118	2	153	0.032
6.123	2	153	0.032
6.128	2	153	0.032
6.133	2	153	0.032
6.138	2	153	0.032
6.143	1	153	0.016
6.148	2	153	0.032
6.153	1	153	0.016
6.158	2	153	0.032
6.163	2	153	0.032
6.168	2	153	0.032
6.173	2	153	0.032
6.178	2	153	0.032
6.183	2	153	0.032
6.188	2	153	0.032
6.193	2	153	0.032
6.198	1	153	0.016
6.203	2	153	0.032
6.208	1	153	0.016
6.213	2	153	0.032
6.218	2	153	0.032
6.223	3	153	0.0481
6.228	2	153	0.032
6.233	4	153	0.0641
6.238	3	153	0.0481
6.243	4	153	0.0641
6.248	5	153	0.0801
6.253	6	153	0.0961
6.258	7	153	0.1121
6.263	7	153	0.1121
6.268	7	153	0.1121
6.273	8	153	0.1282
6.278	7	153	0.1121
6.283	7	153	0.1121
6.288	9	153	0.1442
6.293	9	153	0.1442
6.298	7	153	0.1121
6.303	6	153	0.0961
6.308	4	153	0.0641
6.313	3	153	0.0481
6.318	3	153	0.0481
6.323	3	153	0.0481
6.328	2	153	0.032
6.333	3	153	0.0481
6.338	1	153	0.016
6.343	3	153	0.0481
6.348	3	153	0.0481
6.353	2	153	0.032
6.358	3	153	0.0481
6.363	3	153	0.0481
6.368	2	153	0.032
6.373	3	153	0.0481
6.378	4	153	0.0641
6.383	1	153	0.016
6.388	2	153	0.032
6.393	2	153	0.032
6.398	2	153	0.032
6.403	4	153	0.0641
6.408	3	153	0.0481
6.413	3	153	0.0481
6.418	4	153	0.0641
6.423	5	153	0.0801
6.428	4	153	0.0641
6.433	6	153	0.0961
6.438	5	153	0.0801
6.443	5	153	0.0801
6.448	6	153	0.0961
6.453	4	153	0.0641
6.458	4	153	0.0641
6.463	5	153	0.0801
6.468	4	153	0.0641
6.473	5	153	0.0801
6.478	5	153	0.0801
6.483	4	153	0.0641
6.488	2	153	0.032
6.493	4	153	0.0641
6.498	3	153	0.0481
6.503	3	153	0.0481
6.508	2	153	0.032
6.513	3	153	0.0481
6.518	2	153	0.032
6.523	3	153	0.0481
6.528	2	153	0.032
6.533	3	153	0.0481
6.538	2	153	0.032
6.543	3	153	0.0481
6.548	2	153	0.032
6.553	2	153	0.032
6.558	2	153	0.032
6.563	2	153	0.032
6.568	2	153	0.032
6.573	2	153	0.032
6.578	2	153	0.032
6.583	2	153	0.032
6.588	2	153	0.032
6.593	2	153	0.032
6.598	2	153	0.032
6.603	2	153	0.032
6.608	2	153	0.032
6.613	3	153	0.0481
6.618	3	153	0.0481
6.623	4	153	0.0641
6.628	3	153	0.0481
6.633	3	153	0.0481
6.638	4	153	0.0641
6.643	3	153	0.0481
6.648	5	153	0.0801
6.653	5	153	0.0801
6.658	5	153	0.0801
6.663	6	153	0.0961
6.668	6	153	0.0961
6.672	5	153	0.0801
6.677	5	153	0.0801
6.682	6	153	0.0961
6.687	6	153	0.0961
6.692	5	153	0.0801
6.697	3	153	0.0481
6.702	4	153	0.0641
6.707	3	153	0.0481
6.712	3	153	0.0481
6.717	4	153	0.0641
6.722	3	153	0.0481
6.727	2	153	0.032
6.732	2	153	0.032
6.737	3	153	0.0481
6.742	3	153	0.0481
6.747	2	153	0.032
6.752	4	153	0.0641
6.757	4	153	0.0641
6.762	4	153	0.0641
6.767	4	153	0.0641
6.772	4	153	0.0641
6.777	2	153	0.032
6.782	2	153	0.032
6.787	3	153	0.0481
6.792	3	153	0.0481
6.797	4	153	0.0641
6.802	3	153	0.0481
6.807	4	153	0.0641
6.812	6	153	0.0961
6.817	8	153	0.1282
6.822	6	153	0.0961
6.827	8	153	0.1282
6.832	10	153	0.1602
6.837	8	153	0.1282
6.842	7	153	0.1121
6.847	5	153	0.0801
6.852	4	153	0.0641
6.857	4	153	0.0641
6.862	5	153	0.0801
6.867	5	153	0.0801
6.872	4	153	0.0641
6.877	3	153	0.0481
6.882	2	153	0.032
6.887	3	153	0.0481
6.892	2	153	0.032
6.897	2	153	0.032
6.902	2	153	0.032
6.907	3	153	0.0481
6.912	2	153	0.032
6.917	3	153	0.0481
6.922	2	153	0.032
6.927	2	153	0.032
6.932	2	153	0.032
6.937	2	153	0.032
6.942	2	153	0.032
6.947	2	153	0.032
6.952	2	153	0.032
6.957	2	153	0.032
6.962	2	153	0.032
6.967	2	153	0.032
6.972	2	153	0.032
6.977	1	153	0.016
6.982	1	153	0.016
6.987	2	153	0.032
6.992	1	153	0.016
6.997	2	153	0.032
7.002	2	153	0.032
7.007	2	153	0.032
7.012	3	153	0.0481
7.017	2	153	0.032
7.022	2	153	0.032
7.027	2	153	0.032
7.032	3	153	0.0481
7.037	4	153	0.0641
7.042	4	153	0.0641
7.047	5	153	0.0801
7.052	5	153	0.0801
7.057	6	153	0.0961
7.062	5	153	0.0801
7.067	5	153	0.0801
7.072	5	153	0.0801
7.077	8	153	0.1282
7.082	8	153	0.1282
7.087	8	153	0.1282
7.092	7	153	0.1121
7.097	5	153	0.0801
7.102	6	153	0.0961
7.107	7	153	0.1121
7.112	7	153	0.1121
7.117	5	153	0.0801
7.122	5	153	0.0801
7.127	4	153	0.0641
7.132	5	153	0.0801
7.137	6	153	0.0961
7.142	5	153	0.0801
7.147	6	153	0.0961
7.152	7	153	0.1121
7.157	5	153	0.0801
7.162	6	153	0.0961
7.167	6	153	0.0961
7.172	4	153	0.0641
7.177	4	153	0.0641
7.182	3	153	0.0481
7.187	3	153	0.0481
7.192	5	153	0.0801
7.197	4	153	0.0641
7.202	5	153	0.0801
7.207	5	153	0.0801
7.212	6	153	0.0961
7.217	5	153	0.0801
7.222	7	153	0.1121
7.227	6	153	0.0961
7.232	5	153	0.0801
7.237	6	153	0.0961
7.242	4	153	0.0641
7.247	4	153	0.0641
7.252	5	153	0.0801
7.257	4	153	0.0641
7.262	4	153	0.0641
7.267	4	153	0.0641
7.272	2	153	0.032
7.277	2	153	0.032
7.282	3	153	0.0481
7.287	2	153	0.032
7.292	2	153	0.032
7.297	3	153	0.0481
7.302	3	153	0.0481
7.307	2	153	0.032
7.312	3	153	0.0481
7.317	2	153	0.032
7.322	2	153	0.032
7.327	2	153	0.032
7.332	2	153	0.032
7.337	2	153	0.032
7.342	2	153	0.032
7.347	1	153	0.016
7.352	2	153	0.032
7.357	2	153	0.032
7.362	2	153	0.032
7.367	3	153	0.0481
7.372	2	153	0.032
7.377	3	153	0.0481
7.382	3	153	0.0481
7.387	3	153	0.0481
7.392	4	153	0.0641
7.397	5	153	0.0801
7.402	6	153	0.0961
7.407	7	153	0.1121
7.412	8	153	0.1282
7.417	8	153	0.1282
7.422	8	153	0.1282
7.427	9	153	0.1442
7.432	9	153	0.1442
7.437	10	153	0.1602
7.442	10	153	0.1602
7.447	10	153	0.1602
7.452	9	153	0.1442
7.457	8	153	0.1282
7.462	7	153	0.1121
7.467	7	153	0.1121
7.472	6	153	0.0961
7.477	6	153	0.0961
7.482	5	153	0.0801
7.487	3	153	0.0481
7.492	3	153	0.0481
7.497	3	153	0.0481
7.502	3	153	0.0481
7.507	3	153	0.0481
7.512	2	153	0.032
7.517	3	153	0.0481
7.522	1	153	0.016
7.527	2	153	0.032
7.532	2	153	0.032
7.537	2	153	0.032
7.542	3	153	0.0481
7.547	4	153	0.0641
7.552	3	153	0.0481
7.557	4	153	0.0641
7.562	5	153	0.0801
7.566	4	153	0.0641
7.571	4	153	0.0641
7.576	3	153	0.0481
7.581	3	153	0.0481
7.586	4	153	0.0641
7.591	6	153	0.0961
7.596	6	153	0.0961
7.601	6	153	0.0961
7.606	10	153	0.1602
7.611	8	153	0.1282
7.616	11	153	0.1762
7.621	13	153	0.2083
7.626	12	153	0.1923
7.631	11	153	0.1762
7.636	10	153	0.1602
7.641	8	153	0.1282
7.646	8	153	0.1282
7.651	7	153	0.1121
7.656	5	153	0.0801
7.661	6	153	0.0961
7.666	4	153	0.0641
7.671	2	153	0.032
7.676	4	153	0.0641
7.681	2	153	0.032
7.686	3	153	0.0481
7.691	2	153	0.032
7.696	3	153	0.0481
7.701	2	153	0.032
7.706	3	153	0.0481
7.711	2	153	0.032
7.716	2	153	0.032
7.721	2	153	0.032
7.726	3	153	0.0481
7.731	2	153	0.032
7.736	2	153	0.032
7.741	1	153	0.016
7.746	2	153	0.032
7.751	2	153	0.032
7.756	2	153	0.032
7.761	2	153	0.032
7.766	2	153	0.032
7.771	3	153	0.0481
7.776	3	153	0.0481
7.781	4	153	0.0641
7.786	4	153	0.0641
7.791	6	153	0.0961
7.796	7	153	0.1121
7.801	11	153	0.1762
7.806	12	153	0.1923
7.811	12	153	0.1923
7.816	11	153	0.1762
7.821	10	153	0.1602
7.826	9	153	0.1442
7.831	9	153	0.1442
7.836	9	152	0.1432
7.841	9	152	0.1432
7.846	8	152	0.1273
7.851	7	152	0.1114
7.856	6	152	0.0955
7.861	4	152	0.0637
7.866	5	152	0.0796
7.871	5	152	0.0796
7.876	4	152	0.0637
7.881	3	152	0.0477
7.886	3	152	0.0477
7.891	2	152	0.0318
7.896	2	152	0.0318
7.901	3	152	0.0477
7.906	3	152	0.0477
7.911	3	152	0.0477
7.916	1	152	0.0159
7.921	3	152	0.0477
7.926	3	152	0.0477
7.931	3	152	0.0477
7.936	3	152	0.0477
7.941	5	152	0.0796
7.946	4	152	0.0637
7.951	7	152	0.1114
7.956	6	152	0.0955
7.961	5	152	0.0796
7.966	5	152	0.0796
7.971	5	152	0.0796
7.976	4	152	0.0637
7.981	7	152	0.1114
7.986	8	152	0.1273
7.991	8	152	0.1273
7.996	8	152	0.1273
8.001	9	152	0.1432
8.006	11	152	0.1751
8.011	12	152	0.191
8.016	14	152	0.2228
8.021	15	152	0.2387
8.026	15	152	0.2387
8.031	14	152	0.2228
8.036	12	152	0.191
8.041	9	152	0.1432
8.046	9	152	0.1432
8.051	6	152	0.0955
8.056	6	152	0.0955
8.061	4	152	0.0637
8.066	3	152	0.0477
8.071	3	152	0.0477
8.076	2	152	0.0318
8.081	2	152	0.0318
8.086	2	152	0.0318
8.091	2	152	0.0318
8.096	3	152	0.0477
8.101	2	152	0.0318
8.106	3	152	0.0477
8.111	2	152	0.0318
8.116	2	152	0.0318
8.121	2	152	0.0318
8.126	2	152	0.0318
8.131	2	152	0.0318
8.136	2	152	0.0318
8.141	1	152	0.0159
8.146	2	152	0.0318
8.151	2	152	0.0318
8.156	2	152	0.0318
8.161	2	152	0.0318
8.166	2	152	0.0318
8.171	1	152	0.0159
8.176	2	152	0.0318
8.181	2	152	0.0318
8.186	2	152	0.0318
8.191	3	152	0.0477
8.196	3	152	0.0477
8.201	3	152	0.0477
8.206	4	152	0.0637
8.211	5	152	0.0796
8.216	6	152	0.0955
8.221	8	152	0.1273
8.226	9	152	0.1432
8.231	12	152	0.191
8.236	12	152	0.191
8.241	12	152	0.191
8.246	14	152	0.2228
8.251	14	152	0.2228
8.256	13	152	0.2069
8.261	11	152	0.1751
8.266	11	152	0.1751
8.271	10	152	0.1592
8.276	10	152	0.1592
8.281	7	152	0.1114
8.286	6	152	0.0955
8.291	4	152	0.0637
8.296	3	152	0.0477
8.301	3	152	0.0477
8.306	3	152	0.0477
8.311	2	152	0.0318
8.316	2	152	0.0318
8.321	3	152	0.0477
8.326	2	152	0.0318
8.331	3	152	0.0477
8.336	4	152	0.0637
8.341	3	152	0.0477
8.346	4	152	0.0637
8.351	6	152	0.0955
8.356	6	152	0.0955
8.361	4	152	0.0637
8.366	3	152	0.0477
8.371	4	152	0.0637
8.376	4	152	0.0637
8.381	5	152	0.0796
8.386	7	152	0.1114
8.391	6	152	0.0955
8.396	8	152	0.1273
8.401	11	152	0.1751
8.406	9	152	0.1432
8.411	10	152	0.1592
8.416	13	152	0.2069
8.421	13	152	0.2069
8.426	12	152	0.191
8.431	10	152	0.1592
8.436	8	152	0.1273
8.441	9	152	0.1432
8.446	8	152	0.1273
8.451	6	152	0.0955
8.455	7	152	0.1114
8.46	4	152	0.0637
8.465	4	152	0.0637
8.47	5	152	0.0796
8.475	3	152	0.0477
8.48	3	152	0.0477
8.485	2	152	0.0318
8.49	2	152	0.0318
8.495	2	152	0.0318
8.5	3	152	0.0477
8.505	2	152	0.0318
8.51	3	152	0.0477
8.515	2	152	0.0318
8.52	3	152	0.0477
8.525	2	152	0.0318
8.53	3	152	0.0477
8.535	1	152	0.0159
8.54	2	152	0.0318
8.545	2	152	0.0318
8.55	2	152	0.0318
8.555	3	152	0.0477
8.56	2	152	0.0318
8.565	3	152	0.0477
8.57	3	152	0.0477
8.575	5	152	0.0796
8.58	7	152	0.1114
8.585	9	152	0.1432
8.59	12	152	0.191
8.595	14	152	0.2228
8.6	15	152	0.2387
8.605	14	152	0.2228
8.61	12	152	0.191
8.615	11	152	0.1751
8.62	10	152	0.1592
8.625	10	152	0.1592
8.63	11	152	0.1751
8.635	11	152	0.1751
8.64	9	152	0.1432
8.645	7	152	0.1114
8.65	6	152	0.0955
8.655	4	152	0.0637
8.66	4	152	0.0637
8.665	5	152	0.0796
8.67	4	152	0.0637
8.675	2	152	0.0318
8.68	3	152	0.0477
8.685	2	152	0.0318
8.69	3	152	0.0477
8.695	2	152	0.0318
8.7	2	152	0.0318
8.705	3	152	0.0477
8.71	2	152	0.0318
8.715	2	152	0.0318
8.72	2	152	0.0318
8.725	3	152	0.0477
8.73	4	152	0.0637
8.735	7	152	0.1114
8.74	6	152	0.0955
8.745	9	152	0.1432
8.75	8	152	0.1273
8.755	8	152	0.1273
8.76	8	152	0.1273
8.765	6	152	0.0955
8.77	6	152	0.0955
8.775	8	152	0.1273
8.78	11	152	0.1751
8.785	11	152	0.1751
8.79	10	152	0.1592
8.795	10	152	0.1592
8.8	12	152	0.191
8.805	13	152	0.2069
8.81	14	152	0.2228
8.815	15	152	0.2387
8.82	14	152	0.2228
8.825	13	152	0.2069
8.83	11	152	0.1751
8.835	8	151	0.1265
8.84	6	151	0.0949
8.845	5	151	0.0791
8.85	4	151	0.0632
8.855	4	151	0.0632
8.86	2	151	0.0316
8.865	2	151	0.0316
8.87	3	151	0.0474
8.875	2	151	0.0316
8.88	3	151	0.0474
8.885	2	151	0.0316
8.89	2	151	0.0316
8.895	2	151	0.0316
8.9	3	151	0.0474
8.905	2	151	0.0316
8.91	2	151	0.0316
8.915	2	151	0.0316
8.92	2	151	0.0316
8.925	2	151	0.0316
8.93	2	151	0.0316
8.935	1	151	0.0158
8.94	2	151	0.0316
8.945	2	151	0.0316
8.95	3	151	0.0474
8.955	3	151	0.0474
8.96	2	151	0.0316
8.965	3	151	0.0474
8.97	5	151	0.0791
8.975	6	151	0.0949
8.98	8	151	0.1265
8.985	12	151	0.1897
8.99	14	151	0.2214
8.995	17	151	0.2688
9	18	151	0.2846
9.005	17	151	0.2688
9.01	15	151	0.2372
9.015	14	151	0.2214
9.02	13	151	0.2055
9.025	14	151	0.2214
9.03	13	151	0.2055
9.035	11	151	0.1739
9.04	9	151	0.1423
9.045	6	151	0.0949
9.05	5	151	0.0791
9.055	4	151	0.0632
9.06	4	151	0.0632
9.065	2	151	0.0316
9.07	2	151	0.0316
9.075	2	151	0.0316
9.08	1	151	0.0158
9.085	1	151	0.0158
9.09	2	151	0.0316
9.095	2	151	0.0316
9.1	1	151	0.0158
9.105	1	151	0.0158
9.11	1	151	0.0158
9.115	1	151	0.0158
9.12	1	151	0.0158
9.125	2	151	0.0316
9.13	4	151	0.0632
9.135	2	151	0.0316
9.14	4	151	0.0632
9.145	5	151	0.0791
9.15	5	151	0.0791
9.155	5	151	0.0791
9.16	5	151	0.0791
9.165	6	151	0.0949
9.17	8	151	0.1265
9.175	10	151	0.1581
9.18	11	151	0.1739
9.185	12	151	0.1897
9.19	12	151	0.1897
9.195	15	151	0.2372
9.2	16	151	0.253
9.205	18	151	0.2846
9.21	19	151	0.3004
9.215	18	151	0.2846
9.22	17	151	0.2688
9.225	12	151	0.1897
9.23	9	151	0.1423
9.235	8	151	0.1265
9.24	5	151	0.0791
9.245	4	151	0.0632
9.25	5	151	0.0791
9.255	2	151	0.0316
9.26	2	151	0.0316
9.265	3	151	0.0474
9.27	2	151	0.0316
9.275	3	151	0.0474
9.28	2	151	0.0316
9.285	2	151	0.0316
9.29	3	151	0.0474
9.295	2	151	0.0316
9.3	2	151	0.0316
9.305	2	151	0.0316
9.31	2	151	0.0316
9.315	2	151	0.0316
9.32	2	151	0.0316
9.325	2	151	0.0316
9.33	1	151	0.0158
9.335	2	151	0.0316
9.34	2	151	0.0316
9.344	2	151	0.0316
9.349	2	151	0.0316
9.354	2	151	0.0316
9.359	2	151	0.0316
9.364	1	151	0.0158
9.369	3	151	0.0474
9.374	2	151	0.0316
9.379	3	151	0.0474
9.384	5	151	0.0791
9.389	6	151	0.0949
9.394	7	151	0.1107
9.399	10	151	0.1581
9.404	10	151	0.1581
9.409	14	151	0.2214
9.414	16	151	0.253
9.419	15	151	0.2372
9.424	16	151	0.253
9.429	16	151	0.253
9.434	15	151	0.2372
9.439	12	151	0.1897
9.444	9	151	0.1423
9.449	8	151	0.1265
9.454	8	151	0.1265
9.459	7	151	0.1107
9.464	5	151	0.0791
9.469	3	151	0.0474
9.474	2	151	0.0316
9.479	2	151	0.0316
9.484	2	151	0.0316
9.489	2	151	0.0316
9.494	1	151	0.0158
9.499	2	151	0.0316
9.504	2	151	0.0316
9.509	1	151	0.0158
9.514	2	151	0.0316
9.519	2	151	0.0316
9.524	2	151	0.0316
9.529	2	151	0.0316
9.534	2	151	0.0316
9.539	3	151	0.0474
9.544	3	151	0.0474
9.549	2	151	0.0316
9.554	3	151	0.0474
9.559	2	151	0.0316
9.564	4	151	0.0632
9.569	5	151	0.0791
9.574	5	151	0.0791
9.579	4	151	0.0632
9.584	6	151	0.0949
9.589	8	151	0.1265
9.594	9	151	0.1423
9.599	12	151	0.1897
9.604	16	151	0.253
9.609	18	151	0.2846
9.614	20	151	0.3162
9.619	16	151	0.253
9.624	13	151	0.2055
9.629	12	151	0.1897
9.634	9	151	0.1423
9.639	8	151	0.1265
9.644	8	151	0.1265
9.649	5	151	0.0791
9.654	4	151	0.0632
9.659	4	151	0.0632
9.664	3	151	0.0474
9.669	3	151	0.0474
9.674	2	151	0.0316
9.679	2	151	0.0316
9.684	3	151	0.0474
9.689	3	151	0.0474
9.694	2	151	0.0316
9.699	2	151	0.0316
9.704	3	151	0.0474
9.709	3	151	0.0474
9.714	2	151	0.0316
9.719	2	151	0.0316
9.724	1	151	0.0158
9.729	2	151	0.0316
9.734	2	151	0.0316
9.739	2	151	0.0316
9.744	2	151	0.0316
9.749	2	151	0.0316
9.754	2	151	0.0316
9.759	2	151	0.0316
9.764	4	151	0.0632
9.769	5	151	0.0791
9.774	6	151	0.0949
9.779	9	151	0.1423
9.784	10	151	0.1581
9.789	12	151	0.1897
9.794	12	151	0.1897
9.799	12	151	0.1897
9.804	12	151	0.1897
9.809	10	151	0.1581
9.814	10	151	0.1581
9.819	11	151	0.1739
9.824	10	151	0.1581
9.829	9	151	0.1423
9.834	7	151	0.1107
9.839	5	151	0.0791
9.844	5	151	0.0791
9.849	5	151	0.0791
9.854	4	151	0.0632
9.859	4	151	0.0632
9.864	2	151	0.0316
9.869	2	151	0.0316
9.874	2	151	0.0316
9.879	1	151	0.0158
9.884	2	151	0.0316
9.889	2	151	0.0316
9.894	2	151	0.0316
9.899	1	151	0.0158
9.904	2	151	0.0316
9.909	2	151	0.0316
9.914	3	151	0.0474
9.919	3	151	0.0474
9.924	3	151	0.0474
9.929	4	151	0.0632
9.934	5	151	0.0791
9.939	5	151	0.0791
9.944	6	151	0.0949
9.949	6	151	0.0949
9.954	6	151	0.0949
9.959	8	151	0.1265
9.964	9	151	0.1423
9.969	10	151	0.1581
9.974	9	151	0.1423
9.979	10	151	0.1581
[truncated: 49,659 more rows]
