# Supplementary material for: Load identification method for pepper harvesting drum based on dynamic chaotic characteristics of vibration-torque coupling
Source: PLoS One. 2026 Jun 29;21(6):e0352360. doi: 10.1371/journal.pone.0352360 (PMC13313362; doi:10.1371/journal.pone.0352360)
Supplement: S2 File — (ZIP) [file pone.0352360.s002.zip › S2 File. The raw data of the experiments/Speed change group-2024-09-20_192005.xlsx]

## Sheet: Data
Time/s	torque	speed	power
0	3	152	0.0477
0.005	2	152	0.0318
0.01	3	152	0.0477
0.015	3	152	0.0477
0.02	1	152	0.0159
0.025	2	152	0.0318
0.03	2	152	0.0318
0.035	1	152	0.0159
0.04	1	152	0.0159
0.045	2	152	0.0318
0.05	2	152	0.0318
0.055	2	152	0.0318
0.06	2	152	0.0318
0.065	3	152	0.0477
0.07	4	152	0.0637
0.075	3	152	0.0477
0.08	3	152	0.0477
0.085	3	152	0.0477
0.09	4	152	0.0637
0.095	4	152	0.0637
0.1	4	152	0.0637
0.105	4	152	0.0637
0.11	4	152	0.0637
0.115	5	152	0.0796
0.12	7	152	0.1114
0.125	9	152	0.1432
0.13	11	152	0.1751
0.135	14	152	0.2228
0.14	15	152	0.2387
0.145	14	152	0.2228
0.15	14	152	0.2228
0.155	13	152	0.2069
0.16	13	152	0.2069
0.165	13	152	0.2069
0.17	14	152	0.2228
0.175	12	152	0.191
0.18	9	152	0.1432
0.185	6	152	0.0955
0.19	6	152	0.0955
0.195	6	152	0.0955
0.2	4	152	0.0637
0.205	4	152	0.0637
0.21	4	152	0.0637
0.215	4	152	0.0637
0.22	1	152	0.0159
0.224	1	152	0.0159
0.229	2	152	0.0318
0.234	0	152	0
0.239	0	152	0
0.244	2	152	0.0318
0.249	1	152	0.0159
0.254	1	152	0.0159
0.259	2	152	0.0318
0.264	1	152	0.0159
0.269	2	152	0.0318
0.274	2	152	0.0318
0.279	2	152	0.0318
0.284	3	152	0.0477
0.289	5	152	0.0796
0.294	6	152	0.0955
0.299	8	152	0.1273
0.304	8	152	0.1273
0.309	9	152	0.1432
0.314	10	152	0.1592
0.319	10	152	0.1592
0.324	11	152	0.1751
0.329	11	152	0.1751
0.334	11	152	0.1751
0.339	10	152	0.1592
0.344	10	152	0.1592
0.349	10	152	0.1592
0.354	12	152	0.191
0.359	14	152	0.2228
0.364	16	152	0.2547
0.369	14	152	0.2228
0.374	12	152	0.191
0.379	9	152	0.1432
0.384	7	152	0.1114
0.389	3	152	0.0477
0.394	3	152	0.0477
0.399	2	152	0.0318
0.404	2	152	0.0318
0.409	2	152	0.0318
0.414	2	152	0.0318
0.419	2	152	0.0318
0.424	1	152	0.0159
0.429	2	152	0.0318
0.434	1	152	0.0159
0.439	1	152	0.0159
0.444	2	152	0.0318
0.449	2	152	0.0318
0.454	1	152	0.0159
0.459	2	152	0.0318
0.464	2	152	0.0318
0.469	2	152	0.0318
0.474	1	152	0.0159
0.479	2	152	0.0318
0.484	2	152	0.0318
0.489	2	152	0.0318
0.494	2	152	0.0318
0.499	2	152	0.0318
0.504	2	152	0.0318
0.509	3	152	0.0477
0.514	4	152	0.0637
0.519	5	152	0.0796
0.524	5	152	0.0796
0.529	7	152	0.1114
0.534	8	152	0.1273
0.539	9	152	0.1432
0.544	11	152	0.1751
0.549	12	152	0.191
0.554	14	152	0.2228
0.559	14	152	0.2228
0.564	13	152	0.2069
0.569	12	152	0.191
0.574	12	152	0.191
0.579	10	152	0.1592
0.584	10	152	0.1592
0.589	8	152	0.1273
0.594	6	152	0.0955
0.599	7	152	0.1114
0.604	6	152	0.0955
0.609	3	152	0.0477
0.614	3	152	0.0477
0.619	1	152	0.0159
0.624	1	152	0.0159
0.629	1	152	0.0159
0.634	1	152	0.0159
0.639	1	152	0.0159
0.644	0	152	0
0.649	1	152	0.0159
0.654	0	152	0
0.659	1	152	0.0159
0.664	1	152	0.0159
0.668	0	152	0
0.673	1	152	0.0159
0.678	1	152	0.0159
0.683	2	152	0.0318
0.688	2	152	0.0318
0.693	2	152	0.0318
0.698	3	152	0.0477
0.703	4	152	0.0637
0.708	4	152	0.0637
0.713	3	152	0.0477
0.718	4	152	0.0637
0.723	5	152	0.0796
0.728	6	154	0.0968
0.733	8	154	0.129
0.738	10	154	0.1613
0.743	13	154	0.2096
0.748	18	154	0.2903
0.753	21	154	0.3386
0.758	19	154	0.3064
0.763	18	154	0.2903
0.768	14	154	0.2258
0.773	12	154	0.1935
0.778	8	154	0.129
0.783	5	154	0.0806
0.788	4	154	0.0645
0.793	3	154	0.0484
0.798	3	154	0.0484
0.803	2	154	0.0323
0.808	2	154	0.0323
0.813	1	154	0.0161
0.818	2	154	0.0323
0.823	1	154	0.0161
0.828	1	154	0.0161
0.833	2	154	0.0323
0.838	1	154	0.0161
0.843	1	154	0.0161
0.848	2	154	0.0323
0.853	1	154	0.0161
0.858	1	154	0.0161
0.863	1	154	0.0161
0.868	1	154	0.0161
0.873	1	154	0.0161
0.878	1	154	0.0161
0.883	1	154	0.0161
0.888	1	154	0.0161
0.893	1	154	0.0161
0.898	1	154	0.0161
0.903	1	154	0.0161
0.908	1	154	0.0161
0.913	1	154	0.0161
0.918	1	154	0.0161
0.923	1	154	0.0161
0.928	2	154	0.0323
0.933	1	154	0.0161
0.938	3	154	0.0484
0.943	5	154	0.0806
0.948	4	154	0.0645
0.953	8	154	0.129
0.958	9	154	0.1451
0.963	11	154	0.1774
0.968	13	154	0.2096
0.973	15	154	0.2419
0.978	16	154	0.258
0.983	15	154	0.2419
0.988	15	154	0.2419
0.993	12	154	0.1935
0.998	9	154	0.1451
1.003	7	154	0.1129
1.008	6	154	0.0968
1.013	4	154	0.0645
1.018	4	154	0.0645
1.023	2	154	0.0323
1.028	3	154	0.0484
1.033	2	154	0.0323
1.038	2	154	0.0323
1.043	1	154	0.0161
1.048	1	154	0.0161
1.053	1	154	0.0161
1.058	0	154	0
1.063	1	154	0.0161
1.068	1	154	0.0161
1.073	2	154	0.0323
1.078	4	154	0.0645
1.083	3	154	0.0484
1.088	4	154	0.0645
1.093	4	154	0.0645
1.098	5	154	0.0806
1.103	5	154	0.0806
1.108	5	154	0.0806
1.113	6	154	0.0968
1.117	7	154	0.1129
1.122	7	154	0.1129
1.127	10	154	0.1613
1.132	13	154	0.2096
1.137	16	154	0.258
1.142	15	154	0.2419
1.147	14	154	0.2258
1.152	12	154	0.1935
1.157	9	154	0.1451
1.162	7	154	0.1129
1.167	6	154	0.0968
1.172	7	154	0.1129
1.177	4	154	0.0645
1.182	3	154	0.0484
1.187	4	154	0.0645
1.192	3	154	0.0484
1.197	1	154	0.0161
1.202	1	154	0.0161
1.207	1	154	0.0161
1.212	1	154	0.0161
1.217	2	154	0.0323
1.222	3	154	0.0484
1.227	1	154	0.0161
1.232	1	154	0.0161
1.237	1	154	0.0161
1.242	2	154	0.0323
1.247	1	154	0.0161
1.252	1	154	0.0161
1.257	2	154	0.0323
1.262	2	154	0.0323
1.267	1	154	0.0161
1.272	1	154	0.0161
1.277	1	154	0.0161
1.282	2	154	0.0323
1.287	2	154	0.0323
1.292	2	154	0.0323
1.297	2	154	0.0323
1.302	3	154	0.0484
1.307	5	154	0.0806
1.312	5	154	0.0806
1.317	7	154	0.1129
1.322	9	154	0.1451
1.327	10	154	0.1613
1.332	11	154	0.1774
1.337	11	154	0.1774
1.342	11	154	0.1774
1.347	11	154	0.1774
1.352	11	154	0.1774
1.357	11	154	0.1774
1.362	11	154	0.1774
1.367	10	154	0.1613
1.372	10	154	0.1613
1.377	8	154	0.129
1.382	6	154	0.0968
1.387	4	154	0.0645
1.392	3	154	0.0484
1.397	1	154	0.0161
1.402	2	154	0.0323
1.407	1	154	0.0161
1.412	1	154	0.0161
1.417	1	154	0.0161
1.422	2	154	0.0323
1.427	1	154	0.0161
1.432	1	154	0.0161
1.437	0	154	0
1.442	0	154	0
1.447	0	154	0
1.452	2	154	0.0323
1.457	1	154	0.0161
1.462	2	154	0.0323
1.467	3	154	0.0484
1.472	5	154	0.0806
1.477	5	154	0.0806
1.482	6	154	0.0968
1.487	7	154	0.1129
1.492	7	154	0.1129
1.497	7	154	0.1129
1.502	7	154	0.1129
1.507	9	154	0.1451
1.512	10	154	0.1613
1.517	13	154	0.2096
1.522	16	154	0.258
1.527	18	154	0.2903
1.532	17	154	0.2741
1.537	14	154	0.2258
1.542	10	154	0.1613
1.547	8	154	0.129
1.552	6	154	0.0968
1.557	5	154	0.0806
1.561	5	154	0.0806
1.566	4	154	0.0645
1.571	3	154	0.0484
1.576	3	154	0.0484
1.581	2	154	0.0323
1.586	1	154	0.0161
1.591	1	154	0.0161
1.596	1	154	0.0161
1.601	1	154	0.0161
1.606	2	154	0.0323
1.611	2	154	0.0323
1.616	1	154	0.0161
1.621	2	154	0.0323
1.626	1	154	0.0161
1.631	2	154	0.0323
1.636	1	154	0.0161
1.641	2	154	0.0323
1.646	2	154	0.0323
1.651	1	154	0.0161
1.656	1	154	0.0161
1.661	1	154	0.0161
1.666	1	154	0.0161
1.671	2	154	0.0323
1.676	1	154	0.0161
1.681	1	154	0.0161
1.686	1	154	0.0161
1.691	2	154	0.0323
1.696	3	154	0.0484
1.701	4	154	0.0645
1.706	4	154	0.0645
1.711	6	154	0.0968
1.716	9	154	0.1451
1.721	10	154	0.1613
1.726	13	155	0.211
1.731	14	155	0.2272
1.736	15	155	0.2435
1.741	15	155	0.2435
1.746	15	155	0.2435
1.751	15	155	0.2435
1.756	13	155	0.211
1.761	11	155	0.1785
1.766	10	155	0.1623
1.771	7	155	0.1136
1.776	6	155	0.0974
1.781	3	155	0.0487
1.786	2	155	0.0325
1.791	2	155	0.0325
1.796	1	155	0.0162
1.801	1	155	0.0162
1.806	1	155	0.0162
1.811	1	155	0.0162
1.816	0	155	0
1.821	1	155	0.0162
1.826	2	155	0.0325
1.831	0	155	0
1.836	1	155	0.0162
1.841	2	155	0.0325
1.846	2	155	0.0325
1.851	3	155	0.0487
1.856	2	155	0.0325
1.861	4	155	0.0649
1.866	4	155	0.0649
1.871	4	155	0.0649
1.876	5	155	0.0812
1.881	3	155	0.0487
1.886	5	155	0.0812
1.891	6	155	0.0974
1.896	6	155	0.0974
1.901	10	155	0.1623
1.906	12	155	0.1948
1.911	15	155	0.2435
1.916	16	155	0.2597
1.921	16	155	0.2597
1.926	15	155	0.2435
1.931	12	155	0.1948
1.936	9	155	0.1461
1.941	8	155	0.1298
1.946	7	155	0.1136
1.951	6	155	0.0974
1.956	6	155	0.0974
1.961	5	155	0.0812
1.966	4	155	0.0649
1.971	3	155	0.0487
1.976	1	155	0.0162
1.981	2	155	0.0325
1.986	1	155	0.0162
1.991	1	155	0.0162
1.996	3	155	0.0487
2.001	2	155	0.0325
2.005	2	155	0.0325
2.01	2	155	0.0325
2.015	3	155	0.0487
2.02	2	155	0.0325
2.025	2	155	0.0325
2.03	2	155	0.0325
2.035	2	155	0.0325
2.04	2	155	0.0325
2.045	1	155	0.0162
2.05	1	155	0.0162
2.055	2	155	0.0325
2.06	3	155	0.0487
2.065	3	155	0.0487
2.07	4	155	0.0649
2.075	5	155	0.0812
2.08	5	155	0.0812
2.085	6	155	0.0974
2.09	8	155	0.1298
2.095	10	155	0.1623
2.1	12	155	0.1948
2.105	13	155	0.211
2.11	14	155	0.2272
2.115	15	155	0.2435
2.12	15	155	0.2435
2.125	13	155	0.211
2.13	11	155	0.1785
2.135	9	155	0.1461
2.14	8	155	0.1298
2.145	8	155	0.1298
2.15	7	155	0.1136
2.155	4	155	0.0649
2.16	3	155	0.0487
2.165	2	155	0.0325
2.17	2	155	0.0325
2.175	2	155	0.0325
2.18	1	155	0.0162
2.185	1	155	0.0162
2.19	1	155	0.0162
2.195	1	155	0.0162
2.2	1	155	0.0162
2.205	1	155	0.0162
2.21	1	155	0.0162
2.215	1	155	0.0162
2.22	1	155	0.0162
2.225	2	155	0.0325
2.23	2	155	0.0325
2.235	2	155	0.0325
2.24	4	155	0.0649
2.245	5	155	0.0812
2.25	5	155	0.0812
2.255	6	155	0.0974
2.26	7	155	0.1136
2.265	7	155	0.1136
2.27	7	155	0.1136
2.275	7	155	0.1136
2.28	9	155	0.1461
2.285	11	155	0.1785
2.29	17	155	0.2759
2.295	21	155	0.3408
2.3	23	155	0.3733
2.305	18	155	0.2921
2.31	16	155	0.2597
2.315	14	155	0.2272
2.32	12	155	0.1948
2.325	9	155	0.1461
2.33	5	155	0.0812
2.335	6	155	0.0974
2.34	3	155	0.0487
2.345	2	155	0.0325
2.35	3	155	0.0487
2.355	2	155	0.0325
2.36	1	155	0.0162
2.365	1	155	0.0162
2.37	2	155	0.0325
2.375	1	155	0.0162
2.38	2	155	0.0325
2.385	2	155	0.0325
2.39	0	155	0
2.395	1	155	0.0162
2.4	1	155	0.0162
2.405	1	155	0.0162
2.41	1	155	0.0162
2.415	1	155	0.0162
2.42	1	155	0.0162
2.425	1	155	0.0162
2.43	1	155	0.0162
2.435	1	155	0.0162
2.44	1	155	0.0162
2.445	1	155	0.0162
2.449	1	155	0.0162
2.454	1	155	0.0162
2.459	1	155	0.0162
2.464	1	155	0.0162
2.469	3	155	0.0487
2.474	5	155	0.0812
2.479	6	155	0.0974
2.484	11	155	0.1785
2.489	14	155	0.2272
2.494	16	155	0.2597
2.499	18	155	0.2921
2.504	17	155	0.2759
2.509	17	155	0.2759
2.514	14	155	0.2272
2.519	12	155	0.1948
2.524	11	155	0.1785
2.529	12	155	0.1948
2.534	12	155	0.1948
2.539	10	155	0.1623
2.544	8	155	0.1298
2.549	6	155	0.0974
2.554	3	155	0.0487
2.559	3	155	0.0487
2.564	2	155	0.0325
2.569	0	155	0
2.574	1	155	0.0162
2.579	0	155	0
2.584	1	155	0.0162
2.589	0	155	0
2.594	1	155	0.0162
2.599	2	155	0.0325
2.604	0	155	0
2.609	1	155	0.0162
2.614	1	155	0.0162
2.619	2	155	0.0325
2.624	4	155	0.0649
2.629	3	155	0.0487
2.634	4	155	0.0649
2.639	5	155	0.0812
2.644	6	155	0.0974
2.649	6	155	0.0974
2.654	5	155	0.0812
2.659	8	155	0.1298
2.664	9	155	0.1461
2.669	11	155	0.1785
2.674	14	155	0.2272
2.679	19	155	0.3084
2.684	23	155	0.3733
2.689	20	155	0.3246
2.694	18	155	0.2921
2.699	15	155	0.2435
2.704	13	155	0.211
2.709	10	155	0.1623
2.714	8	155	0.1298
2.719	7	155	0.1136
2.724	3	155	0.0487
2.729	3	155	0.0487
2.734	3	155	0.0487
2.739	2	155	0.0325
2.744	1	155	0.0162
2.749	1	155	0.0162
2.754	2	155	0.0325
2.759	1	155	0.0162
2.764	1	155	0.0162
2.769	2	155	0.0325
2.774	1	155	0.0162
2.779	2	155	0.0325
2.784	2	155	0.0325
2.789	2	155	0.0325
2.794	2	155	0.0325
2.799	1	155	0.0162
2.804	1	155	0.0162
2.809	1	155	0.0162
2.814	1	155	0.0162
2.819	1	155	0.0162
2.824	1	155	0.0162
2.829	2	155	0.0325
2.834	2	155	0.0325
2.839	3	155	0.0487
2.844	3	155	0.0487
2.849	6	155	0.0974
2.854	8	155	0.1298
2.859	10	155	0.1623
2.864	14	155	0.2272
2.869	15	155	0.2435
2.874	16	155	0.2597
2.879	16	155	0.2597
2.884	15	155	0.2435
2.889	16	155	0.2597
2.893	15	155	0.2435
2.898	14	155	0.2272
2.903	12	155	0.1948
2.908	11	155	0.1785
2.913	9	155	0.1461
2.918	9	155	0.1461
2.923	6	155	0.0974
2.928	4	155	0.0649
2.933	3	155	0.0487
2.938	1	155	0.0162
2.943	1	155	0.0162
2.948	1	155	0.0162
2.953	0	155	0
2.958	1	155	0.0162
2.963	1	155	0.0162
2.968	2	155	0.0325
2.973	1	155	0.0162
2.978	1	155	0.0162
2.983	2	155	0.0325
2.988	0	155	0
2.993	1	155	0.0162
2.998	1	155	0.0162
3.003	2	155	0.0325
3.008	3	155	0.0487
3.013	4	155	0.0649
3.018	7	155	0.1136
3.023	7	155	0.1136
3.028	8	155	0.1298
3.033	8	155	0.1298
3.038	9	155	0.1461
3.043	8	155	0.1298
3.048	8	155	0.1298
3.053	11	155	0.1785
3.058	14	155	0.2272
3.063	20	155	0.3246
3.068	23	155	0.3733
3.073	19	155	0.3084
3.078	16	155	0.2597
3.083	14	155	0.2272
3.088	12	155	0.1948
3.093	11	155	0.1785
3.098	8	155	0.1298
3.103	6	155	0.0974
3.108	5	155	0.0812
3.113	3	155	0.0487
3.118	3	155	0.0487
3.123	3	155	0.0487
3.128	1	155	0.0162
3.133	1	155	0.0162
3.138	1	155	0.0162
3.143	1	155	0.0162
3.148	1	155	0.0162
3.153	2	155	0.0325
3.158	1	155	0.0162
3.163	2	155	0.0325
3.168	1	155	0.0162
3.173	1	155	0.0162
3.178	1	155	0.0162
3.183	1	155	0.0162
3.188	1	155	0.0162
3.193	1	155	0.0162
3.198	1	155	0.0162
3.203	1	155	0.0162
3.208	1	155	0.0162
3.213	2	155	0.0325
3.218	1	155	0.0162
3.223	1	155	0.0162
3.228	1	155	0.0162
3.233	2	155	0.0325
3.238	2	155	0.0325
3.243	4	155	0.0649
3.248	4	155	0.0649
3.253	8	155	0.1298
3.258	11	155	0.1785
3.263	11	155	0.1785
3.268	14	155	0.2272
3.273	14	155	0.2272
3.278	15	155	0.2435
3.283	16	155	0.2597
3.288	16	155	0.2597
3.293	15	155	0.2435
3.298	13	155	0.211
3.303	11	155	0.1785
3.308	10	155	0.1623
3.313	8	155	0.1298
3.318	6	155	0.0974
3.323	5	155	0.0812
3.328	3	155	0.0487
3.333	4	155	0.0649
3.337	2	155	0.0325
3.342	2	155	0.0325
3.347	2	155	0.0325
3.352	4	155	0.0649
3.357	1	155	0.0162
3.362	3	155	0.0487
3.367	3	155	0.0487
3.372	1	155	0.0162
3.377	2	155	0.0325
3.382	2	155	0.0325
3.387	2	155	0.0325
3.392	3	155	0.0487
3.397	3	155	0.0487
3.402	6	155	0.0974
3.407	6	155	0.0974
3.412	4	155	0.0649
3.417	5	155	0.0812
3.422	5	155	0.0812
3.427	5	155	0.0812
3.432	6	155	0.0974
3.437	7	155	0.1136
3.442	10	155	0.1623
3.447	14	155	0.2272
3.452	16	155	0.2597
3.457	16	155	0.2597
3.462	15	155	0.2435
3.467	15	155	0.2435
3.472	11	155	0.1785
3.477	9	155	0.1461
3.482	6	155	0.0974
3.487	6	155	0.0974
3.492	5	155	0.0812
3.497	5	155	0.0812
3.502	4	155	0.0649
3.507	3	155	0.0487
3.512	2	155	0.0325
3.517	1	155	0.0162
3.522	2	155	0.0325
3.527	2	155	0.0325
3.532	2	155	0.0325
3.537	3	155	0.0487
3.542	2	155	0.0325
3.547	1	155	0.0162
3.552	2	155	0.0325
3.557	2	155	0.0325
3.562	2	155	0.0325
3.567	2	155	0.0325
3.572	2	155	0.0325
3.577	2	155	0.0325
3.582	2	155	0.0325
3.587	2	155	0.0325
3.592	2	155	0.0325
3.597	3	155	0.0487
3.602	4	155	0.0649
3.607	4	155	0.0649
3.612	4	155	0.0649
3.617	6	155	0.0974
3.622	7	155	0.1136
3.627	8	155	0.1298
3.632	12	155	0.1948
3.637	13	155	0.211
3.642	15	155	0.2435
3.647	15	155	0.2435
3.652	15	155	0.2435
3.657	15	155	0.2435
3.662	12	155	0.1948
3.667	8	155	0.1298
3.672	7	155	0.1136
3.677	6	155	0.0974
3.682	6	155	0.0974
3.687	5	155	0.0812
3.692	5	155	0.0812
3.697	2	155	0.0325
3.702	1	155	0.0162
3.707	1	155	0.0162
3.712	1	155	0.0162
3.717	1	155	0.0162
3.722	1	156	0.0163
3.727	1	156	0.0163
3.732	1	156	0.0163
3.737	2	156	0.0327
3.742	0	156	0
3.747	2	156	0.0327
3.752	2	156	0.0327
3.757	0	156	0
3.762	1	156	0.0163
3.767	3	156	0.049
3.772	3	156	0.049
3.777	4	156	0.0653
3.782	5	156	0.0817
3.786	6	156	0.098
3.791	7	156	0.1143
3.796	7	156	0.1143
3.801	7	156	0.1143
3.806	8	156	0.1307
3.811	9	156	0.147
3.816	9	156	0.147
3.821	10	156	0.1634
3.826	13	156	0.2124
3.831	18	156	0.294
3.836	20	156	0.3267
3.841	16	156	0.2614
3.846	14	156	0.2287
3.851	13	156	0.2124
3.856	8	156	0.1307
3.861	7	156	0.1143
3.866	6	156	0.098
3.871	4	156	0.0653
3.876	5	156	0.0817
3.881	4	156	0.0653
3.886	2	156	0.0327
3.891	2	156	0.0327
3.896	1	156	0.0163
3.901	1	156	0.0163
3.906	2	156	0.0327
3.911	1	156	0.0163
3.916	1	156	0.0163
3.921	2	156	0.0327
3.926	1	156	0.0163
3.931	2	156	0.0327
3.936	2	156	0.0327
3.941	1	156	0.0163
3.946	1	156	0.0163
3.951	1	156	0.0163
3.956	1	156	0.0163
3.961	1	156	0.0163
3.966	1	156	0.0163
3.971	1	156	0.0163
3.976	1	156	0.0163
3.981	1	156	0.0163
3.986	1	156	0.0163
3.991	1	156	0.0163
3.996	2	156	0.0327
4.001	2	156	0.0327
4.006	2	156	0.0327
4.011	4	156	0.0653
4.016	5	156	0.0817
4.021	8	156	0.1307
4.026	10	156	0.1634
4.031	12	156	0.196
4.036	15	156	0.245
4.041	14	156	0.2287
4.046	15	156	0.245
4.051	15	156	0.245
4.056	16	156	0.2614
4.061	16	156	0.2614
4.066	15	156	0.245
4.071	15	156	0.245
4.076	14	156	0.2287
4.081	12	156	0.196
4.086	9	156	0.147
4.091	6	156	0.098
4.096	5	156	0.0817
4.101	4	156	0.0653
4.106	3	156	0.049
4.111	2	156	0.0327
4.116	3	156	0.049
4.121	3	156	0.049
4.126	1	156	0.0163
4.131	3	156	0.049
4.136	3	156	0.049
4.141	1	156	0.0163
4.146	3	156	0.049
4.151	4	156	0.0653
4.156	5	156	0.0817
4.161	7	156	0.1143
4.166	6	156	0.098
4.171	9	156	0.147
4.176	10	156	0.1634
4.181	11	156	0.1797
4.186	13	156	0.2124
4.191	12	156	0.196
4.196	11	156	0.1797
4.201	12	156	0.196
4.206	14	156	0.2287
4.211	16	156	0.2614
4.216	23	156	0.3757
4.221	23	156	0.3757
4.226	20	156	0.3267
4.23	18	156	0.294
4.235	18	156	0.294
4.24	15	156	0.245
4.245	13	156	0.2124
4.25	11	156	0.1797
4.255	9	156	0.147
4.26	9	156	0.147
4.265	8	156	0.1307
4.27	7	156	0.1143
4.275	5	156	0.0817
4.28	5	156	0.0817
4.285	3	156	0.049
4.29	3	156	0.049
4.295	3	156	0.049
4.3	3	156	0.049
4.305	6	156	0.098
4.31	7	156	0.1143
4.315	7	156	0.1143
4.32	9	156	0.147
4.325	9	156	0.147
4.33	12	156	0.196
4.335	15	156	0.245
4.34	18	156	0.294
4.345	18	156	0.294
4.35	19	156	0.3104
4.355	20	156	0.3267
4.36	19	156	0.3104
4.365	21	156	0.343
4.37	23	156	0.3757
4.375	22	156	0.3594
4.38	21	156	0.343
4.385	19	156	0.3104
4.39	19	156	0.3104
4.395	20	156	0.3267
4.4	19	156	0.3104
4.405	17	156	0.2777
4.41	18	156	0.294
4.415	18	156	0.294
4.42	17	156	0.2777
4.425	15	156	0.245
4.43	11	156	0.1797
4.435	8	156	0.1307
4.44	8	156	0.1307
4.445	9	156	0.147
4.45	10	156	0.1634
4.455	11	156	0.1797
4.46	13	156	0.2124
4.465	14	156	0.2287
4.47	15	156	0.245
4.475	15	156	0.245
4.48	17	156	0.2777
4.485	19	156	0.3104
4.49	21	156	0.343
4.495	24	156	0.392
4.5	25	156	0.4084
4.505	23	156	0.3757
4.51	22	156	0.3594
4.515	20	156	0.3267
4.52	20	156	0.3267
4.525	18	156	0.294
4.53	19	156	0.3104
4.535	18	156	0.294
4.54	20	156	0.3267
4.545	19	156	0.3104
4.55	19	156	0.3104
4.555	19	156	0.3104
4.56	21	156	0.343
4.565	22	156	0.3594
4.57	22	156	0.3594
4.575	23	156	0.3757
4.58	23	156	0.3757
4.585	24	156	0.392
4.59	24	156	0.392
4.595	28	156	0.4574
4.6	22	156	0.3594
4.605	21	156	0.343
4.61	21	156	0.343
4.615	21	156	0.343
4.62	21	156	0.343
4.625	20	156	0.3267
4.63	19	156	0.3104
4.635	19	156	0.3104
4.64	19	156	0.3104
4.645	19	156	0.3104
4.65	20	156	0.3267
4.655	22	156	0.3594
4.66	21	156	0.343
4.665	22	156	0.3594
4.67	24	156	0.392
4.674	23	156	0.3757
4.679	25	156	0.4084
4.684	25	156	0.4084
4.689	26	156	0.4247
4.694	27	156	0.441
4.699	27	156	0.441
4.704	26	156	0.4247
4.709	29	156	0.4737
4.714	28	156	0.4574
4.719	27	157	0.4439
4.724	28	157	0.4603
4.729	28	157	0.4603
4.734	28	157	0.4603
4.739	29	157	0.4768
4.744	27	157	0.4439
4.749	28	157	0.4603
4.754	27	157	0.4439
4.759	27	157	0.4439
4.764	29	157	0.4768
4.769	28	157	0.4603
4.774	27	157	0.4439
4.779	27	157	0.4439
4.784	29	157	0.4768
4.789	28	157	0.4603
4.794	27	157	0.4439
4.799	28	157	0.4603
4.804	28	157	0.4603
4.809	28	157	0.4603
4.814	29	157	0.4768
4.819	28	157	0.4603
4.824	26	157	0.4274
4.829	28	157	0.4603
4.834	27	157	0.4439
4.839	26	157	0.4274
4.844	25	157	0.411
4.849	25	157	0.411
4.854	26	157	0.4274
4.859	27	157	0.4439
4.864	26	157	0.4274
4.869	24	157	0.3946
4.874	24	157	0.3946
4.879	25	157	0.411
4.884	25	157	0.411
4.889	24	157	0.3946
4.894	23	157	0.3781
4.899	21	157	0.3452
4.904	21	157	0.3452
4.909	20	157	0.3288
4.914	19	157	0.3124
4.919	21	157	0.3452
4.924	20	157	0.3288
4.929	21	157	0.3452
4.934	21	157	0.3452
4.939	21	157	0.3452
4.944	21	157	0.3452
4.949	20	157	0.3288
4.954	23	157	0.3781
4.959	24	157	0.3946
4.964	19	157	0.3124
4.969	19	157	0.3124
4.974	22	157	0.3617
4.979	19	157	0.3124
4.984	20	157	0.3288
4.989	18	157	0.2959
4.994	18	157	0.2959
4.999	17	157	0.2795
5.004	20	157	0.3288
5.009	18	157	0.2959
5.014	21	157	0.3452
5.019	18	157	0.2959
5.024	19	157	0.3124
5.029	22	157	0.3617
5.034	19	157	0.3124
5.039	20	157	0.3288
5.044	28	157	0.4603
5.049	56	157	0.9206
5.054	73	157	1.2001
5.059	82	157	1.3481
5.064	90	157	1.4796
5.069	91	157	1.496
5.074	89	157	1.4631
5.079	82	157	1.3481
5.084	66	157	1.085
5.089	48	157	0.7891
5.094	36	157	0.5918
5.099	26	157	0.4274
5.104	21	157	0.3452
5.109	17	157	0.2795
5.114	14	157	0.2302
5.118	8	157	0.1315
5.123	4	157	0.0658
5.128	3	157	0.0493
5.133	1	157	0.0164
5.138	1	157	0.0164
5.143	0	157	0
5.148	1	157	0.0164
5.153	1	157	0.0164
5.158	1	157	0.0164
5.163	4	157	0.0658
5.168	5	157	0.0822
5.173	9	157	0.148
5.178	14	157	0.2302
5.183	20	157	0.3288
5.188	26	157	0.4274
5.193	31	157	0.5096
5.198	40	157	0.6576
5.203	49	157	0.8055
5.208	59	157	0.9699
5.213	65	157	1.0686
5.218	63	157	1.0357
5.223	54	157	0.8877
5.228	40	157	0.6576
5.233	29	157	0.4768
5.238	19	157	0.3124
5.243	14	157	0.2302
5.248	12	157	0.1973
5.253	16	157	0.263
5.258	17	157	0.2795
5.263	15	157	0.2466
5.268	15	157	0.2466
5.273	16	157	0.263
5.278	17	157	0.2795
5.283	17	157	0.2795
5.288	19	157	0.3124
5.293	18	157	0.2959
5.298	18	157	0.2959
5.303	20	157	0.3288
5.308	23	157	0.3781
5.313	30	157	0.4932
5.318	35	157	0.5754
5.323	38	157	0.6247
5.328	39	157	0.6412
5.333	38	157	0.6247
5.338	36	157	0.5918
5.343	35	157	0.5754
5.348	32	157	0.5261
5.353	27	157	0.4439
5.358	21	157	0.3452
5.363	18	157	0.2959
5.368	14	157	0.2302
5.373	13	157	0.2137
5.378	13	157	0.2137
5.383	13	157	0.2137
5.388	16	157	0.263
5.393	19	157	0.3124
5.398	21	157	0.3452
5.403	23	157	0.3781
5.408	25	157	0.411
5.413	27	157	0.4439
5.418	28	157	0.4603
5.423	30	157	0.4932
5.428	33	157	0.5425
5.433	33	157	0.5425
5.438	30	157	0.4932
5.443	28	157	0.4603
5.448	28	157	0.4603
5.453	29	157	0.4768
5.458	30	157	0.4932
5.463	30	157	0.4932
5.468	30	157	0.4932
5.473	28	157	0.4603
5.478	27	157	0.4439
5.483	28	157	0.4603
5.488	27	157	0.4439
5.493	25	157	0.411
5.498	24	157	0.3946
5.503	22	157	0.3617
5.508	20	157	0.3288
5.513	21	157	0.3452
5.518	19	157	0.3124
5.523	18	157	0.2959
5.528	19	157	0.3124
5.533	22	157	0.3617
5.538	21	157	0.3452
5.543	21	157	0.3452
5.548	22	157	0.3617
5.553	21	157	0.3452
5.558	22	157	0.3617
5.562	23	157	0.3781
5.567	24	157	0.3946
5.572	26	157	0.4274
5.577	27	157	0.4439
5.582	29	157	0.4768
5.587	31	157	0.5096
5.592	30	157	0.4932
5.597	27	157	0.4439
5.602	23	157	0.3781
5.607	22	157	0.3617
5.612	21	157	0.3452
5.617	21	157	0.3452
5.622	21	157	0.3452
5.627	22	157	0.3617
5.632	23	157	0.3781
5.637	25	157	0.411
5.642	24	157	0.3946
5.647	25	157	0.411
5.652	26	157	0.4274
5.657	29	157	0.4768
5.662	35	157	0.5754
5.667	39	157	0.6412
5.672	40	157	0.6576
5.677	38	157	0.6247
5.682	35	157	0.5754
5.687	26	157	0.4274
5.692	22	157	0.3617
5.697	18	157	0.2959
5.702	14	157	0.2302
5.707	12	157	0.1973
5.712	10	157	0.1644
5.717	12	170	0.2136
5.722	11	170	0.1958
5.727	9	170	0.1602
5.732	10	170	0.178
5.737	12	170	0.2136
5.742	16	170	0.2848
5.747	19	170	0.3382
5.752	19	170	0.3382
5.757	20	170	0.356
5.762	19	170	0.3382
5.767	19	170	0.3382
5.772	23	170	0.4094
5.777	24	170	0.4272
5.782	24	170	0.4272
5.787	27	170	0.4806
5.792	28	170	0.4984
5.797	32	170	0.5696
5.802	34	170	0.6052
5.807	33	170	0.5874
5.812	31	170	0.5518
5.817	30	170	0.534
5.822	32	170	0.5696
5.827	33	170	0.5874
5.832	29	170	0.5162
5.837	26	170	0.4628
5.842	21	170	0.3738
5.847	17	170	0.3026
5.852	15	170	0.267
5.857	13	170	0.2314
5.862	12	170	0.2136
5.867	10	170	0.178
5.872	11	170	0.1958
5.877	12	170	0.2136
5.882	13	170	0.2314
5.887	13	170	0.2314
5.892	13	170	0.2314
5.897	15	170	0.267
5.902	19	170	0.3382
5.907	23	170	0.4094
5.912	22	170	0.3916
5.917	25	170	0.445
5.922	24	170	0.4272
5.927	22	170	0.3916
5.932	22	170	0.3916
5.937	26	170	0.4628
5.942	26	170	0.4628
5.947	24	170	0.4272
5.952	21	170	0.3738
5.957	20	170	0.356
5.962	19	170	0.3382
5.967	20	170	0.356
5.972	22	170	0.3916
5.977	23	170	0.4094
5.982	22	170	0.3916
5.987	21	170	0.3738
5.992	23	170	0.4094
5.997	25	170	0.445
6.002	33	170	0.5874
6.007	35	170	0.623
6.011	34	170	0.6052
6.016	34	170	0.6052
6.021	25	170	0.445
6.026	20	170	0.356
6.031	18	170	0.3204
6.036	14	170	0.2492
6.041	12	170	0.2136
6.046	10	170	0.178
6.051	9	170	0.1602
6.056	11	170	0.1958
6.061	9	170	0.1602
6.066	7	170	0.1246
6.071	8	170	0.1424
6.076	11	170	0.1958
6.081	14	170	0.2492
6.086	15	170	0.267
6.091	16	170	0.2848
6.096	17	170	0.3026
6.101	16	170	0.2848
6.106	17	170	0.3026
6.111	23	170	0.4094
6.116	23	170	0.4094
6.121	22	170	0.3916
6.126	24	170	0.4272
6.131	24	170	0.4272
6.136	26	170	0.4628
6.141	26	170	0.4628
6.146	27	170	0.4806
6.151	27	170	0.4806
6.156	29	170	0.5162
6.161	29	170	0.5162
6.166	30	170	0.534
6.171	27	170	0.4806
6.176	23	170	0.4094
6.181	18	170	0.3204
6.186	15	170	0.267
6.191	15	170	0.267
6.196	13	170	0.2314
6.201	11	170	0.1958
6.206	13	170	0.2314
6.211	13	170	0.2314
6.216	12	170	0.2136
6.221	11	170	0.1958
6.226	11	170	0.1958
6.231	13	170	0.2314
6.236	14	170	0.2492
6.241	14	170	0.2492
6.246	17	170	0.3026
6.251	18	170	0.3204
6.256	20	170	0.356
6.261	20	170	0.356
6.266	20	170	0.356
6.271	20	170	0.356
6.276	21	170	0.3738
6.281	19	170	0.3382
6.286	18	170	0.3204
6.291	18	170	0.3204
6.296	18	170	0.3204
6.301	20	170	0.356
6.306	20	170	0.356
6.311	23	170	0.4094
6.316	23	170	0.4094
6.321	22	170	0.3916
6.326	21	170	0.3738
6.331	23	170	0.4094
6.336	29	170	0.5162
6.341	31	170	0.5518
6.346	31	170	0.5518
6.351	27	170	0.4806
6.356	20	170	0.356
6.361	18	170	0.3204
6.366	12	170	0.2136
6.371	11	170	0.1958
6.376	10	170	0.178
6.381	9	170	0.1602
6.386	9	170	0.1602
6.391	9	170	0.1602
6.396	5	170	0.089
6.401	5	170	0.089
6.406	8	170	0.1424
6.411	9	170	0.1602
6.416	12	170	0.2136
6.421	15	170	0.267
6.426	16	170	0.2848
6.431	16	170	0.2848
6.436	14	170	0.2492
6.441	17	170	0.3026
6.446	20	170	0.356
6.451	20	170	0.356
6.455	23	170	0.4094
6.46	24	170	0.4272
6.465	25	170	0.445
6.47	24	170	0.4272
6.475	23	170	0.4094
6.48	23	170	0.4094
6.485	24	170	0.4272
6.49	25	170	0.445
6.495	26	170	0.4628
6.5	24	170	0.4272
6.505	21	170	0.3738
6.51	18	170	0.3204
6.515	15	170	0.267
6.52	14	170	0.2492
6.525	14	170	0.2492
6.53	12	170	0.2136
6.535	13	170	0.2314
6.54	15	170	0.267
6.545	15	170	0.267
6.55	14	170	0.2492
6.555	14	170	0.2492
6.56	15	170	0.267
6.565	16	170	0.2848
6.57	13	170	0.2314
6.575	17	170	0.3026
6.58	19	170	0.3382
6.585	19	170	0.3382
6.59	19	170	0.3382
6.595	20	170	0.356
6.6	19	170	0.3382
6.605	18	170	0.3204
6.61	17	170	0.3026
6.615	15	170	0.267
6.62	15	170	0.267
6.625	16	170	0.2848
6.63	18	170	0.3204
6.635	18	170	0.3204
6.64	19	170	0.3382
6.645	18	170	0.3204
6.65	17	170	0.3026
6.655	20	170	0.356
6.66	23	170	0.4094
6.665	21	170	0.3738
6.67	17	170	0.3026
6.675	20	170	0.356
6.68	19	170	0.3382
6.685	17	170	0.3026
6.69	17	170	0.3026
6.695	13	170	0.2314
6.7	13	170	0.2314
6.705	11	170	0.1958
6.71	11	170	0.1958
6.715	12	180	0.2262
6.72	9	180	0.1696
6.725	8	180	0.1508
6.73	11	180	0.2073
6.735	12	180	0.2262
6.74	14	180	0.2639
6.745	15	180	0.2827
6.75	15	180	0.2827
6.755	16	180	0.3016
6.76	13	180	0.245
6.765	12	180	0.2262
6.77	15	180	0.2827
6.775	16	180	0.3016
6.78	17	180	0.3204
6.785	17	180	0.3204
6.79	18	180	0.3393
6.795	20	180	0.377
6.8	21	180	0.3958
6.805	20	180	0.377
6.81	20	180	0.377
6.815	21	180	0.3958
6.82	22	180	0.4147
6.825	22	180	0.4147
6.83	21	180	0.3958
6.835	20	180	0.377
6.84	15	180	0.2827
6.845	13	180	0.245
6.85	12	180	0.2262
6.855	11	180	0.2073
6.86	10	180	0.1885
6.865	11	180	0.2073
6.87	13	180	0.245
6.875	12	180	0.2262
6.88	11	180	0.2073
6.885	11	180	0.2073
6.89	14	180	0.2639
6.895	12	180	0.2262
6.899	10	180	0.1885
6.904	12	180	0.2262
6.909	13	180	0.245
6.914	15	180	0.2827
6.919	17	180	0.3204
6.924	17	180	0.3204
6.929	17	180	0.3204
6.934	16	180	0.3016
6.939	15	180	0.2827
6.944	15	180	0.2827
6.949	17	180	0.3204
6.954	17	180	0.3204
6.959	18	180	0.3393
6.964	18	180	0.3393
6.969	16	180	0.3016
6.974	14	180	0.2639
6.979	16	180	0.3016
6.984	22	180	0.4147
6.989	20	180	0.377
6.994	19	180	0.3581
6.999	18	180	0.3393
7.004	16	180	0.3016
7.009	15	180	0.2827
7.014	12	180	0.2262
7.019	11	180	0.2073
7.024	9	180	0.1696
7.029	8	180	0.1508
7.034	8	180	0.1508
7.039	7	180	0.1319
7.044	5	180	0.0942
7.049	4	180	0.0754
7.054	7	180	0.1319
7.059	7	180	0.1319
7.064	8	180	0.1508
7.069	9	180	0.1696
7.074	9	180	0.1696
7.079	8	180	0.1508
7.084	7	180	0.1319
7.089	7	180	0.1319
7.094	9	180	0.1696
7.099	10	180	0.1885
7.104	13	180	0.245
7.109	14	180	0.2639
7.114	16	180	0.3016
7.119	17	180	0.3204
7.124	16	180	0.3016
7.129	17	180	0.3204
7.134	18	180	0.3393
7.139	21	180	0.3958
7.144	22	180	0.4147
7.149	22	180	0.4147
7.154	19	180	0.3581
7.159	17	180	0.3204
7.164	13	180	0.245
7.169	10	180	0.1885
7.174	7	180	0.1319
7.179	6	180	0.1131
7.184	7	180	0.1319
7.189	7	180	0.1319
7.194	7	180	0.1319
7.199	6	180	0.1131
7.204	6	180	0.1131
7.209	6	180	0.1131
7.214	3	180	0.0565
7.219	3	180	0.0565
7.224	3	180	0.0565
7.229	3	180	0.0565
7.234	6	180	0.1131
7.239	7	180	0.1319
7.244	9	180	0.1696
7.249	11	180	0.2073
7.254	13	180	0.245
7.259	13	180	0.245
7.264	14	180	0.2639
7.269	14	180	0.2639
7.274	16	180	0.3016
7.279	17	180	0.3204
7.284	18	180	0.3393
7.289	14	180	0.2639
7.294	13	180	0.245
7.299	14	180	0.2639
7.304	17	180	0.3204
7.309	20	180	0.377
7.314	17	180	0.3204
7.319	15	180	0.2827
7.324	13	180	0.245
7.329	11	180	0.2073
7.334	9	180	0.1696
7.339	6	180	0.1131
7.343	5	180	0.0942
7.348	2	180	0.0377
7.353	3	180	0.0565
7.358	4	180	0.0754
7.363	1	180	0.0188
7.368	2	180	0.0377
7.373	2	180	0.0377
7.378	2	180	0.0377
7.383	2	180	0.0377
7.388	2	180	0.0377
7.393	2	180	0.0377
7.398	1	180	0.0188
7.403	1	180	0.0188
7.408	1	180	0.0188
7.413	2	180	0.0377
7.418	1	180	0.0188
7.423	2	180	0.0377
7.428	2	180	0.0377
7.433	1	180	0.0188
7.438	2	180	0.0377
7.443	2	180	0.0377
7.448	3	180	0.0565
7.453	5	180	0.0942
7.458	9	180	0.1696
7.463	11	180	0.2073
7.468	16	180	0.3016
7.473	17	180	0.3204
7.478	18	180	0.3393
7.483	16	180	0.3016
7.488	16	180	0.3016
7.493	16	180	0.3016
7.498	16	180	0.3016
7.503	13	180	0.245
7.508	14	180	0.2639
7.513	13	180	0.245
7.518	10	180	0.1885
7.523	9	180	0.1696
7.528	9	180	0.1696
7.533	4	180	0.0754
7.538	2	180	0.0377
7.543	2	180	0.0377
7.548	1	180	0.0188
7.553	3	180	0.0565
7.558	3	180	0.0565
7.563	2	180	0.0377
7.568	4	180	0.0754
7.573	5	180	0.0942
7.578	4	180	0.0754
7.583	3	180	0.0565
7.588	4	180	0.0754
7.593	3	180	0.0565
7.598	4	180	0.0754
7.603	5	180	0.0942
7.608	5	180	0.0942
7.613	6	180	0.1131
7.618	7	180	0.1319
7.623	13	180	0.245
7.628	14	180	0.2639
7.633	14	180	0.2639
7.638	14	180	0.2639
7.643	14	180	0.2639
7.648	14	180	0.2639
7.653	10	180	0.1885
7.658	6	180	0.1131
7.663	5	180	0.0942
7.668	4	180	0.0754
7.673	5	180	0.0942
7.678	6	180	0.1131
7.683	3	180	0.0565
7.688	2	180	0.0377
7.693	2	180	0.0377
7.698	2	180	0.0377
7.703	2	180	0.0377
7.708	2	180	0.0377
7.713	2	187	0.0392
7.718	0	187	0
7.723	0	187	0
7.728	2	187	0.0392
7.733	1	187	0.0196
7.738	1	187	0.0196
7.743	1	187	0.0196
7.748	1	187	0.0196
7.753	0	187	0
7.758	1	187	0.0196
7.763	1	187	0.0196
7.768	1	187	0.0196
7.773	0	187	0
7.778	1	187	0.0196
7.783	0	187	0
7.788	1	187	0.0196
7.792	0	187	0
7.797	1	187	0.0196
7.802	0	187	0
7.807	1	187	0.0196
7.812	1	187	0.0196
7.817	1	187	0.0196
7.822	2	187	0.0392
7.827	3	187	0.0587
7.832	3	187	0.0587
7.837	4	187	0.0783
7.842	7	187	0.1371
7.847	10	187	0.1958
7.852	10	187	0.1958
7.857	11	187	0.2154
7.862	12	187	0.235
7.867	12	187	0.235
7.872	14	187	0.2741
7.877	15	187	0.2937
7.882	13	187	0.2546
7.887	10	187	0.1958
7.892	12	187	0.235
7.897	11	187	0.2154
7.902	8	187	0.1566
7.907	7	187	0.1371
7.912	5	187	0.0979
7.917	5	187	0.0979
7.922	5	187	0.0979
7.927	3	187	0.0587
7.932	2	187	0.0392
7.937	5	187	0.0979
7.942	5	187	0.0979
7.947	3	187	0.0587
7.952	5	187	0.0979
7.957	3	187	0.0587
7.962	3	187	0.0587
7.967	4	187	0.0783
7.972	1	187	0.0196
7.977	1	187	0.0196
7.982	2	187	0.0392
7.987	1	187	0.0196
7.992	1	187	0.0196
7.997	1	187	0.0196
8.002	1	187	0.0196
8.007	1	187	0.0196
8.012	2	187	0.0392
8.017	2	187	0.0392
8.022	1	187	0.0196
8.027	1	187	0.0196
8.032	1	187	0.0196
8.037	1	187	0.0196
8.042	0	187	0
8.047	1	187	0.0196
8.052	1	187	0.0196
8.057	0	187	0
8.062	1	187	0.0196
8.067	1	187	0.0196
8.072	0	187	0
8.077	1	187	0.0196
8.082	1	187	0.0196
8.087	1	187	0.0196
8.092	0	187	0
8.097	2	187	0.0392
8.102	0	187	0
8.107	1	187	0.0196
8.112	0	187	0
8.117	0	187	0
8.122	0	187	0
8.127	0	187	0
8.132	0	187	0
8.137	0	187	0
8.142	1	187	0.0196
8.147	0	187	0
8.152	1	187	0.0196
8.157	0	187	0
8.162	2	187	0.0392
8.167	2	187	0.0392
8.172	1	187	0.0196
8.177	2	187	0.0392
8.182	2	187	0.0392
8.187	2	187	0.0392
8.192	5	187	0.0979
8.197	7	187	0.1371
8.202	8	187	0.1566
8.207	11	187	0.2154
8.212	14	187	0.2741
8.217	16	187	0.3133
8.222	13	187	0.2546
8.227	12	187	0.235
8.232	12	187	0.235
8.236	11	187	0.2154
8.241	9	187	0.1762
8.246	10	187	0.1958
8.251	7	187	0.1371
8.256	6	187	0.1175
8.261	9	187	0.1762
8.266	7	187	0.1371
8.271	7	187	0.1371
8.276	6	187	0.1175
8.281	5	187	0.0979
8.286	4	187	0.0783
8.291	0	187	0
8.296	1	187	0.0196
8.301	2	187	0.0392
8.306	1	187	0.0196
8.311	1	187	0.0196
8.316	2	187	0.0392
8.321	1	187	0.0196
8.326	1	187	0.0196
8.331	1	187	0.0196
8.336	2	187	0.0392
8.341	1	187	0.0196
8.346	1	187	0.0196
8.351	1	187	0.0196
8.356	1	187	0.0196
8.361	0	187	0
8.366	1	187	0.0196
8.371	1	187	0.0196
8.376	0	187	0
8.381	0	187	0
8.386	1	187	0.0196
8.391	0	187	0
8.396	1	187	0.0196
8.401	0	187	0
8.406	1	187	0.0196
8.411	0	187	0
8.416	1	187	0.0196
8.421	0	187	0
8.426	0	187	0
8.431	0	187	0
8.436	0	187	0
8.441	0	187	0
8.446	0	187	0
8.451	0	187	0
8.456	0	187	0
8.461	0	187	0
8.466	0	187	0
8.471	0	187	0
8.476	0	187	0
8.481	0	187	0
8.486	0	187	0
8.491	0	187	0
8.496	0	187	0
8.501	0	187	0
8.506	0	187	0
8.511	0	187	0
8.516	0	187	0
8.521	0	187	0
8.526	0	187	0
8.531	1	187	0.0196
8.536	1	187	0.0196
8.541	0	187	0
8.546	0	187	0
8.551	0	187	0
8.556	1	187	0.0196
8.561	3	187	0.0587
8.566	3	187	0.0587
8.571	2	187	0.0392
8.576	5	187	0.0979
8.581	10	187	0.1958
8.586	15	187	0.2937
8.591	22	187	0.4308
8.596	19	187	0.372
8.601	19	187	0.372
8.606	18	187	0.3525
8.611	15	187	0.2937
8.616	10	187	0.1958
8.621	8	187	0.1566
8.626	7	187	0.1371
8.631	7	187	0.1371
8.636	7	187	0.1371
8.641	4	187	0.0783
8.646	3	187	0.0587
8.651	2	187	0.0392
8.656	2	187	0.0392
8.661	1	187	0.0196
8.666	2	187	0.0392
8.671	1	187	0.0196
8.676	1	187	0.0196
8.68	1	187	0.0196
8.685	1	187	0.0196
8.69	1	187	0.0196
8.695	1	187	0.0196
8.7	0	187	0
8.705	1	187	0.0196
8.71	0	187	0
8.715	1	187	0.0196
8.72	0	187	0
8.725	1	187	0.0196
8.73	0	187	0
8.735	1	187	0.0196
8.74	1	187	0.0196
8.745	0	187	0
8.75	0	187	0
8.755	0	187	0
8.76	0	187	0
8.765	0	187	0
8.77	0	187	0
8.775	0	187	0
8.78	0	187	0
8.785	0	187	0
8.79	1	187	0.0196
8.795	0	187	0
8.8	0	187	0
8.805	1	187	0.0196
8.81	0	187	0
8.815	0	187	0
8.82	0	187	0
8.825	1	187	0.0196
8.83	0	187	0
8.835	0	187	0
8.84	0	187	0
8.845	0	187	0
8.85	2	187	0.0392
8.855	0	187	0
8.86	0	187	0
8.865	0	187	0
8.87	1	187	0.0196
8.875	1	187	0.0196
8.88	2	187	0.0392
8.885	2	187	0.0392
8.89	4	187	0.0783
8.895	3	187	0.0587
8.9	7	187	0.1371
8.905	11	187	0.2154
8.91	16	187	0.3133
8.915	22	187	0.4308
8.92	18	187	0.3525
8.925	18	187	0.3525
8.93	15	187	0.2937
8.935	10	187	0.1958
8.94	10	187	0.1958
8.945	8	187	0.1566
8.95	7	187	0.1371
8.955	7	187	0.1371
8.96	5	187	0.0979
8.965	3	187	0.0587
8.97	2	187	0.0392
8.975	1	187	0.0196
8.98	2	187	0.0392
8.985	1	187	0.0196
8.99	1	187	0.0196
8.995	2	187	0.0392
9	1	187	0.0196
9.005	0	187	0
9.01	2	187	0.0392
9.015	1	187	0.0196
9.02	1	187	0.0196
9.025	1	187	0.0196
9.03	1	187	0.0196
9.035	1	187	0.0196
9.04	1	187	0.0196
9.045	1	187	0.0196
9.05	1	187	0.0196
9.055	0	187	0
9.06	1	187	0.0196
9.065	0	187	0
9.07	1	187	0.0196
9.075	0	187	0
9.08	0	187	0
9.085	0	187	0
9.09	0	187	0
9.095	0	187	0
9.1	0	187	0
9.105	0	187	0
9.11	0	187	0
9.115	0	187	0
9.12	0	187	0
9.124	1	187	0.0196
9.129	0	187	0
9.134	0	187	0
9.139	0	187	0
9.144	0	187	0
9.149	0	187	0
9.154	0	187	0
9.159	1	187	0.0196
9.164	0	187	0
9.169	0	187	0
9.174	2	187	0.0392
9.179	3	187	0.0587
9.184	2	187	0.0392
9.189	5	187	0.0979
9.194	6	187	0.1175
9.199	8	187	0.1566
9.204	12	187	0.235
9.209	13	187	0.2546
9.214	12	187	0.235
9.219	12	187	0.235
9.224	14	187	0.2741
9.229	22	187	0.4308
9.234	18	187	0.3525
9.239	16	187	0.3133
9.244	16	187	0.3133
9.249	14	187	0.2741
9.254	8	187	0.1566
9.259	4	187	0.0783
9.264	3	187	0.0587
9.269	1	187	0.0196
9.274	1	187	0.0196
9.279	3	187	0.0587
9.284	1	187	0.0196
9.289	1	187	0.0196
9.294	1	187	0.0196
9.299	1	187	0.0196
9.304	1	187	0.0196
9.309	1	187	0.0196
9.314	1	187	0.0196
9.319	1	187	0.0196
9.324	1	187	0.0196
9.329	1	187	0.0196
9.334	1	187	0.0196
9.339	1	187	0.0196
9.344	1	187	0.0196
9.349	1	187	0.0196
9.354	0	187	0
9.359	1	187	0.0196
9.364	1	187	0.0196
9.369	1	187	0.0196
9.374	0	187	0
9.379	0	187	0
9.384	1	187	0.0196
9.389	0	187	0
9.394	0	187	0
9.399	0	187	0
9.404	0	187	0
9.409	1	187	0.0196
9.414	0	187	0
9.419	0	187	0
9.424	0	187	0
9.429	0	187	0
9.434	1	187	0.0196
9.439	0	187	0
9.444	0	187	0
9.449	1	187	0.0196
9.454	0	187	0
9.459	0	187	0
9.464	1	187	0.0196
9.469	1	187	0.0196
9.474	0	187	0
9.479	2	187	0.0392
9.484	2	187	0.0392
9.489	0	187	0
9.494	5	187	0.0979
9.499	8	187	0.1566
9.504	12	187	0.235
9.509	14	187	0.2741
9.514	17	187	0.3329
9.519	19	187	0.372
9.524	20	187	0.3916
9.529	19	187	0.372
9.534	20	187	0.3916
9.539	17	187	0.3329
9.544	14	187	0.2741
9.549	17	187	0.3329
9.554	21	187	0.4112
9.559	15	187	0.2937
9.564	10	187	0.1958
9.568	8	187	0.1566
9.573	5	187	0.0979
9.578	2	187	0.0392
9.583	2	187	0.0392
9.588	2	187	0.0392
9.593	1	187	0.0196
9.598	1	187	0.0196
9.603	2	187	0.0392
9.608	1	187	0.0196
9.613	1	187	0.0196
9.618	1	187	0.0196
9.623	2	187	0.0392
9.628	1	187	0.0196
9.633	0	187	0
9.638	1	187	0.0196
9.643	1	187	0.0196
9.648	0	187	0
9.653	1	187	0.0196
9.658	1	187	0.0196
9.663	0	187	0
9.668	0	187	0
9.673	1	187	0.0196
9.678	1	187	0.0196
9.683	0	187	0
9.688	1	187	0.0196
9.693	1	187	0.0196
9.698	0	187	0
9.703	0	187	0
9.708	0	186	0
9.713	0	186	0
9.718	0	186	0
9.723	0	186	0
9.728	0	186	0
9.733	0	186	0
9.738	0	186	0
9.743	0	186	0
9.748	0	186	0
9.753	0	186	0
9.758	0	186	0
9.763	0	186	0
9.768	1	186	0.0195
9.773	1	186	0.0195
9.778	0	186	0
9.783	0	186	0
9.788	1	186	0.0195
9.793	1	186	0.0195
9.798	2	186	0.039
9.803	5	186	0.0974
9.808	9	186	0.1753
9.813	12	186	0.2337
9.818	17	186	0.3311
9.823	21	186	0.409
9.828	19	186	0.3701
9.833	19	186	0.3701
9.838	18	186	0.3506
9.843	19	186	0.3701
9.848	20	186	0.3895
9.853	19	186	0.3701
9.858	18	186	0.3506
9.863	13	186	0.2532
9.868	10	186	0.1948
9.873	14	186	0.2727
9.878	18	186	0.3506
9.883	13	186	0.2532
9.888	9	186	0.1753
9.893	7	186	0.1363
9.898	4	186	0.0779
9.903	2	186	0.039
9.908	2	186	0.039
9.913	2	186	0.039
9.918	1	186	0.0195
9.923	2	186	0.039
9.928	1	186	0.0195
9.933	1	186	0.0195
9.938	1	186	0.0195
9.943	1	186	0.0195
9.948	2	186	0.039
9.953	1	186	0.0195
9.958	0	186	0
9.963	1	186	0.0195
9.968	1	186	0.0195
[truncated: 15,841 more rows]
