# Supplementary material for: Load identification method for pepper harvesting drum based on dynamic chaotic characteristics of vibration-torque coupling
Source: PLoS One. 2026 Jun 29;21(6):e0352360. doi: 10.1371/journal.pone.0352360 (PMC13313362; doi:10.1371/journal.pone.0352360)
Supplement: S2 File — (ZIP) [file pone.0352360.s002.zip › S2 File. The raw data of the experiments/Speed change group-2024-09-20_192011.xlsx]

## Sheet: Data
Time/s	torque	speed	power
0	6	127	0.0798
0.005	7	127	0.0931
0.01	6	127	0.0798
0.015	6	127	0.0798
0.02	6	127	0.0798
0.025	7	127	0.0931
0.03	7	127	0.0931
0.035	8	127	0.1064
0.04	8	127	0.1064
0.046	9	127	0.1197
0.051	9	127	0.1197
0.056	7	127	0.0931
0.061	4	127	0.0532
0.066	4	127	0.0532
0.071	3	127	0.0399
0.076	3	127	0.0399
0.081	4	127	0.0532
0.086	4	127	0.0532
0.091	4	127	0.0532
0.096	6	127	0.0798
0.101	5	127	0.0665
0.106	5	127	0.0665
0.111	4	127	0.0532
0.116	2	127	0.0266
0.121	3	127	0.0399
0.126	3	127	0.0399
0.132	3	127	0.0399
0.137	4	127	0.0532
0.142	6	127	0.0798
0.147	6	127	0.0798
0.152	6	127	0.0798
0.157	5	127	0.0665
0.162	4	127	0.0532
0.167	4	127	0.0532
0.172	4	127	0.0532
0.177	6	127	0.0798
0.182	5	127	0.0665
0.187	5	127	0.0665
0.192	7	127	0.0931
0.197	7	127	0.0931
0.202	7	127	0.0931
0.207	6	127	0.0798
0.212	6	127	0.0798
0.218	5	127	0.0665
0.223	3	127	0.0399
0.228	4	127	0.0532
0.233	6	127	0.0798
0.238	6	127	0.0798
0.243	6	127	0.0798
0.248	5	127	0.0665
0.253	3	127	0.0399
0.258	4	127	0.0532
0.263	4	127	0.0532
0.268	5	127	0.0665
0.273	5	127	0.0665
0.278	5	127	0.0665
0.283	8	127	0.1064
0.288	8	127	0.1064
0.293	8	127	0.1064
0.298	7	127	0.0931
0.304	6	127	0.0798
0.309	6	127	0.0798
0.314	6	127	0.0798
0.319	5	127	0.0665
0.324	3	127	0.0399
0.329	5	127	0.0665
0.334	5	127	0.0665
0.339	6	127	0.0798
0.344	6	127	0.0798
0.349	4	127	0.0532
0.354	5	127	0.0665
0.359	6	127	0.0798
0.364	4	127	0.0532
0.369	4	127	0.0532
0.374	4	127	0.0532
0.379	5	127	0.0665
0.384	7	127	0.0931
0.39	8	127	0.1064
0.395	7	127	0.0931
0.4	7	127	0.0931
0.405	6	127	0.0798
0.41	7	127	0.0931
0.415	7	127	0.0931
0.42	7	127	0.0931
0.425	7	127	0.0931
0.43	7	127	0.0931
0.435	6	127	0.0798
0.44	6	127	0.0798
0.445	4	127	0.0532
0.45	3	127	0.0399
0.455	2	127	0.0266
0.46	2	127	0.0266
0.465	2	127	0.0266
0.47	3	127	0.0399
0.475	3	128	0.0402
0.481	2	128	0.0268
0.486	1	128	0.0134
0.491	1	128	0.0134
0.496	1	128	0.0134
0.501	1	128	0.0134
0.506	1	128	0.0134
0.511	2	128	0.0268
0.516	2	128	0.0268
0.521	5	128	0.067
0.526	7	128	0.0938
0.531	8	128	0.1072
0.536	9	128	0.1206
0.541	8	128	0.1072
0.546	7	128	0.0938
0.551	8	128	0.1072
0.556	10	128	0.134
0.561	11	128	0.1474
0.567	11	128	0.1474
0.572	10	128	0.134
0.577	11	128	0.1474
0.582	9	128	0.1206
0.587	9	128	0.1206
0.592	7	128	0.0938
0.597	5	128	0.067
0.602	6	128	0.0804
0.607	6	128	0.0804
0.612	7	128	0.0938
0.617	7	128	0.0938
0.622	5	128	0.067
0.627	3	128	0.0402
0.632	3	128	0.0402
0.637	2	128	0.0268
0.642	3	128	0.0402
0.647	1	128	0.0134
0.653	2	128	0.0268
0.658	3	128	0.0402
0.663	3	128	0.0402
0.668	3	128	0.0402
0.673	3	128	0.0402
0.678	2	128	0.0268
0.683	3	128	0.0402
0.688	2	128	0.0268
0.693	2	128	0.0268
0.698	1	128	0.0134
0.703	2	128	0.0268
0.708	5	128	0.067
0.713	3	128	0.0402
0.718	4	128	0.0536
0.723	4	128	0.0536
0.728	3	128	0.0402
0.733	3	128	0.0402
0.739	4	128	0.0536
0.744	6	128	0.0804
0.749	8	128	0.1072
0.754	11	128	0.1474
0.759	14	128	0.1876
0.764	15	128	0.201
0.769	15	128	0.201
0.774	14	128	0.1876
0.779	13	128	0.1742
0.784	13	128	0.1742
0.789	12	128	0.1608
0.794	13	128	0.1742
0.799	13	128	0.1742
0.804	9	128	0.1206
0.809	6	128	0.0804
0.814	6	128	0.0804
0.819	4	128	0.0536
0.825	3	128	0.0402
0.83	3	128	0.0402
0.835	2	128	0.0268
0.84	2	128	0.0268
0.845	2	128	0.0268
0.85	3	128	0.0402
0.855	2	128	0.0268
0.86	2	128	0.0268
0.865	2	128	0.0268
0.87	2	128	0.0268
0.875	2	128	0.0268
0.88	1	128	0.0134
0.885	2	128	0.0268
0.89	3	128	0.0402
0.895	3	128	0.0402
0.9	3	128	0.0402
0.905	3	128	0.0402
0.911	3	128	0.0402
0.916	2	128	0.0268
0.921	2	128	0.0268
0.926	1	128	0.0134
0.931	2	128	0.0268
0.936	2	128	0.0268
0.941	2	128	0.0268
0.946	3	128	0.0402
0.951	4	128	0.0536
0.956	3	128	0.0402
0.961	4	128	0.0536
0.966	5	128	0.067
0.971	5	128	0.067
0.976	8	128	0.1072
0.981	10	128	0.134
0.986	14	128	0.1876
0.991	16	128	0.2145
0.997	16	128	0.2145
1.002	17	128	0.2279
1.007	15	128	0.201
1.012	13	128	0.1742
1.017	11	128	0.1474
1.022	7	128	0.0938
1.027	5	128	0.067
1.032	4	128	0.0536
1.037	5	128	0.067
1.042	5	128	0.067
1.047	3	128	0.0402
1.052	3	128	0.0402
1.057	3	128	0.0402
1.062	1	128	0.0134
1.067	0	128	0
1.072	1	128	0.0134
1.077	2	128	0.0268
1.083	3	128	0.0402
1.088	4	128	0.0536
1.093	3	128	0.0402
1.098	1	128	0.0134
1.103	1	128	0.0134
1.108	2	128	0.0268
1.113	2	128	0.0268
1.118	4	128	0.0536
1.123	2	128	0.0268
1.128	3	128	0.0402
1.133	4	128	0.0536
1.138	3	128	0.0402
1.143	6	128	0.0804
1.148	6	128	0.0804
1.153	4	128	0.0536
1.158	6	128	0.0804
1.163	7	128	0.0938
1.169	6	128	0.0804
1.174	7	128	0.0938
1.179	7	128	0.0938
1.184	7	128	0.0938
1.189	8	128	0.1072
1.194	7	128	0.0938
1.199	8	128	0.1072
1.204	6	128	0.0804
1.209	8	128	0.1072
1.214	7	128	0.0938
1.219	9	128	0.1206
1.224	11	128	0.1474
1.229	12	128	0.1608
1.234	11	128	0.1474
1.239	11	128	0.1474
1.244	9	128	0.1206
1.249	10	128	0.134
1.255	8	128	0.1072
1.26	8	128	0.1072
1.265	7	128	0.0938
1.27	7	128	0.0938
1.275	6	128	0.0804
1.28	4	128	0.0536
1.285	3	128	0.0402
1.29	2	128	0.0268
1.295	3	128	0.0402
1.3	2	128	0.0268
1.305	2	128	0.0268
1.31	3	128	0.0402
1.315	2	128	0.0268
1.32	3	128	0.0402
1.325	2	128	0.0268
1.33	2	128	0.0268
1.335	3	128	0.0402
1.34	2	128	0.0268
1.346	2	128	0.0268
1.351	3	128	0.0402
1.356	4	128	0.0536
1.361	6	128	0.0804
1.366	5	128	0.067
1.371	4	128	0.0536
1.376	4	128	0.0536
1.381	4	128	0.0536
1.386	4	128	0.0536
1.391	4	128	0.0536
1.396	4	128	0.0536
1.401	4	128	0.0536
1.406	4	128	0.0536
1.411	6	128	0.0804
1.416	5	128	0.067
1.421	4	128	0.0536
1.426	6	128	0.0804
1.432	6	128	0.0804
1.437	5	128	0.067
1.442	6	128	0.0804
1.447	6	128	0.0804
1.452	8	128	0.1072
1.457	11	128	0.1474
1.462	12	128	0.1608
1.467	12	128	0.1608
1.472	11	128	0.1474
1.477	9	128	0.1206
1.482	8	128	0.1072
1.487	7	128	0.0938
1.492	7	128	0.0938
1.497	5	128	0.067
1.502	5	128	0.067
1.507	5	128	0.067
1.512	4	128	0.0536
1.518	3	128	0.0402
1.523	3	128	0.0402
1.528	2	128	0.0268
1.533	3	128	0.0402
1.538	2	128	0.0268
1.543	1	128	0.0134
1.548	3	128	0.0402
1.553	4	128	0.0536
1.558	6	128	0.0804
1.563	5	128	0.067
1.568	4	128	0.0536
1.573	3	128	0.0402
1.578	3	128	0.0402
1.583	4	128	0.0536
1.588	6	128	0.0804
1.593	6	128	0.0804
1.598	6	128	0.0804
1.604	7	128	0.0938
1.609	7	128	0.0938
1.614	6	128	0.0804
1.619	5	128	0.067
1.624	5	128	0.067
1.629	5	128	0.067
1.634	6	128	0.0804
1.639	6	128	0.0804
1.644	6	128	0.0804
1.649	6	128	0.0804
1.654	5	128	0.067
1.659	5	128	0.067
1.664	6	128	0.0804
1.669	5	128	0.067
1.674	5	128	0.067
1.679	5	128	0.067
1.684	6	128	0.0804
1.69	7	128	0.0938
1.695	8	128	0.1072
1.7	9	128	0.1206
1.705	10	128	0.134
1.71	10	128	0.134
1.715	9	128	0.1206
1.72	9	128	0.1206
1.725	9	128	0.1206
1.73	10	128	0.134
1.735	8	128	0.1072
1.74	8	128	0.1072
1.745	6	128	0.0804
1.75	4	128	0.0536
1.755	3	128	0.0402
1.76	3	128	0.0402
1.765	4	128	0.0536
1.77	3	128	0.0402
1.776	3	128	0.0402
1.781	4	128	0.0536
1.786	3	128	0.0402
1.791	2	128	0.0268
1.796	2	128	0.0268
1.801	2	128	0.0268
1.806	3	128	0.0402
1.811	4	128	0.0536
1.816	3	128	0.0402
1.821	4	128	0.0536
1.826	5	128	0.067
1.831	5	128	0.067
1.836	6	128	0.0804
1.841	6	128	0.0804
1.846	5	128	0.067
1.851	6	128	0.0804
1.856	6	128	0.0804
1.862	5	128	0.067
1.867	5	128	0.067
1.872	5	128	0.067
1.877	5	128	0.067
1.882	5	128	0.067
1.887	5	128	0.067
1.892	4	128	0.0536
1.897	4	128	0.0536
1.902	4	128	0.0536
1.907	5	128	0.067
1.912	4	128	0.0536
1.917	5	128	0.067
1.922	6	128	0.0804
1.927	7	128	0.0938
1.932	7	128	0.0938
1.937	7	128	0.0938
1.942	7	128	0.0938
1.948	7	128	0.0938
1.953	6	128	0.0804
1.958	7	128	0.0938
1.963	8	128	0.1072
1.968	7	128	0.0938
1.973	7	128	0.0938
1.978	6	128	0.0804
1.983	5	128	0.067
1.988	5	128	0.067
1.993	4	128	0.0536
1.998	5	128	0.067
2.003	6	128	0.0804
2.008	6	128	0.0804
2.013	6	128	0.0804
2.018	5	128	0.067
2.023	6	128	0.0804
2.028	7	128	0.0938
2.034	5	128	0.067
2.039	6	128	0.0804
2.044	4	128	0.0536
2.049	4	128	0.0536
2.054	5	128	0.067
2.059	4	128	0.0536
2.064	5	128	0.067
2.069	4	128	0.0536
2.074	4	128	0.0536
2.079	3	128	0.0402
2.084	2	128	0.0268
2.089	4	128	0.0536
2.094	3	128	0.0402
2.099	4	128	0.0536
2.104	5	128	0.067
2.109	5	128	0.067
2.114	3	128	0.0402
2.12	4	128	0.0536
2.125	2	128	0.0268
2.13	3	128	0.0402
2.135	4	128	0.0536
2.14	3	128	0.0402
2.145	3	128	0.0402
2.15	5	128	0.067
2.155	5	128	0.067
2.16	6	128	0.0804
2.165	6	128	0.0804
2.17	7	128	0.0938
2.175	7	128	0.0938
2.18	9	128	0.1206
2.185	10	128	0.134
2.19	10	128	0.134
2.195	11	128	0.1474
2.2	10	128	0.134
2.206	10	128	0.134
2.211	9	128	0.1206
2.216	7	128	0.0938
2.221	7	128	0.0938
2.226	5	128	0.067
2.231	4	128	0.0536
2.236	5	128	0.067
2.241	6	128	0.0804
2.246	6	128	0.0804
2.251	6	128	0.0804
2.256	4	128	0.0536
2.261	3	128	0.0402
2.266	2	128	0.0268
2.271	2	128	0.0268
2.276	2	128	0.0268
2.281	3	128	0.0402
2.286	5	128	0.067
2.291	5	128	0.067
2.297	6	128	0.0804
2.302	5	128	0.067
2.307	4	128	0.0536
2.312	3	128	0.0402
2.317	2	128	0.0268
2.322	3	128	0.0402
2.327	3	128	0.0402
2.332	4	128	0.0536
2.337	4	128	0.0536
2.342	3	128	0.0402
2.347	3	128	0.0402
2.352	2	128	0.0268
2.357	2	128	0.0268
2.362	1	128	0.0134
2.367	2	128	0.0268
2.372	2	128	0.0268
2.377	2	128	0.0268
2.383	1	128	0.0134
2.388	3	128	0.0402
2.393	4	128	0.0536
2.398	4	128	0.0536
2.403	5	128	0.067
2.408	6	128	0.0804
2.413	6	128	0.0804
2.418	9	128	0.1206
2.423	10	128	0.134
2.428	11	128	0.1474
2.433	12	128	0.1608
2.438	12	128	0.1608
2.443	11	128	0.1474
2.448	9	128	0.1206
2.453	6	128	0.0804
2.458	6	128	0.0804
2.463	5	128	0.067
2.469	7	128	0.0938
2.474	6	128	0.0804
2.479	6	128	0.0804
2.484	5	128	0.067
2.489	4	128	0.0536
2.494	4	128	0.0536
2.499	5	129	0.0675
2.504	4	129	0.054
2.509	4	129	0.054
2.514	2	129	0.027
2.519	2	129	0.027
2.524	3	129	0.0405
2.529	3	129	0.0405
2.534	5	129	0.0675
2.539	2	129	0.027
2.544	2	129	0.027
2.549	3	129	0.0405
2.555	1	129	0.0135
2.56	3	129	0.0405
2.565	2	129	0.027
2.57	2	129	0.027
2.575	3	129	0.0405
2.58	4	129	0.054
2.585	3	129	0.0405
2.59	2	129	0.027
2.595	2	129	0.027
2.6	2	129	0.027
2.605	3	129	0.0405
2.61	3	129	0.0405
2.615	3	129	0.0405
2.62	5	129	0.0675
2.625	5	129	0.0675
2.63	6	129	0.081
2.635	7	129	0.0946
2.641	8	129	0.1081
2.646	10	129	0.1351
2.651	14	129	0.1891
2.656	16	129	0.2161
2.661	15	129	0.2026
2.666	16	129	0.2161
2.671	14	129	0.1891
2.676	12	129	0.1621
2.681	10	129	0.1351
2.686	7	129	0.0946
2.691	5	129	0.0675
2.696	5	129	0.0675
2.701	5	129	0.0675
2.706	4	129	0.054
2.711	3	129	0.0405
2.716	2	129	0.027
2.721	2	129	0.027
2.727	2	129	0.027
2.732	1	129	0.0135
2.737	2	129	0.027
2.742	2	129	0.027
2.747	1	129	0.0135
2.752	3	129	0.0405
2.757	3	129	0.0405
2.762	1	129	0.0135
2.767	1	129	0.0135
2.772	1	129	0.0135
2.777	2	129	0.027
2.782	2	129	0.027
2.787	1	129	0.0135
2.792	1	129	0.0135
2.797	2	129	0.027
2.802	2	129	0.027
2.807	1	129	0.0135
2.813	1	129	0.0135
2.818	1	129	0.0135
2.823	1	129	0.0135
2.828	1	129	0.0135
2.833	1	129	0.0135
2.838	1	129	0.0135
2.843	1	129	0.0135
2.848	2	129	0.027
2.853	1	129	0.0135
2.858	3	129	0.0405
2.863	4	129	0.054
2.868	6	129	0.081
2.873	8	129	0.1081
2.878	10	129	0.1351
2.883	12	129	0.1621
2.888	15	129	0.2026
2.893	16	129	0.2161
2.899	17	129	0.2296
2.904	15	129	0.2026
2.909	13	129	0.1756
2.914	11	129	0.1486
2.919	9	129	0.1216
2.924	6	129	0.081
2.929	6	129	0.081
2.934	5	129	0.0675
2.939	5	129	0.0675
2.944	5	129	0.0675
2.949	4	129	0.054
2.954	3	129	0.0405
2.959	1	129	0.0135
2.964	2	129	0.027
2.969	2	129	0.027
2.974	1	129	0.0135
2.979	2	129	0.027
2.985	1	129	0.0135
2.99	2	129	0.027
2.995	2	129	0.027
3	1	129	0.0135
3.005	2	129	0.027
3.01	1	129	0.0135
3.015	1	129	0.0135
3.02	2	129	0.027
3.025	1	129	0.0135
3.03	2	129	0.027
3.035	3	129	0.0405
3.04	3	129	0.0405
3.045	3	129	0.0405
3.05	4	129	0.054
3.055	3	129	0.0405
3.06	3	129	0.0405
3.065	5	129	0.0675
3.071	4	129	0.054
3.076	6	129	0.081
3.081	8	129	0.1081
3.086	8	129	0.1081
3.091	8	129	0.1081
3.096	9	129	0.1216
3.101	9	129	0.1216
3.106	10	129	0.1351
3.111	12	129	0.1621
3.116	13	129	0.1756
3.121	14	129	0.1891
3.126	14	129	0.1891
3.131	12	129	0.1621
3.136	12	129	0.1621
3.141	9	129	0.1216
3.146	8	129	0.1081
3.151	7	129	0.0946
3.156	6	129	0.081
3.162	4	129	0.054
3.167	3	129	0.0405
3.172	3	129	0.0405
3.177	2	129	0.027
3.182	2	129	0.027
3.187	2	129	0.027
3.192	1	129	0.0135
3.197	2	129	0.027
3.202	1	129	0.0135
3.207	2	129	0.027
3.212	1	129	0.0135
3.217	2	129	0.027
3.222	3	129	0.0405
3.227	2	129	0.027
3.232	2	129	0.027
3.237	1	129	0.0135
3.242	1	129	0.0135
3.248	2	129	0.027
3.253	2	129	0.027
3.258	2	129	0.027
3.263	2	129	0.027
3.268	2	129	0.027
3.273	3	129	0.0405
3.278	2	129	0.027
3.283	2	129	0.027
3.288	1	129	0.0135
3.293	2	129	0.027
3.298	2	129	0.027
3.303	3	129	0.0405
3.308	3	129	0.0405
3.313	3	129	0.0405
3.318	4	129	0.054
3.323	5	129	0.0675
3.328	7	129	0.0946
3.334	8	129	0.1081
3.339	8	129	0.1081
3.344	9	129	0.1216
3.349	9	129	0.1216
3.354	11	129	0.1486
3.359	12	129	0.1621
3.364	13	129	0.1756
3.369	14	129	0.1891
3.374	12	129	0.1621
3.379	10	129	0.1351
3.384	7	129	0.0946
3.389	5	129	0.0675
3.394	5	129	0.0675
3.399	5	129	0.0675
3.404	4	129	0.054
3.409	4	129	0.054
3.414	3	129	0.0405
3.42	3	129	0.0405
3.425	3	129	0.0405
3.43	2	129	0.027
3.435	2	129	0.027
3.44	2	129	0.027
3.445	3	129	0.0405
3.45	3	129	0.0405
3.455	2	129	0.027
3.46	3	129	0.0405
3.465	2	129	0.027
3.47	2	129	0.027
3.475	3	129	0.0405
3.48	3	129	0.0405
3.485	3	129	0.0405
3.49	4	129	0.054
3.495	3	129	0.0405
3.5	4	129	0.054
3.506	5	129	0.0675
3.511	6	128	0.0804
3.516	4	128	0.0536
3.521	5	128	0.067
3.526	6	128	0.0804
3.531	6	128	0.0804
3.536	5	128	0.067
3.541	6	128	0.0804
3.546	6	128	0.0804
3.551	7	128	0.0938
3.556	7	128	0.0938
3.561	7	128	0.0938
3.566	8	128	0.1072
3.571	8	128	0.1072
3.576	8	128	0.1072
3.581	9	128	0.1206
3.586	10	128	0.134
3.592	11	128	0.1474
3.597	12	128	0.1608
3.602	10	128	0.134
3.607	11	128	0.1474
3.612	7	128	0.0938
3.617	6	128	0.0804
3.622	6	128	0.0804
3.627	6	128	0.0804
3.632	5	128	0.067
3.637	4	128	0.0536
3.642	4	128	0.0536
3.647	3	128	0.0402
3.652	3	128	0.0402
3.657	3	128	0.0402
3.662	2	128	0.0268
3.667	2	128	0.0268
3.672	2	128	0.0268
3.678	3	128	0.0402
3.683	3	128	0.0402
3.688	3	128	0.0402
3.693	4	128	0.0536
3.698	3	128	0.0402
3.703	2	128	0.0268
3.708	4	128	0.0536
3.713	3	128	0.0402
3.718	4	128	0.0536
3.723	5	128	0.067
3.728	4	128	0.0536
3.733	5	128	0.067
3.738	6	128	0.0804
3.743	5	128	0.067
3.748	4	128	0.0536
3.753	4	128	0.0536
3.758	4	128	0.0536
3.764	3	128	0.0402
3.769	4	128	0.0536
3.774	4	128	0.0536
3.779	4	128	0.0536
3.784	5	128	0.067
3.789	5	128	0.067
3.794	5	128	0.067
3.799	6	128	0.0804
3.804	6	128	0.0804
3.809	5	128	0.067
3.814	6	128	0.0804
3.819	6	128	0.0804
3.824	7	128	0.0938
3.829	9	128	0.1206
3.834	8	128	0.1072
3.839	10	128	0.134
3.844	8	128	0.1072
3.85	6	128	0.0804
3.855	6	128	0.0804
3.86	4	128	0.0536
3.865	6	128	0.0804
3.87	6	128	0.0804
3.875	6	128	0.0804
3.88	6	128	0.0804
3.885	6	128	0.0804
3.89	6	128	0.0804
3.895	5	128	0.067
3.9	4	128	0.0536
3.905	4	128	0.0536
3.91	4	128	0.0536
3.915	5	128	0.067
3.92	5	128	0.067
3.925	4	128	0.0536
3.93	3	128	0.0402
3.936	3	128	0.0402
3.941	3	128	0.0402
3.946	4	128	0.0536
3.951	3	128	0.0402
3.956	4	128	0.0536
3.961	4	128	0.0536
3.966	3	128	0.0402
3.971	5	128	0.067
3.976	5	128	0.067
3.981	4	128	0.0536
3.986	4	128	0.0536
3.991	4	128	0.0536
3.996	4	128	0.0536
4.001	5	128	0.067
4.006	5	128	0.067
4.011	5	128	0.067
4.016	6	128	0.0804
4.021	5	128	0.067
4.027	6	128	0.0804
4.032	6	128	0.0804
4.037	7	128	0.0938
4.042	8	128	0.1072
4.047	8	128	0.1072
4.052	10	128	0.134
4.057	13	128	0.1742
4.062	15	128	0.201
4.067	17	128	0.2279
4.072	16	128	0.2145
4.077	16	128	0.2145
4.082	13	128	0.1742
4.087	13	128	0.1742
4.092	11	128	0.1474
4.097	10	128	0.134
4.102	9	128	0.1206
4.107	7	128	0.0938
4.113	6	128	0.0804
4.118	5	128	0.067
4.123	6	128	0.0804
4.128	4	128	0.0536
4.133	4	128	0.0536
4.138	4	128	0.0536
4.143	3	128	0.0402
4.148	3	128	0.0402
4.153	5	128	0.067
4.158	4	128	0.0536
4.163	6	128	0.0804
4.168	6	128	0.0804
4.173	7	128	0.0938
4.178	6	128	0.0804
4.183	8	128	0.1072
4.188	9	128	0.1206
4.193	9	128	0.1206
4.199	9	128	0.1206
4.204	11	128	0.1474
4.209	13	128	0.1742
4.214	17	128	0.2279
4.219	20	128	0.2681
4.224	19	128	0.2547
4.229	17	128	0.2279
4.234	19	128	0.2547
4.239	21	128	0.2815
4.244	23	128	0.3083
4.249	24	128	0.3217
4.254	24	128	0.3217
4.259	24	128	0.3217
4.264	22	128	0.2949
4.269	20	128	0.2681
4.274	19	128	0.2547
4.279	17	128	0.2279
4.285	18	128	0.2413
4.29	18	128	0.2413
4.295	19	128	0.2547
4.3	20	128	0.2681
4.305	18	128	0.2413
4.31	17	128	0.2279
4.315	14	128	0.1876
4.32	15	128	0.201
4.325	15	128	0.201
4.33	17	128	0.2279
4.335	17	128	0.2279
4.34	20	128	0.2681
4.345	20	128	0.2681
4.35	21	128	0.2815
4.355	23	128	0.3083
4.36	24	128	0.3217
4.365	27	128	0.3619
4.371	26	128	0.3485
4.376	26	128	0.3485
4.381	27	128	0.3619
4.386	26	128	0.3485
4.391	28	128	0.3753
4.396	28	128	0.3753
4.401	26	128	0.3485
4.406	25	128	0.3351
4.411	26	128	0.3485
4.416	25	128	0.3351
4.421	25	128	0.3351
4.426	25	128	0.3351
4.431	24	128	0.3217
4.436	25	128	0.3351
4.441	23	128	0.3083
4.446	22	128	0.2949
4.451	22	128	0.2949
4.457	23	128	0.3083
4.462	23	128	0.3083
4.467	25	128	0.3351
4.472	24	128	0.3217
4.477	26	128	0.3485
4.482	26	128	0.3485
4.487	24	128	0.3217
4.492	26	128	0.3485
4.497	26	128	0.3485
4.502	24	128	0.3217
4.507	23	128	0.3083
4.512	24	128	0.3217
4.517	24	128	0.3217
4.522	25	131	0.3429
4.527	20	131	0.2743
4.532	20	131	0.2743
4.537	20	131	0.2743
4.543	22	131	0.3018
4.548	19	131	0.2606
4.553	20	131	0.2743
4.558	19	131	0.2606
4.563	19	131	0.2606
4.568	19	131	0.2606
4.573	21	131	0.2881
4.578	19	131	0.2606
4.583	19	131	0.2606
4.588	20	131	0.2743
4.593	19	131	0.2606
4.598	20	131	0.2743
4.603	22	131	0.3018
4.608	20	131	0.2743
4.613	55	131	0.7545
4.618	99	131	1.358
4.623	121	131	1.6598
4.629	125	131	1.7147
4.634	126	131	1.7284
4.639	132	131	1.8107
4.644	149	131	2.0439
4.649	143	131	1.9616
4.654	136	131	1.8655
4.659	133	131	1.8244
4.664	125	131	1.7147
4.669	114	131	1.5638
4.674	99	131	1.358
4.679	59	131	0.8093
4.684	29	131	0.3978
4.689	13	131	0.1783
4.694	8	131	0.1097
4.699	0	131	0
4.704	0	131	0
4.709	1	131	0.0137
4.715	0	131	0
4.72	0	131	0
4.725	0	131	0
4.73	0	131	0
4.735	0	131	0
4.74	1	131	0.0137
4.745	0	131	0
4.75	1	131	0.0137
4.755	5	131	0.0686
4.76	14	131	0.192
4.765	37	131	0.5075
4.77	75	131	1.0288
4.775	100	131	1.3717
4.78	120	131	1.6461
4.785	130	131	1.7832
4.79	136	131	1.8655
4.795	137	131	1.8793
4.801	128	131	1.7558
4.806	116	131	1.5912
4.811	105	131	1.4403
4.816	89	131	1.2208
4.821	64	131	0.8779
4.826	51	131	0.6996
4.831	45	131	0.6173
4.836	40	131	0.5487
4.841	38	131	0.5213
4.846	33	131	0.4527
4.851	24	131	0.3292
4.856	19	131	0.2606
4.861	27	131	0.3704
4.866	36	131	0.4938
4.871	39	131	0.535
4.876	44	131	0.6036
4.881	49	131	0.6721
4.887	54	131	0.7407
4.892	52	131	0.7133
4.897	59	131	0.8093
4.902	67	131	0.9191
4.907	78	131	1.0699
4.912	88	131	1.2071
4.917	98	131	1.3443
4.922	99	131	1.358
4.927	100	131	1.3717
4.932	100	131	1.3717
4.937	96	131	1.3169
4.942	90	131	1.2346
4.947	80	131	1.0974
4.952	69	131	0.9465
4.957	62	131	0.8505
4.962	57	131	0.7819
4.967	55	131	0.7545
4.972	52	131	0.7133
4.978	49	131	0.6721
4.983	47	131	0.6447
4.988	47	131	0.6447
4.993	48	131	0.6584
4.998	47	131	0.6447
5.003	49	131	0.6721
5.008	52	131	0.7133
5.013	54	131	0.7407
5.018	56	131	0.7682
5.023	60	131	0.823
5.028	65	131	0.8916
5.033	73	131	1.0014
5.038	80	131	1.0974
5.043	86	131	1.1797
5.048	89	131	1.2208
5.053	90	131	1.2346
5.058	87	131	1.1934
5.064	81	131	1.1111
5.069	75	131	1.0288
5.074	70	131	0.9602
5.079	66	131	0.9053
5.084	63	131	0.8642
5.089	59	131	0.8093
5.094	54	131	0.7407
5.099	51	131	0.6996
5.104	52	131	0.7133
5.109	55	131	0.7545
5.114	56	131	0.7682
5.119	58	131	0.7956
5.124	62	131	0.8505
5.129	63	131	0.8642
5.134	67	131	0.9191
5.139	72	131	0.9876
5.144	74	131	1.0151
5.15	74	131	1.0151
5.155	74	131	1.0151
5.16	73	131	1.0014
5.165	73	131	1.0014
5.17	69	131	0.9465
5.175	65	131	0.8916
5.18	61	131	0.8368
5.185	57	131	0.7819
5.19	56	131	0.7682
5.195	54	131	0.7407
5.2	52	131	0.7133
5.205	51	131	0.6996
5.21	52	131	0.7133
5.215	49	131	0.6721
5.22	51	131	0.6996
5.225	54	131	0.7407
5.23	58	131	0.7956
5.236	62	131	0.8505
5.241	62	131	0.8505
5.246	63	131	0.8642
5.251	64	131	0.8779
5.256	63	131	0.8642
5.261	61	131	0.8368
5.266	60	131	0.823
5.271	57	131	0.7819
5.276	56	131	0.7682
5.281	56	131	0.7682
5.286	56	131	0.7682
5.291	55	131	0.7545
5.296	54	131	0.7407
5.301	54	131	0.7407
5.306	54	131	0.7407
5.311	54	131	0.7407
5.316	54	131	0.7407
5.322	54	131	0.7407
5.327	54	131	0.7407
5.332	52	131	0.7133
5.337	53	131	0.727
5.342	54	131	0.7407
5.347	54	131	0.7407
5.352	55	131	0.7545
5.357	56	131	0.7682
5.362	54	131	0.7407
5.367	59	131	0.8093
5.372	59	131	0.8093
5.377	56	131	0.7682
5.382	53	131	0.727
5.387	50	131	0.6859
5.392	46	131	0.631
5.397	42	131	0.5761
5.402	39	131	0.535
5.408	39	131	0.535
5.413	40	131	0.5487
5.418	41	131	0.5624
5.423	42	131	0.5761
5.428	44	131	0.6036
5.433	44	131	0.6036
5.438	45	131	0.6173
5.443	49	131	0.6721
5.448	46	131	0.631
5.453	44	131	0.6036
5.458	45	131	0.6173
5.463	45	131	0.6173
5.468	42	131	0.5761
5.473	42	131	0.5761
5.478	45	131	0.6173
5.483	46	131	0.631
5.488	46	131	0.631
5.494	46	131	0.631
5.499	45	131	0.6173
5.504	44	131	0.6036
5.509	40	131	0.5487
5.514	39	131	0.535
5.519	37	131	0.5075
5.524	32	131	0.439
5.529	32	131	0.439
5.534	32	152	0.5093
5.539	29	152	0.4616
5.544	27	152	0.4297
5.549	27	152	0.4297
5.554	27	152	0.4297
5.559	27	152	0.4297
5.564	26	152	0.4138
5.569	28	152	0.4457
5.574	29	152	0.4616
5.58	28	152	0.4457
5.585	26	152	0.4138
5.59	23	152	0.3661
5.595	25	152	0.3979
5.6	30	152	0.4775
5.605	33	152	0.5252
5.61	33	152	0.5252
5.615	34	152	0.5412
5.62	31	152	0.4934
5.625	27	152	0.4297
5.63	23	152	0.3661
5.635	24	152	0.382
5.64	23	152	0.3661
5.645	23	152	0.3661
5.65	22	152	0.3502
5.655	23	152	0.3661
5.66	24	152	0.382
5.666	23	152	0.3661
5.671	23	152	0.3661
5.676	23	152	0.3661
5.681	23	152	0.3661
5.686	21	152	0.3342
5.691	21	152	0.3342
5.696	25	152	0.3979
5.701	29	152	0.4616
5.706	31	152	0.4934
5.711	29	152	0.4616
5.716	25	152	0.3979
5.721	20	152	0.3183
5.726	17	152	0.2706
5.731	15	152	0.2387
5.736	14	152	0.2228
5.741	11	152	0.1751
5.746	10	152	0.1592
5.752	9	152	0.1432
5.757	9	152	0.1432
5.762	7	152	0.1114
5.767	6	152	0.0955
5.772	7	152	0.1114
5.777	8	152	0.1273
5.782	8	152	0.1273
5.787	8	152	0.1273
5.792	9	152	0.1432
5.797	11	152	0.1751
5.802	11	152	0.1751
5.807	9	152	0.1432
5.812	11	152	0.1751
5.817	12	152	0.191
5.822	13	152	0.2069
5.827	15	152	0.2387
5.832	17	152	0.2706
5.837	18	152	0.2865
5.843	23	152	0.3661
5.848	23	152	0.3661
5.853	22	152	0.3502
5.858	20	152	0.3183
5.863	18	152	0.2865
5.868	17	152	0.2706
5.873	17	152	0.2706
5.878	15	152	0.2387
5.883	14	152	0.2228
5.888	12	152	0.191
5.893	10	152	0.1592
5.898	8	152	0.1273
5.903	6	152	0.0955
5.908	5	152	0.0796
5.913	4	152	0.0637
5.918	3	152	0.0477
5.923	4	152	0.0637
5.929	3	152	0.0477
5.934	2	152	0.0318
5.939	2	152	0.0318
5.944	3	152	0.0477
5.949	2	152	0.0318
5.954	1	152	0.0159
5.959	3	152	0.0477
5.964	2	152	0.0318
5.969	3	152	0.0477
5.974	3	152	0.0477
5.979	4	152	0.0637
5.984	4	152	0.0637
5.989	6	152	0.0955
5.994	8	152	0.1273
5.999	10	152	0.1592
6.004	14	152	0.2228
6.009	16	152	0.2547
6.015	18	152	0.2865
6.02	16	152	0.2547
6.025	13	152	0.2069
6.03	13	152	0.2069
6.035	12	152	0.191
6.04	12	152	0.191
6.045	13	152	0.2069
6.05	15	152	0.2387
6.055	15	152	0.2387
6.06	12	152	0.191
6.065	9	152	0.1432
6.07	7	152	0.1114
6.075	5	152	0.0796
6.08	4	152	0.0637
6.085	2	152	0.0318
6.09	2	152	0.0318
6.095	1	152	0.0159
6.101	1	152	0.0159
6.106	2	152	0.0318
6.111	2	152	0.0318
6.116	1	152	0.0159
6.121	1	152	0.0159
6.126	1	152	0.0159
6.131	2	152	0.0318
6.136	1	152	0.0159
6.141	1	152	0.0159
6.146	0	152	0
6.151	1	152	0.0159
6.156	1	152	0.0159
6.161	1	152	0.0159
6.166	1	152	0.0159
6.171	1	152	0.0159
6.176	1	152	0.0159
6.181	1	152	0.0159
6.187	1	152	0.0159
6.192	0	152	0
6.197	1	152	0.0159
6.202	0	152	0
6.207	1	152	0.0159
6.212	1	152	0.0159
6.217	1	152	0.0159
6.222	1	152	0.0159
6.227	0	152	0
6.232	0	152	0
6.237	0	152	0
6.242	0	152	0
6.247	0	152	0
6.252	0	152	0
6.257	0	152	0
6.262	0	152	0
6.267	0	152	0
6.273	0	152	0
6.278	0	152	0
6.283	0	152	0
6.288	0	152	0
6.293	0	152	0
6.298	0	152	0
6.303	0	152	0
6.308	0	152	0
6.313	0	152	0
6.318	1	152	0.0159
6.323	0	152	0
6.328	0	152	0
6.333	1	152	0.0159
6.338	0	152	0
6.343	0	152	0
6.348	1	152	0.0159
6.353	0	152	0
6.359	0	152	0
6.364	0	152	0
6.369	1	152	0.0159
6.374	0	152	0
6.379	0	152	0
6.384	1	152	0.0159
6.389	1	152	0.0159
6.394	1	152	0.0159
6.399	0	152	0
6.404	1	152	0.0159
6.409	1	152	0.0159
6.414	2	152	0.0318
6.419	2	152	0.0318
6.424	1	152	0.0159
6.429	1	152	0.0159
6.434	3	152	0.0477
6.439	2	152	0.0318
6.445	2	152	0.0318
6.45	3	152	0.0477
6.455	2	152	0.0318
6.46	3	152	0.0477
6.465	4	152	0.0637
6.47	3	152	0.0477
6.475	2	152	0.0318
6.48	2	152	0.0318
6.485	2	152	0.0318
6.49	2	152	0.0318
6.495	1	152	0.0159
6.5	3	152	0.0477
6.505	3	152	0.0477
6.51	1	152	0.0159
6.515	1	152	0.0159
6.52	1	152	0.0159
6.525	2	152	0.0318
6.531	1	152	0.0159
6.536	1	152	0.0159
6.541	1	152	0.0159
6.546	1	172	0.018
6.551	1	172	0.018
6.556	1	172	0.018
6.561	1	172	0.018
6.566	1	172	0.018
6.571	1	172	0.018
6.576	1	172	0.018
6.581	1	172	0.018
6.586	0	172	0
6.591	0	172	0
6.596	0	172	0
6.601	1	172	0.018
6.606	0	172	0
6.611	1	172	0.018
6.617	0	172	0
6.622	0	172	0
6.627	0	172	0
6.632	0	172	0
6.637	0	172	0
6.642	0	172	0
6.647	0	172	0
6.652	0	172	0
6.657	0	172	0
6.662	0	172	0
6.667	0	172	0
6.672	0	172	0
6.677	0	172	0
6.682	0	172	0
6.687	0	172	0
6.692	0	172	0
6.697	0	172	0
6.702	0	172	0
6.708	0	172	0
6.713	0	172	0
6.718	0	172	0
6.723	0	172	0
6.728	0	172	0
6.733	0	172	0
6.738	0	172	0
6.743	0	172	0
6.748	0	172	0
6.753	0	172	0
6.758	0	172	0
6.763	0	172	0
6.768	0	172	0
6.773	0	172	0
6.778	0	172	0
6.783	0	172	0
6.788	0	172	0
6.794	0	172	0
6.799	0	172	0
6.804	0	172	0
6.809	1	172	0.018
6.814	0	172	0
6.819	0	172	0
6.824	0	172	0
6.829	0	172	0
6.834	0	172	0
6.839	0	172	0
6.844	0	172	0
6.849	0	172	0
6.854	0	172	0
6.859	0	172	0
6.864	0	172	0
6.869	0	172	0
6.874	0	172	0
6.88	0	172	0
6.885	0	172	0
6.89	0	172	0
6.895	0	172	0
6.9	0	172	0
6.905	0	172	0
6.91	0	172	0
6.915	0	172	0
6.92	0	172	0
6.925	0	172	0
6.93	0	172	0
6.935	0	172	0
6.94	0	172	0
6.945	0	172	0
6.95	0	172	0
6.955	0	172	0
6.96	0	172	0
6.966	0	172	0
6.971	0	172	0
6.976	0	172	0
6.981	0	172	0
6.986	0	172	0
6.991	0	172	0
6.996	0	172	0
7.001	0	172	0
7.006	0	172	0
7.011	0	172	0
7.016	0	172	0
7.021	0	172	0
7.026	0	172	0
7.031	0	172	0
7.036	-1	172	0.018
7.041	0	172	0
7.046	0	172	0
7.052	-1	172	0.018
7.057	0	172	0
7.062	0	172	0
7.067	-2	172	0.036
7.072	0	172	0
7.077	-1	172	0.018
7.082	-3	172	0.054
7.087	-5	172	0.0901
7.092	-6	172	0.1081
7.097	-7	172	0.1261
7.102	-7	172	0.1261
7.107	-8	172	0.1441
7.112	-8	172	0.1441
7.117	-6	172	0.1081
7.122	-6	172	0.1081
7.127	-5	172	0.0901
7.132	-5	172	0.0901
7.138	-2	172	0.036
7.143	-1	172	0.018
7.148	-1	172	0.018
7.153	0	172	0
7.158	0	172	0
7.163	0	172	0
7.168	0	172	0
7.173	-1	172	0.018
7.178	0	172	0
7.183	-1	172	0.018
7.188	-1	172	0.018
7.193	-1	172	0.018
7.198	0	172	0
7.203	0	172	0
7.208	0	172	0
7.213	0	172	0
7.218	0	172	0
7.224	0	172	0
7.229	-1	172	0.018
7.234	-1	172	0.018
7.239	0	172	0
7.244	-1	172	0.018
7.249	0	172	0
7.254	0	172	0
7.259	-1	172	0.018
7.264	-1	172	0.018
7.269	0	172	0
7.274	0	172	0
7.279	0	172	0
7.284	0	172	0
7.289	0	172	0
7.294	0	172	0
7.299	-1	172	0.018
7.304	0	172	0
7.31	0	172	0
7.315	0	172	0
7.32	0	172	0
7.325	0	172	0
7.33	0	172	0
7.335	0	172	0
7.34	0	172	0
7.345	0	172	0
7.35	0	172	0
7.355	0	172	0
7.36	0	172	0
7.365	-1	172	0.018
7.37	0	172	0
7.375	0	172	0
7.38	-1	172	0.018
7.385	0	172	0
7.39	0	172	0
7.396	0	172	0
7.401	0	172	0
7.406	0	172	0
7.411	0	172	0
7.416	0	172	0
7.421	0	172	0
7.426	-1	172	0.018
7.431	0	172	0
7.436	0	172	0
7.441	0	172	0
7.446	0	172	0
7.451	0	172	0
7.456	0	172	0
7.461	0	172	0
7.466	0	172	0
7.471	0	172	0
7.476	0	172	0
7.482	0	172	0
7.487	0	172	0
7.492	0	172	0
7.497	0	172	0
7.502	0	172	0
7.507	0	172	0
7.512	0	172	0
7.517	0	172	0
7.522	0	172	0
7.527	0	172	0
7.532	0	172	0
7.537	0	172	0
7.542	0	172	0
7.547	1	172	0.018
7.552	0	172	0
7.557	1	168	0.0176
7.562	0	168	0
7.567	0	168	0
7.573	0	168	0
7.578	0	168	0
7.583	0	168	0
7.588	0	168	0
7.593	0	168	0
7.598	0	168	0
7.603	0	168	0
7.608	0	168	0
7.613	0	168	0
7.618	0	168	0
7.623	0	168	0
7.628	1	168	0.0176
7.633	0	168	0
7.638	0	168	0
7.643	0	168	0
7.648	0	168	0
7.653	0	168	0
7.659	0	168	0
7.664	0	168	0
7.669	0	168	0
7.674	0	168	0
7.679	0	168	0
7.684	0	168	0
7.689	0	168	0
7.694	0	168	0
7.699	0	168	0
7.704	-1	168	0.0176
7.709	0	168	0
7.714	-1	168	0.0176
7.719	0	168	0
7.724	0	168	0
7.729	-1	168	0.0176
7.734	0	168	0
7.739	-1	168	0.0176
7.745	-1	168	0.0176
7.75	-1	168	0.0176
7.755	-2	168	0.0352
7.76	-2	168	0.0352
7.765	-2	168	0.0352
7.77	-2	168	0.0352
7.775	-2	168	0.0352
7.78	-2	168	0.0352
7.785	0	168	0
7.79	-2	168	0.0352
7.795	-2	168	0.0352
7.8	-3	168	0.0528
7.805	-4	168	0.0704
7.81	-6	168	0.1055
7.815	-6	168	0.1055
7.82	-5	168	0.088
7.825	-6	168	0.1055
7.831	-4	168	0.0704
7.836	-2	168	0.0352
7.841	0	168	0
7.846	0	168	0
7.851	0	168	0
7.856	0	168	0
7.861	0	168	0
7.866	0	168	0
7.871	0	168	0
7.876	0	168	0
7.881	0	168	0
7.886	0	168	0
7.891	0	168	0
7.896	0	168	0
7.901	0	168	0
7.906	0	168	0
7.911	0	168	0
7.917	0	168	0
7.922	0	168	0
7.927	0	168	0
7.932	0	168	0
7.937	0	168	0
7.942	0	168	0
7.947	0	168	0
7.952	0	168	0
7.957	0	168	0
7.962	0	168	0
7.967	0	168	0
7.972	0	168	0
7.977	0	168	0
7.982	0	168	0
7.987	0	168	0
7.992	0	168	0
7.997	0	168	0
8.003	0	168	0
8.008	0	168	0
8.013	0	168	0
8.018	0	168	0
8.023	0	168	0
8.028	0	168	0
8.033	0	168	0
8.038	0	168	0
8.043	0	168	0
8.048	0	168	0
8.053	0	168	0
8.058	0	168	0
8.063	0	168	0
8.068	0	168	0
8.073	0	168	0
8.078	0	168	0
8.083	0	168	0
8.089	0	168	0
8.094	0	168	0
8.099	0	168	0
8.104	0	168	0
8.109	0	168	0
8.114	0	168	0
8.119	0	168	0
8.124	0	168	0
8.129	0	168	0
8.134	0	168	0
8.139	0	168	0
8.144	0	168	0
8.149	0	168	0
8.154	0	168	0
8.159	-1	168	0.0176
8.164	0	168	0
8.169	0	168	0
8.175	0	168	0
8.18	0	168	0
8.185	0	168	0
8.19	0	168	0
8.195	0	168	0
8.2	0	168	0
8.205	0	168	0
8.21	0	168	0
8.215	0	168	0
8.22	0	168	0
8.225	0	168	0
8.23	0	168	0
8.235	0	168	0
8.24	0	168	0
8.245	0	168	0
8.25	0	168	0
8.255	0	168	0
8.261	1	168	0.0176
8.266	1	168	0.0176
8.271	0	168	0
8.276	1	168	0.0176
8.281	1	168	0.0176
8.286	0	168	0
8.291	1	168	0.0176
8.296	1	168	0.0176
8.301	1	168	0.0176
8.306	1	168	0.0176
8.311	1	168	0.0176
8.316	1	168	0.0176
8.321	0	168	0
8.326	0	168	0
8.331	0	168	0
8.336	1	168	0.0176
8.341	0	168	0
8.347	1	168	0.0176
8.352	1	168	0.0176
8.357	0	168	0
8.362	1	168	0.0176
8.367	0	168	0
8.372	0	168	0
8.377	0	168	0
8.382	0	168	0
8.387	0	168	0
8.392	0	168	0
8.397	0	168	0
8.402	0	168	0
8.407	0	168	0
8.412	0	168	0
8.417	0	168	0
8.422	0	168	0
8.427	0	168	0
8.433	0	168	0
8.438	0	168	0
8.443	0	168	0
8.448	0	168	0
8.453	0	168	0
8.458	0	168	0
8.463	0	168	0
8.468	0	168	0
8.473	0	168	0
8.478	0	168	0
8.483	0	168	0
8.488	0	168	0
8.493	0	168	0
8.498	0	168	0
8.503	0	168	0
8.508	0	168	0
8.513	0	168	0
8.518	0	168	0
8.524	0	168	0
8.529	0	168	0
8.534	0	168	0
8.539	0	168	0
8.544	0	168	0
8.549	0	168	0
8.554	0	168	0
8.559	0	168	0
8.564	0	168	0
8.569	0	165	0
8.574	0	165	0
8.579	0	165	0
8.584	0	165	0
8.589	0	165	0
8.594	0	165	0
8.599	0	165	0
8.604	0	165	0
8.61	0	165	0
8.615	0	165	0
8.62	1	165	0.0173
8.625	1	165	0.0173
8.63	1	165	0.0173
8.635	1	165	0.0173
8.64	0	165	0
8.645	0	165	0
8.65	1	165	0.0173
8.655	0	165	0
8.66	1	165	0.0173
8.665	1	165	0.0173
8.67	1	165	0.0173
8.675	1	165	0.0173
8.68	1	165	0.0173
8.685	1	165	0.0173
8.69	0	165	0
8.696	1	165	0.0173
8.701	0	165	0
8.706	1	165	0.0173
8.711	1	165	0.0173
8.716	1	165	0.0173
8.721	1	165	0.0173
8.726	1	165	0.0173
8.731	1	165	0.0173
8.736	1	165	0.0173
8.741	1	165	0.0173
8.746	0	165	0
8.751	1	165	0.0173
8.756	1	165	0.0173
8.761	1	165	0.0173
8.766	1	165	0.0173
8.771	0	165	0
8.776	0	165	0
8.782	0	165	0
8.787	0	165	0
8.792	1	165	0.0173
8.797	0	165	0
8.802	1	165	0.0173
8.807	1	165	0.0173
8.812	1	165	0.0173
8.817	2	165	0.0346
8.822	2	165	0.0346
8.827	1	165	0.0173
8.832	2	165	0.0346
8.837	4	165	0.0691
8.842	5	165	0.0864
8.847	6	165	0.1037
8.852	6	165	0.1037
8.857	8	165	0.1382
8.862	9	165	0.1555
8.868	13	165	0.2246
8.873	14	165	0.2419
8.878	13	165	0.2246
8.883	14	165	0.2419
8.888	13	165	0.2246
8.893	11	165	0.1901
8.898	11	165	0.1901
8.903	10	165	0.1728
8.908	9	165	0.1555
8.913	5	165	0.0864
8.918	5	165	0.0864
8.923	5	165	0.0864
8.928	4	165	0.0691
8.933	2	165	0.0346
8.938	1	165	0.0173
8.943	1	165	0.0173
8.948	2	165	0.0346
8.954	2	165	0.0346
8.959	1	165	0.0173
8.964	1	165	0.0173
8.969	2	165	0.0346
8.974	1	165	0.0173
8.979	1	165	0.0173
8.984	1	165	0.0173
8.989	1	165	0.0173
8.994	1	165	0.0173
8.999	1	165	0.0173
9.004	2	165	0.0346
9.009	1	165	0.0173
9.014	1	165	0.0173
9.019	2	165	0.0346
9.024	1	165	0.0173
9.029	0	165	0
9.034	1	165	0.0173
9.04	1	165	0.0173
9.045	1	165	0.0173
9.05	2	165	0.0346
9.055	1	165	0.0173
9.06	1	165	0.0173
9.065	0	165	0
9.07	1	165	0.0173
9.075	0	165	0
9.08	1	165	0.0173
9.085	1	165	0.0173
9.09	1	165	0.0173
9.095	1	165	0.0173
9.1	0	165	0
9.105	1	165	0.0173
9.11	1	165	0.0173
9.115	0	165	0
9.12	0	165	0
9.126	1	165	0.0173
9.131	1	165	0.0173
9.136	1	165	0.0173
9.141	1	165	0.0173
9.146	1	165	0.0173
9.151	0	165	0
9.156	0	165	0
9.161	0	165	0
9.166	1	165	0.0173
9.171	0	165	0
9.176	1	165	0.0173
9.181	1	165	0.0173
9.186	1	165	0.0173
9.191	1	165	0.0173
9.196	1	165	0.0173
9.201	1	165	0.0173
9.206	2	165	0.0346
9.212	3	165	0.0518
9.217	2	165	0.0346
9.222	4	165	0.0691
9.227	5	165	0.0864
9.232	6	165	0.1037
9.237	10	165	0.1728
9.242	14	165	0.2419
9.247	13	165	0.2246
9.252	13	165	0.2246
9.257	16	165	0.2764
9.262	16	165	0.2764
9.267	13	165	0.2246
9.272	12	165	0.2073
9.277	11	165	0.1901
9.282	10	165	0.1728
9.287	8	165	0.1382
9.292	7	165	0.1209
9.298	7	165	0.1209
9.303	6	165	0.1037
9.308	3	165	0.0518
9.313	2	165	0.0346
9.318	3	165	0.0518
9.323	3	165	0.0518
9.328	2	165	0.0346
9.333	3	165	0.0518
9.338	2	165	0.0346
9.343	3	165	0.0518
9.348	2	165	0.0346
9.353	1	165	0.0173
9.358	1	165	0.0173
9.363	1	165	0.0173
9.368	1	165	0.0173
9.373	1	165	0.0173
9.378	2	165	0.0346
9.383	1	165	0.0173
9.389	2	165	0.0346
9.394	2	165	0.0346
9.399	1	165	0.0173
9.404	2	165	0.0346
9.409	1	165	0.0173
9.414	2	165	0.0346
9.419	1	165	0.0173
9.424	2	165	0.0346
9.429	2	165	0.0346
9.434	1	165	0.0173
9.439	1	165	0.0173
9.444	1	165	0.0173
9.449	1	165	0.0173
9.454	2	165	0.0346
9.459	1	165	0.0173
9.464	1	165	0.0173
9.469	2	165	0.0346
9.475	1	165	0.0173
9.48	2	165	0.0346
9.485	1	165	0.0173
9.49	1	165	0.0173
9.495	0	165	0
9.5	2	165	0.0346
9.505	1	165	0.0173
9.51	2	165	0.0346
9.515	3	165	0.0518
9.52	4	165	0.0691
9.525	7	165	0.1209
9.53	8	165	0.1382
9.535	10	165	0.1728
9.54	13	165	0.2246
9.545	13	165	0.2246
9.55	14	165	0.2419
9.555	15	165	0.2592
9.561	14	165	0.2419
9.566	15	165	0.2592
9.571	13	165	0.2246
9.576	12	165	0.2073
9.581	8	162	0.1357
9.586	7	162	0.1187
9.591	5	162	0.0848
9.596	4	162	0.0679
9.601	2	162	0.0339
9.606	2	162	0.0339
9.611	1	162	0.017
9.616	2	162	0.0339
9.621	2	162	0.0339
9.626	2	162	0.0339
9.631	2	162	0.0339
9.636	2	162	0.0339
9.641	2	162	0.0339
9.647	5	162	0.0848
9.652	5	162	0.0848
9.657	5	162	0.0848
9.662	5	162	0.0848
9.667	5	162	0.0848
9.672	7	162	0.1187
9.677	9	162	0.1527
9.682	7	162	0.1187
9.687	6	162	0.1018
9.692	6	162	0.1018
9.697	9	162	0.1527
9.702	11	162	0.1866
9.707	11	162	0.1866
9.712	13	162	0.2205
9.717	13	162	0.2205
9.722	14	162	0.2375
9.727	13	162	0.2205
9.733	12	162	0.2036
9.738	9	162	0.1527
9.743	7	162	0.1187
9.748	6	162	0.1018
9.753	4	162	0.0679
9.758	3	162	0.0509
9.763	4	162	0.0679
9.768	3	162	0.0509
9.773	2	162	0.0339
9.778	2	162	0.0339
9.783	2	162	0.0339
9.788	2	162	0.0339
9.793	2	162	0.0339
9.798	2	162	0.0339
9.803	3	162	0.0509
9.808	1	162	0.017
9.813	2	162	0.0339
9.819	1	162	0.017
9.824	1	162	0.017
9.829	2	162	0.0339
9.834	2	162	0.0339
9.839	1	162	0.017
9.844	2	162	0.0339
9.849	1	162	0.017
9.854	2	162	0.0339
9.859	3	162	0.0509
9.864	2	162	0.0339
9.869	3	162	0.0509
9.874	4	162	0.0679
9.879	5	162	0.0848
9.884	7	162	0.1187
9.889	9	162	0.1527
9.894	11	162	0.1866
9.899	13	162	0.2205
9.905	15	162	0.2545
9.91	15	162	0.2545
9.915	15	162	0.2545
9.92	14	162	0.2375
9.925	12	162	0.2036
9.93	10	162	0.1696
9.935	11	162	0.1866
9.94	11	162	0.1866
9.945	8	162	0.1357
9.95	7	162	0.1187
9.955	4	162	0.0679
9.96	3	162	0.0509
9.965	2	162	0.0339
9.97	2	162	0.0339
9.975	1	162	0.017
9.98	1	162	0.017
9.985	1	162	0.017
9.991	2	162	0.0339
9.996	1	162	0.017
10.001	2	162	0.0339
10.006	2	162	0.0339
10.011	2	162	0.0339
10.016	2	162	0.0339
10.021	5	162	0.0848
10.026	6	162	0.1018
10.031	5	162	0.0848
10.036	6	162	0.1018
10.041	7	162	0.1187
10.046	8	162	0.1357
10.051	9	162	0.1527
10.056	9	162	0.1527
10.061	8	162	0.1357
10.066	7	162	0.1187
10.071	9	162	0.1527
10.077	12	162	0.2036
10.082	14	162	0.2375
10.087	16	162	0.2714
10.092	14	162	0.2375
10.097	14	162	0.2375
10.102	12	162	0.2036
10.107	12	162	0.2036
[truncated: 10,653 more rows]
