# Supplementary material for: Load identification method for pepper harvesting drum based on dynamic chaotic characteristics of vibration-torque coupling
Source: PLoS One. 2026 Jun 29;21(6):e0352360. doi: 10.1371/journal.pone.0352360 (PMC13313362; doi:10.1371/journal.pone.0352360)
Supplement: S2 File — (ZIP) [file pone.0352360.s002.zip › S2 File. The raw data of the experiments/Speed change group-2024-09-20_192019.xlsx]

## Sheet: Data
Time/s	torque	speed	power
0	5	125	0.0654
0.005	4	125	0.0524
0.01	3	125	0.0393
0.015	2	125	0.0262
0.02	3	125	0.0393
0.025	3	125	0.0393
0.03	1	125	0.0131
0.035	1	125	0.0131
0.04	2	125	0.0262
0.045	0	125	0
0.05	0	125	0
0.055	1	125	0.0131
0.06	1	125	0.0131
0.065	1	125	0.0131
0.07	1	125	0.0131
0.076	1	125	0.0131
0.081	0	125	0
0.086	0	125	0
0.091	1	125	0.0131
0.096	1	125	0.0131
0.101	1	125	0.0131
0.106	1	125	0.0131
0.111	1	125	0.0131
0.116	1	125	0.0131
0.121	1	125	0.0131
0.126	1	125	0.0131
0.131	2	125	0.0262
0.136	3	125	0.0393
0.141	2	125	0.0262
0.146	3	125	0.0393
0.151	4	125	0.0524
0.156	4	125	0.0524
0.161	4	125	0.0524
0.166	6	125	0.0785
0.171	7	125	0.0916
0.176	8	125	0.1047
0.181	10	125	0.1309
0.186	9	125	0.1178
0.191	9	125	0.1178
0.196	9	125	0.1178
0.201	9	125	0.1178
0.206	10	125	0.1309
0.211	10	125	0.1309
0.216	12	125	0.1571
0.222	12	125	0.1571
0.227	11	125	0.144
0.232	11	125	0.144
0.237	10	125	0.1309
0.242	9	125	0.1178
0.247	6	125	0.0785
0.252	5	125	0.0654
0.257	5	125	0.0654
0.262	3	125	0.0393
0.267	3	125	0.0393
0.272	2	125	0.0262
0.277	2	125	0.0262
0.282	2	125	0.0262
0.287	2	125	0.0262
0.292	1	125	0.0131
0.297	1	125	0.0131
0.302	1	125	0.0131
0.307	1	125	0.0131
0.312	2	125	0.0262
0.317	2	125	0.0262
0.322	2	125	0.0262
0.327	2	125	0.0262
0.332	2	125	0.0262
0.337	3	125	0.0393
0.342	2	125	0.0262
0.347	2	125	0.0262
0.352	3	125	0.0393
0.357	2	125	0.0262
0.362	2	125	0.0262
0.368	2	125	0.0262
0.373	3	125	0.0393
0.378	2	125	0.0262
0.383	3	125	0.0393
0.388	3	125	0.0393
0.393	2	125	0.0262
0.398	2	125	0.0262
0.403	3	125	0.0393
0.408	3	125	0.0393
0.413	4	125	0.0524
0.418	5	125	0.0654
0.423	6	125	0.0785
0.428	8	125	0.1047
0.433	9	125	0.1178
0.438	12	125	0.1571
0.443	13	125	0.1702
0.448	13	125	0.1702
0.453	14	125	0.1832
0.458	13	125	0.1702
0.463	14	125	0.1832
0.468	13	125	0.1702
0.473	12	125	0.1571
0.478	11	125	0.144
0.483	7	125	0.0916
0.488	5	125	0.0654
0.493	2	125	0.0262
0.498	3	125	0.0393
0.503	2	125	0.0262
0.508	1	125	0.0131
0.514	2	125	0.0262
0.519	1	125	0.0131
0.524	1	125	0.0131
0.529	1	125	0.0131
0.534	1	125	0.0131
0.539	1	125	0.0131
0.544	1	125	0.0131
0.549	2	125	0.0262
0.554	1	125	0.0131
0.559	1	125	0.0131
0.564	1	125	0.0131
0.569	1	125	0.0131
0.574	1	125	0.0131
0.579	1	125	0.0131
0.584	1	125	0.0131
0.589	2	125	0.0262
0.594	0	125	0
0.599	1	125	0.0131
0.604	3	125	0.0393
0.609	2	125	0.0262
0.614	1	125	0.0131
0.619	4	125	0.0524
0.624	4	125	0.0524
0.629	4	125	0.0524
0.634	5	125	0.0654
0.639	6	125	0.0785
0.644	7	125	0.0916
0.649	9	125	0.1178
0.654	10	125	0.1309
0.66	11	125	0.144
0.665	11	125	0.144
0.67	11	125	0.144
0.675	11	125	0.144
0.68	9	125	0.1178
0.685	9	125	0.1178
0.69	10	125	0.1309
0.695	10	125	0.1309
0.7	10	125	0.1309
0.705	8	125	0.1047
0.71	9	125	0.1178
0.715	8	125	0.1047
0.72	7	125	0.0916
0.725	7	125	0.0916
0.73	5	125	0.0654
0.735	5	125	0.0654
0.74	5	125	0.0654
0.745	4	125	0.0524
0.75	2	125	0.0262
0.755	2	125	0.0262
0.76	2	125	0.0262
0.765	2	125	0.0262
0.77	2	125	0.0262
0.775	1	125	0.0131
0.78	2	125	0.0262
0.785	2	125	0.0262
0.79	1	125	0.0131
0.795	2	125	0.0262
0.8	2	125	0.0262
0.806	2	125	0.0262
0.811	2	125	0.0262
0.816	3	125	0.0393
0.821	2	125	0.0262
0.826	2	125	0.0262
0.831	2	125	0.0262
0.836	2	125	0.0262
0.841	2	125	0.0262
0.846	3	125	0.0393
0.851	2	125	0.0262
0.856	3	125	0.0393
0.861	3	125	0.0393
0.866	3	125	0.0393
0.871	2	125	0.0262
0.876	2	125	0.0262
0.881	2	125	0.0262
0.886	3	125	0.0393
0.891	3	125	0.0393
0.896	4	125	0.0524
0.901	5	125	0.0654
0.906	7	125	0.0916
0.911	8	125	0.1047
0.916	9	125	0.1178
0.921	10	125	0.1309
0.926	11	125	0.144
0.931	11	125	0.144
0.936	11	125	0.144
0.941	12	125	0.1571
0.946	13	125	0.1702
0.952	12	125	0.1571
0.957	12	125	0.1571
0.962	11	125	0.144
0.967	8	125	0.1047
0.972	5	125	0.0654
0.977	3	125	0.0393
0.982	3	125	0.0393
0.987	1	125	0.0131
0.992	2	125	0.0262
0.997	3	125	0.0393
1.002	1	125	0.0131
1.007	1	125	0.0131
1.012	1	125	0.0131
1.017	2	125	0.0262
1.022	0	125	0
1.027	0	125	0
1.032	1	125	0.0131
1.037	1	125	0.0131
1.042	1	125	0.0131
1.047	1	125	0.0131
1.052	2	125	0.0262
1.057	0	125	0
1.062	1	125	0.0131
1.067	1	125	0.0131
1.072	1	125	0.0131
1.077	2	125	0.0262
1.082	2	125	0.0262
1.087	2	125	0.0262
1.092	4	125	0.0524
1.098	3	125	0.0393
1.103	5	125	0.0654
1.108	6	125	0.0785
1.113	7	125	0.0916
1.118	8	125	0.1047
1.123	9	125	0.1178
1.128	8	125	0.1047
1.133	7	125	0.0916
1.138	10	125	0.1309
1.143	11	124	0.1428
1.148	10	124	0.1298
1.153	10	124	0.1298
1.158	8	124	0.1039
1.163	7	124	0.0909
1.168	8	124	0.1039
1.173	7	124	0.0909
1.178	7	124	0.0909
1.183	7	124	0.0909
1.188	7	124	0.0909
1.193	7	124	0.0909
1.198	7	124	0.0909
1.203	7	124	0.0909
1.208	5	124	0.0649
1.213	4	124	0.0519
1.218	5	124	0.0649
1.223	3	124	0.039
1.228	3	124	0.039
1.233	3	124	0.039
1.238	3	124	0.039
1.244	2	124	0.026
1.249	3	124	0.039
1.254	2	124	0.026
1.259	3	124	0.039
1.264	2	124	0.026
1.269	2	124	0.026
1.274	3	124	0.039
1.279	2	124	0.026
1.284	3	124	0.039
1.289	3	124	0.039
1.294	3	124	0.039
1.299	3	124	0.039
1.304	3	124	0.039
1.309	4	124	0.0519
1.314	4	124	0.0519
1.319	4	124	0.0519
1.324	7	124	0.0909
1.329	6	124	0.0779
1.334	7	124	0.0909
1.339	7	124	0.0909
1.344	6	124	0.0779
1.349	6	124	0.0779
1.354	7	124	0.0909
1.359	6	124	0.0779
1.364	5	124	0.0649
1.369	4	124	0.0519
1.374	4	124	0.0519
1.379	5	124	0.0649
1.384	5	124	0.0649
1.39	6	124	0.0779
1.395	5	124	0.0649
1.4	5	124	0.0649
1.405	3	124	0.039
1.41	5	124	0.0649
1.415	5	124	0.0649
1.42	5	124	0.0649
1.425	7	124	0.0909
1.43	8	124	0.1039
1.435	9	124	0.1169
1.44	10	124	0.1298
1.445	9	124	0.1169
1.45	9	124	0.1169
1.455	7	124	0.0909
1.46	5	124	0.0649
1.465	4	124	0.0519
1.47	4	124	0.0519
1.475	3	124	0.039
1.48	3	124	0.039
1.485	4	124	0.0519
1.49	3	124	0.039
1.495	3	124	0.039
1.5	3	124	0.039
1.505	2	124	0.026
1.51	2	124	0.026
1.515	1	124	0.013
1.52	2	124	0.026
1.525	3	124	0.039
1.53	3	124	0.039
1.536	4	124	0.0519
1.541	2	124	0.026
1.546	2	124	0.026
1.551	1	124	0.013
1.556	1	124	0.013
1.561	3	124	0.039
1.566	1	124	0.013
1.571	3	124	0.039
1.576	4	124	0.0519
1.581	3	124	0.039
1.586	4	124	0.0519
1.591	4	124	0.0519
1.596	4	124	0.0519
1.601	4	124	0.0519
1.606	5	124	0.0649
1.611	5	124	0.0649
1.616	5	124	0.0649
1.621	6	124	0.0779
1.626	8	124	0.1039
1.631	8	124	0.1039
1.636	7	124	0.0909
1.641	6	124	0.0779
1.646	6	124	0.0779
1.651	5	124	0.0649
1.656	6	124	0.0779
1.661	7	124	0.0909
1.666	7	124	0.0909
1.671	9	124	0.1169
1.676	9	124	0.1169
1.682	10	124	0.1298
1.687	9	124	0.1169
1.692	8	124	0.1039
1.697	7	124	0.0909
1.702	5	124	0.0649
1.707	6	124	0.0779
1.712	6	124	0.0779
1.717	7	124	0.0909
1.722	5	124	0.0649
1.727	4	124	0.0519
1.732	3	124	0.039
1.737	2	124	0.026
1.742	3	124	0.039
1.747	3	124	0.039
1.752	2	124	0.026
1.757	2	124	0.026
1.762	2	124	0.026
1.767	2	124	0.026
1.772	2	124	0.026
1.777	3	124	0.039
1.782	3	124	0.039
1.787	2	124	0.026
1.792	2	124	0.026
1.797	2	124	0.026
1.802	2	124	0.026
1.807	2	124	0.026
1.812	3	124	0.039
1.817	5	124	0.0649
1.823	5	124	0.0649
1.828	4	124	0.0519
1.833	4	124	0.0519
1.838	4	124	0.0519
1.843	3	124	0.039
1.848	3	124	0.039
1.853	3	124	0.039
1.858	3	124	0.039
1.863	4	124	0.0519
1.868	6	124	0.0779
1.873	7	124	0.0909
1.878	7	124	0.0909
1.883	7	124	0.0909
1.888	7	124	0.0909
1.893	8	124	0.1039
1.898	9	124	0.1169
1.903	11	124	0.1428
1.908	12	124	0.1558
1.913	14	124	0.1818
1.918	13	124	0.1688
1.923	12	124	0.1558
1.928	12	124	0.1558
1.933	9	124	0.1169
1.938	6	124	0.0779
1.943	4	124	0.0519
1.948	3	124	0.039
1.953	3	124	0.039
1.958	2	124	0.026
1.963	3	124	0.039
1.969	2	124	0.026
1.974	1	124	0.013
1.979	1	124	0.013
1.984	1	124	0.013
1.989	1	124	0.013
1.994	0	124	0
1.999	0	124	0
2.004	1	124	0.013
2.009	2	124	0.026
2.014	2	124	0.026
2.019	1	124	0.013
2.024	1	124	0.013
2.029	1	124	0.013
2.034	1	124	0.013
2.039	1	124	0.013
2.044	2	124	0.026
2.049	2	124	0.026
2.054	2	124	0.026
2.059	3	124	0.039
2.064	4	124	0.0519
2.069	4	124	0.0519
2.074	6	124	0.0779
2.079	6	124	0.0779
2.084	6	124	0.0779
2.089	9	124	0.1169
2.094	11	124	0.1428
2.099	12	124	0.1558
2.104	12	124	0.1558
2.109	12	124	0.1558
2.115	12	124	0.1558
2.12	11	124	0.1428
2.125	9	124	0.1169
2.13	9	124	0.1169
2.135	8	124	0.1039
2.14	8	124	0.1039
2.145	7	124	0.0909
2.15	8	124	0.1039
2.155	8	124	0.1039
2.16	8	124	0.1039
2.165	7	124	0.0909
2.17	7	124	0.0909
2.175	6	124	0.0779
2.18	5	124	0.0649
2.185	4	124	0.0519
2.19	3	124	0.039
2.195	4	124	0.0519
2.2	4	124	0.0519
2.205	2	124	0.026
2.21	2	124	0.026
2.215	1	124	0.013
2.22	1	124	0.013
2.225	1	124	0.013
2.23	2	124	0.026
2.235	2	124	0.026
2.24	2	124	0.026
2.245	2	124	0.026
2.25	2	124	0.026
2.255	2	124	0.026
2.261	2	124	0.026
2.266	2	124	0.026
2.271	3	124	0.039
2.276	2	124	0.026
2.281	2	124	0.026
2.286	2	124	0.026
2.291	3	124	0.039
2.296	5	124	0.0649
2.301	5	124	0.0649
2.306	5	124	0.0649
2.311	5	124	0.0649
2.316	5	124	0.0649
2.321	5	124	0.0649
2.326	6	124	0.0779
2.331	5	124	0.0649
2.336	5	124	0.0649
2.341	6	124	0.0779
2.346	8	124	0.1039
2.351	7	124	0.0909
2.356	8	124	0.1039
2.361	8	124	0.1039
2.366	7	124	0.0909
2.371	8	124	0.1039
2.376	7	124	0.0909
2.381	7	124	0.0909
2.386	8	124	0.1039
2.391	9	124	0.1169
2.396	10	124	0.1298
2.401	10	124	0.1298
2.407	9	124	0.1169
2.412	7	124	0.0909
2.417	4	124	0.0519
2.422	4	124	0.0519
2.427	3	124	0.039
2.432	4	124	0.0519
2.437	3	124	0.039
2.442	2	124	0.026
2.447	3	124	0.039
2.452	2	124	0.026
2.457	2	124	0.026
2.462	2	124	0.026
2.467	1	124	0.013
2.472	2	124	0.026
2.477	1	124	0.013
2.482	1	124	0.013
2.487	1	124	0.013
2.492	2	124	0.026
2.497	3	124	0.039
2.502	3	124	0.039
2.507	3	124	0.039
2.512	1	124	0.013
2.517	1	124	0.013
2.522	2	124	0.026
2.527	3	124	0.039
2.532	5	124	0.0649
2.537	6	124	0.0779
2.542	8	124	0.1039
2.547	8	124	0.1039
2.553	8	124	0.1039
2.558	8	124	0.1039
2.563	7	124	0.0909
2.568	7	124	0.0909
2.573	6	124	0.0779
2.578	8	124	0.1039
2.583	9	124	0.1169
2.588	7	124	0.0909
2.593	7	124	0.0909
2.598	7	124	0.0909
2.603	6	124	0.0779
2.608	6	124	0.0779
2.613	5	124	0.0649
2.618	5	124	0.0649
2.623	5	124	0.0649
2.628	6	124	0.0779
2.633	7	124	0.0909
2.638	6	124	0.0779
2.643	6	124	0.0779
2.648	5	124	0.0649
2.653	6	124	0.0779
2.658	4	124	0.0519
2.663	4	124	0.0519
2.668	5	124	0.0649
2.673	4	124	0.0519
2.678	5	124	0.0649
2.683	5	124	0.0649
2.688	5	124	0.0649
2.693	3	124	0.039
2.699	3	124	0.039
2.704	3	124	0.039
2.709	2	124	0.026
2.714	3	124	0.039
2.719	3	124	0.039
2.724	3	124	0.039
2.729	4	124	0.0519
2.734	3	124	0.039
2.739	4	124	0.0519
2.744	3	124	0.039
2.749	3	124	0.039
2.754	3	124	0.039
2.759	4	124	0.0519
2.764	5	124	0.0649
2.769	6	124	0.0779
2.774	7	124	0.0909
2.779	8	124	0.1039
2.784	8	124	0.1039
2.789	9	124	0.1169
2.794	7	124	0.0909
2.799	5	124	0.0649
2.804	5	124	0.0649
2.809	6	124	0.0779
2.814	6	124	0.0779
2.819	6	124	0.0779
2.824	5	124	0.0649
2.829	6	124	0.0779
2.834	5	124	0.0649
2.839	4	124	0.0519
2.845	4	124	0.0519
2.85	3	124	0.039
2.855	3	124	0.039
2.86	3	124	0.039
2.865	3	124	0.039
2.87	4	124	0.0519
2.875	6	124	0.0779
2.88	6	124	0.0779
2.885	5	124	0.0649
2.89	7	124	0.0909
2.895	6	124	0.0779
2.9	7	124	0.0909
2.905	5	124	0.0649
2.91	5	124	0.0649
2.915	7	124	0.0909
2.92	6	124	0.0779
2.925	6	124	0.0779
2.93	6	124	0.0779
2.935	4	124	0.0519
2.94	4	124	0.0519
2.945	4	124	0.0519
2.95	5	124	0.0649
2.955	5	124	0.0649
2.96	6	124	0.0779
2.965	5	124	0.0649
2.97	4	124	0.0519
2.975	6	124	0.0779
2.98	5	124	0.0649
2.985	5	124	0.0649
2.991	6	124	0.0779
2.996	4	124	0.0519
3.001	3	124	0.039
3.006	3	124	0.039
3.011	4	124	0.0519
3.016	5	124	0.0649
3.021	4	124	0.0519
3.026	5	124	0.0649
3.031	4	124	0.0519
3.036	3	124	0.039
3.041	3	124	0.039
3.046	4	124	0.0519
3.051	3	124	0.039
3.056	3	124	0.039
3.061	5	124	0.0649
3.066	5	124	0.0649
3.071	4	124	0.0519
3.076	5	124	0.0649
3.081	3	124	0.039
3.086	4	124	0.0519
3.091	4	124	0.0519
3.096	4	124	0.0519
3.101	4	124	0.0519
3.106	5	124	0.0649
3.111	6	124	0.0779
3.116	6	124	0.0779
3.121	6	124	0.0779
3.126	7	124	0.0909
3.131	5	124	0.0649
3.137	6	124	0.0779
3.142	6	124	0.0779
3.147	6	124	0.0779
3.152	7	124	0.0909
3.157	8	125	0.1047
3.162	8	125	0.1047
3.167	7	125	0.0916
3.172	7	125	0.0916
3.177	5	125	0.0654
3.182	4	125	0.0524
3.187	3	125	0.0393
3.192	3	125	0.0393
3.197	4	125	0.0524
3.202	4	125	0.0524
3.207	4	125	0.0524
3.212	4	125	0.0524
3.217	4	125	0.0524
3.222	3	125	0.0393
3.227	2	125	0.0262
3.232	2	125	0.0262
3.237	2	125	0.0262
3.242	2	125	0.0262
3.247	4	125	0.0524
3.252	6	125	0.0785
3.257	6	125	0.0785
3.262	7	125	0.0916
3.267	6	125	0.0785
3.272	6	125	0.0785
3.277	5	125	0.0654
3.283	5	125	0.0654
3.288	4	125	0.0524
3.293	4	125	0.0524
3.298	6	125	0.0785
3.303	5	125	0.0654
3.308	5	125	0.0654
3.313	4	125	0.0524
3.318	3	125	0.0393
3.323	2	125	0.0262
3.328	3	125	0.0393
3.333	3	125	0.0393
3.338	2	125	0.0262
3.343	3	125	0.0393
3.348	3	125	0.0393
3.353	4	125	0.0524
3.358	5	125	0.0654
3.363	4	125	0.0524
3.368	5	125	0.0654
3.373	6	125	0.0785
3.378	6	125	0.0785
3.383	9	125	0.1178
3.388	10	125	0.1309
3.393	12	125	0.1571
3.398	12	125	0.1571
3.403	11	125	0.144
3.408	8	125	0.1047
3.413	4	125	0.0524
3.418	4	125	0.0524
3.423	3	125	0.0393
3.429	3	125	0.0393
3.434	4	125	0.0524
3.439	4	125	0.0524
3.444	6	125	0.0785
3.449	5	125	0.0654
3.454	4	125	0.0524
3.459	3	125	0.0393
3.464	3	125	0.0393
3.469	3	125	0.0393
3.474	2	125	0.0262
3.479	2	125	0.0262
3.484	1	125	0.0131
3.489	2	125	0.0262
3.494	2	125	0.0262
3.499	3	125	0.0393
3.504	3	125	0.0393
3.509	2	125	0.0262
3.514	2	125	0.0262
3.519	2	125	0.0262
3.524	1	125	0.0131
3.529	3	125	0.0393
3.534	4	125	0.0524
3.539	4	125	0.0524
3.544	5	125	0.0654
3.549	6	125	0.0785
3.554	6	125	0.0785
3.559	5	125	0.0654
3.564	6	125	0.0785
3.569	5	125	0.0654
3.575	5	125	0.0654
3.58	7	125	0.0916
3.585	7	125	0.0916
3.59	7	125	0.0916
3.595	9	125	0.1178
3.6	8	125	0.1047
3.605	9	125	0.1178
3.61	8	125	0.1047
3.615	10	125	0.1309
3.62	10	125	0.1309
3.625	11	125	0.144
3.63	11	125	0.144
3.635	12	125	0.1571
3.64	12	125	0.1571
3.645	8	125	0.1047
3.65	8	125	0.1047
3.655	7	125	0.0916
3.66	6	125	0.0785
3.665	4	125	0.0524
3.67	3	125	0.0393
3.675	4	125	0.0524
3.68	3	125	0.0393
3.685	3	125	0.0393
3.69	3	125	0.0393
3.695	2	125	0.0262
3.7	2	125	0.0262
3.705	1	125	0.0131
3.71	2	125	0.0262
3.715	2	125	0.0262
3.721	2	125	0.0262
3.726	2	125	0.0262
3.731	3	125	0.0393
3.736	3	125	0.0393
3.741	2	125	0.0262
3.746	3	125	0.0393
3.751	2	125	0.0262
3.756	2	125	0.0262
3.761	3	125	0.0393
3.766	3	125	0.0393
3.771	3	125	0.0393
3.776	4	125	0.0524
3.781	5	125	0.0654
3.786	5	125	0.0654
3.791	4	125	0.0524
3.796	4	125	0.0524
3.801	3	125	0.0393
3.806	2	125	0.0262
3.811	5	125	0.0654
3.816	6	125	0.0785
3.821	7	125	0.0916
3.826	9	125	0.1178
3.831	10	125	0.1309
3.836	11	125	0.144
3.841	12	125	0.1571
3.846	11	125	0.144
3.851	11	125	0.144
3.856	11	125	0.144
3.861	12	125	0.1571
3.867	12	125	0.1571
3.872	12	125	0.1571
3.877	13	125	0.1702
3.882	10	125	0.1309
3.887	6	125	0.0785
3.892	3	125	0.0393
3.897	2	125	0.0262
3.902	1	125	0.0131
3.907	1	125	0.0131
3.912	2	125	0.0262
3.917	1	125	0.0131
3.922	1	125	0.0131
3.927	2	125	0.0262
3.932	2	125	0.0262
3.937	0	125	0
3.942	0	125	0
3.947	1	125	0.0131
3.952	1	125	0.0131
3.957	0	125	0
3.962	1	125	0.0131
3.967	1	125	0.0131
3.972	1	125	0.0131
3.977	1	125	0.0131
3.982	2	125	0.0262
3.987	1	125	0.0131
3.992	0	125	0
3.997	2	125	0.0262
4.002	1	125	0.0131
4.007	1	125	0.0131
4.013	3	125	0.0393
4.018	4	125	0.0524
4.023	4	125	0.0524
4.028	6	125	0.0785
4.033	7	125	0.0916
4.038	7	125	0.0916
4.043	7	125	0.0916
4.048	8	125	0.1047
4.053	8	125	0.1047
4.058	9	125	0.1178
4.063	12	125	0.1571
4.068	12	125	0.1571
4.073	11	125	0.144
4.078	10	125	0.1309
4.083	10	125	0.1309
4.088	10	125	0.1309
4.093	10	125	0.1309
4.098	11	125	0.144
4.103	10	125	0.1309
4.108	10	125	0.1309
4.113	10	125	0.1309
4.118	10	125	0.1309
4.123	8	125	0.1047
4.128	6	125	0.0785
4.133	6	125	0.0785
4.138	2	125	0.0262
4.143	3	125	0.0393
4.148	2	125	0.0262
4.153	2	125	0.0262
4.159	1	125	0.0131
4.164	2	124	0.026
4.169	2	124	0.026
4.174	1	124	0.013
4.179	1	124	0.013
4.184	2	124	0.026
4.189	1	124	0.013
4.194	2	124	0.026
4.199	2	124	0.026
4.204	2	124	0.026
4.209	2	124	0.026
4.214	2	124	0.026
4.219	3	124	0.039
4.224	2	124	0.026
4.229	2	124	0.026
4.234	2	124	0.026
4.239	3	124	0.039
4.244	3	124	0.039
4.249	4	124	0.0519
4.254	6	124	0.0779
4.259	6	124	0.0779
4.264	7	124	0.0909
4.269	7	124	0.0909
4.274	7	124	0.0909
4.279	6	124	0.0779
4.284	8	124	0.1039
4.289	10	124	0.1298
4.294	11	124	0.1428
4.299	13	124	0.1688
4.305	16	124	0.2077
4.31	16	124	0.2077
4.315	15	124	0.1948
4.32	12	124	0.1558
4.325	11	124	0.1428
4.33	10	124	0.1298
4.335	10	124	0.1298
4.34	10	124	0.1298
4.345	11	124	0.1428
4.35	11	124	0.1428
4.355	11	124	0.1428
4.36	8	124	0.1039
4.365	5	124	0.0649
4.37	3	124	0.039
4.375	2	124	0.026
4.38	2	124	0.026
4.385	1	124	0.013
4.39	2	124	0.026
4.395	2	124	0.026
4.4	2	124	0.026
4.405	3	124	0.039
4.41	3	124	0.039
4.415	3	124	0.039
4.42	2	124	0.026
4.425	1	124	0.013
4.43	3	124	0.039
4.435	3	124	0.039
4.44	5	124	0.0649
4.445	7	124	0.0909
4.451	8	124	0.1039
4.456	10	124	0.1298
4.461	9	124	0.1169
4.466	10	124	0.1298
4.471	12	124	0.1558
4.476	12	124	0.1558
4.481	14	124	0.1818
4.486	13	124	0.1688
4.491	14	124	0.1818
4.496	13	124	0.1688
4.501	11	124	0.1428
4.506	10	124	0.1298
4.511	7	124	0.0909
4.516	7	124	0.0909
4.521	6	124	0.0779
4.526	5	124	0.0649
4.531	5	124	0.0649
4.536	5	124	0.0649
4.541	5	124	0.0649
4.546	6	124	0.0779
4.551	5	124	0.0649
4.556	6	124	0.0779
4.561	4	124	0.0519
4.566	5	124	0.0649
4.571	5	124	0.0649
4.576	6	124	0.0779
4.581	8	124	0.1039
4.586	9	124	0.1169
4.591	12	124	0.1558
4.597	14	124	0.1818
4.602	14	124	0.1818
4.607	15	124	0.1948
4.612	15	124	0.1948
4.617	16	124	0.2077
4.622	15	124	0.1948
4.627	17	124	0.2207
4.632	18	124	0.2337
4.637	15	124	0.1948
4.642	14	124	0.1818
4.647	10	124	0.1298
4.652	8	124	0.1039
4.657	5	124	0.0649
4.662	5	124	0.0649
4.667	4	124	0.0519
4.672	4	124	0.0519
4.677	5	124	0.0649
4.682	5	124	0.0649
4.687	5	124	0.0649
4.692	6	124	0.0779
4.697	5	124	0.0649
4.702	6	124	0.0779
4.707	6	124	0.0779
4.712	6	124	0.0779
4.717	7	124	0.0909
4.722	9	124	0.1169
4.727	11	124	0.1428
4.732	12	124	0.1558
4.737	11	124	0.1428
4.743	10	124	0.1298
4.748	11	124	0.1428
4.753	13	124	0.1688
4.758	13	124	0.1688
4.763	13	124	0.1688
4.768	15	124	0.1948
4.773	16	124	0.2077
4.778	18	124	0.2337
4.783	19	124	0.2467
4.788	18	124	0.2337
4.793	16	124	0.2077
4.798	12	124	0.1558
4.803	11	124	0.1428
4.808	11	124	0.1428
4.813	12	124	0.1558
4.818	10	124	0.1298
4.823	11	124	0.1428
4.828	11	124	0.1428
4.833	12	124	0.1558
4.838	12	124	0.1558
4.843	10	124	0.1298
4.848	8	124	0.1039
4.853	7	124	0.0909
4.858	5	124	0.0649
4.863	5	124	0.0649
4.868	7	124	0.0909
4.873	8	124	0.1039
4.878	10	124	0.1298
4.883	9	124	0.1169
4.889	10	124	0.1298
4.894	10	124	0.1298
4.899	12	124	0.1558
4.904	13	124	0.1688
4.909	12	124	0.1558
4.914	13	124	0.1688
4.919	14	124	0.1818
4.924	14	124	0.1818
4.929	14	124	0.1818
4.934	13	124	0.1688
4.939	13	124	0.1688
4.944	10	124	0.1298
4.949	9	124	0.1169
4.954	11	124	0.1428
4.959	9	124	0.1169
4.964	9	124	0.1169
4.969	11	124	0.1428
4.974	11	124	0.1428
4.979	11	124	0.1428
4.984	9	124	0.1169
4.989	7	124	0.0909
4.994	7	124	0.0909
4.999	7	124	0.0909
5.004	7	124	0.0909
5.009	8	124	0.1039
5.014	8	124	0.1039
5.019	7	124	0.0909
5.024	8	124	0.1039
5.029	9	124	0.1169
5.035	9	124	0.1169
5.04	9	124	0.1169
5.045	10	124	0.1298
5.05	12	124	0.1558
5.055	14	124	0.1818
5.06	16	124	0.2077
5.065	19	124	0.2467
5.07	22	124	0.2857
5.075	20	124	0.2597
5.08	20	124	0.2597
5.085	20	124	0.2597
5.09	17	124	0.2207
5.095	16	124	0.2077
5.1	15	124	0.1948
5.105	16	124	0.2077
5.11	14	124	0.1818
5.115	9	124	0.1169
5.12	6	124	0.0779
5.125	4	124	0.0519
5.13	4	124	0.0519
5.135	3	124	0.039
5.14	3	124	0.039
5.145	4	124	0.0519
5.15	3	124	0.039
5.155	4	124	0.0519
5.16	4	124	0.0519
5.165	5	124	0.0649
5.17	4	126	0.0528
5.175	4	126	0.0528
5.181	6	126	0.0792
5.186	6	126	0.0792
5.191	7	126	0.0924
5.196	10	126	0.1319
5.201	11	126	0.1451
5.206	11	126	0.1451
5.211	13	126	0.1715
5.216	12	126	0.1583
5.221	10	126	0.1319
5.226	12	126	0.1583
5.231	15	126	0.1979
5.236	15	126	0.1979
5.241	15	126	0.1979
5.246	16	126	0.2111
5.251	16	126	0.2111
5.256	16	126	0.2111
5.261	17	126	0.2243
5.266	15	126	0.1979
5.271	12	126	0.1583
5.276	9	126	0.1187
5.281	9	126	0.1187
5.286	10	126	0.1319
5.291	10	126	0.1319
5.296	11	126	0.1451
5.301	10	126	0.1319
5.306	9	126	0.1187
5.311	9	126	0.1187
5.316	7	126	0.0924
5.322	4	126	0.0528
5.327	4	126	0.0528
5.332	5	126	0.066
5.337	7	126	0.0924
5.342	6	126	0.0792
5.347	7	126	0.0924
5.352	7	126	0.0924
5.357	6	126	0.0792
5.362	8	126	0.1055
5.367	7	126	0.0924
5.372	9	126	0.1187
5.377	9	126	0.1187
5.382	10	126	0.1319
5.387	11	126	0.1451
5.392	11	126	0.1451
5.397	11	126	0.1451
5.402	10	126	0.1319
5.407	9	126	0.1187
5.412	8	126	0.1055
5.417	7	126	0.0924
5.422	7	126	0.0924
5.427	9	126	0.1187
5.432	7	126	0.0924
5.437	8	126	0.1055
5.442	8	126	0.1055
5.447	8	126	0.1055
5.452	8	126	0.1055
5.457	7	126	0.0924
5.462	6	126	0.0792
5.468	6	126	0.0792
5.473	8	126	0.1055
5.478	7	126	0.0924
5.483	7	126	0.0924
5.488	6	126	0.0792
5.493	6	126	0.0792
5.498	6	126	0.0792
5.503	5	126	0.066
5.508	6	126	0.0792
5.513	6	126	0.0792
5.518	7	126	0.0924
5.523	8	126	0.1055
5.528	9	126	0.1187
5.533	11	126	0.1451
5.538	13	126	0.1715
5.543	14	126	0.1847
5.548	15	126	0.1979
5.553	14	126	0.1847
5.558	14	126	0.1847
5.563	14	126	0.1847
5.568	15	126	0.1979
5.573	14	126	0.1847
5.578	14	126	0.1847
5.583	10	126	0.1319
5.588	7	126	0.0924
5.593	6	126	0.0792
5.598	4	126	0.0528
5.603	4	126	0.0528
5.608	3	126	0.0396
5.614	3	126	0.0396
5.619	3	126	0.0396
5.624	3	126	0.0396
5.629	2	126	0.0264
5.634	2	126	0.0264
5.639	2	126	0.0264
5.644	2	126	0.0264
5.649	3	126	0.0396
5.654	3	126	0.0396
5.659	4	126	0.0528
5.664	3	126	0.0396
5.669	5	126	0.066
5.674	6	126	0.0792
5.679	5	126	0.066
5.684	5	126	0.066
5.689	5	126	0.066
5.694	5	126	0.066
5.699	6	126	0.0792
5.704	7	126	0.0924
5.709	6	126	0.0792
5.714	7	126	0.0924
5.719	8	126	0.1055
5.724	10	126	0.1319
5.729	11	126	0.1451
5.734	12	126	0.1583
5.739	12	126	0.1583
5.744	10	126	0.1319
5.749	11	126	0.1451
5.754	11	126	0.1451
5.76	12	126	0.1583
5.765	13	126	0.1715
5.77	14	126	0.1847
5.775	13	126	0.1715
5.78	11	126	0.1451
5.785	8	126	0.1055
5.79	7	126	0.0924
5.795	4	126	0.0528
5.8	4	126	0.0528
5.805	3	126	0.0396
5.81	3	126	0.0396
5.815	3	126	0.0396
5.82	2	126	0.0264
5.825	1	126	0.0132
5.83	2	126	0.0264
5.835	1	126	0.0132
5.84	2	126	0.0264
5.845	1	126	0.0132
5.85	1	126	0.0132
5.855	2	126	0.0264
5.86	2	126	0.0264
5.865	2	126	0.0264
5.87	3	126	0.0396
5.875	2	126	0.0264
5.88	1	126	0.0132
5.885	2	126	0.0264
5.89	3	126	0.0396
5.895	4	126	0.0528
5.9	4	126	0.0528
5.906	7	126	0.0924
5.911	6	126	0.0792
5.916	7	126	0.0924
5.921	10	126	0.1319
5.926	9	126	0.1187
5.931	9	126	0.1187
5.936	10	126	0.1319
5.941	10	126	0.1319
5.946	11	126	0.1451
5.951	9	126	0.1187
5.956	8	126	0.1055
5.961	7	126	0.0924
5.966	7	126	0.0924
5.971	7	126	0.0924
5.976	7	126	0.0924
5.981	6	126	0.0792
5.986	8	126	0.1055
5.991	7	126	0.0924
5.996	7	126	0.0924
6.001	7	126	0.0924
6.006	8	126	0.1055
6.011	7	126	0.0924
6.016	8	126	0.1055
6.021	8	126	0.1055
6.026	6	126	0.0792
6.031	6	126	0.0792
6.036	7	126	0.0924
6.041	6	126	0.0792
6.046	6	126	0.0792
6.052	3	126	0.0396
6.057	3	126	0.0396
6.062	2	126	0.0264
6.067	2	126	0.0264
6.072	2	126	0.0264
6.077	3	126	0.0396
6.082	2	126	0.0264
6.087	3	126	0.0396
6.092	3	126	0.0396
6.097	2	126	0.0264
6.102	2	126	0.0264
6.107	2	126	0.0264
6.112	1	126	0.0132
6.117	2	126	0.0264
6.122	3	126	0.0396
6.127	2	126	0.0264
6.132	4	126	0.0528
6.137	5	126	0.066
6.142	4	126	0.0528
6.147	3	126	0.0396
6.152	4	126	0.0528
6.157	3	126	0.0396
6.162	3	126	0.0396
6.167	5	126	0.066
6.172	6	126	0.0792
6.177	6	129	0.081
6.182	7	129	0.0946
6.187	6	129	0.081
6.192	6	129	0.081
6.198	6	129	0.081
6.203	7	129	0.0946
6.208	7	129	0.0946
6.213	7	129	0.0946
6.218	7	129	0.0946
6.223	8	129	0.1081
6.228	9	129	0.1216
6.233	10	129	0.1351
6.238	10	129	0.1351
6.243	9	129	0.1216
6.248	8	129	0.1081
6.253	7	129	0.0946
6.258	6	129	0.081
6.263	4	129	0.054
6.268	5	129	0.0675
6.273	5	129	0.0675
6.278	3	129	0.0405
6.283	3	129	0.0405
6.288	3	129	0.0405
6.293	2	129	0.027
6.298	3	129	0.0405
6.303	2	129	0.027
6.308	3	129	0.0405
6.313	2	129	0.027
6.318	1	129	0.0135
6.323	2	129	0.027
6.328	2	129	0.027
6.333	3	129	0.0405
6.338	2	129	0.027
6.344	1	129	0.0135
6.349	2	129	0.027
6.354	1	129	0.0135
6.359	2	129	0.027
6.364	3	129	0.0405
6.369	2	129	0.027
6.374	5	129	0.0675
6.379	4	129	0.054
6.384	4	129	0.054
6.389	4	129	0.054
6.394	4	129	0.054
6.399	5	129	0.0675
6.404	6	129	0.081
6.409	6	129	0.081
6.414	6	129	0.081
6.419	6	129	0.081
6.424	5	129	0.0675
6.429	5	129	0.0675
6.434	4	129	0.054
6.439	5	129	0.0675
6.444	6	129	0.081
6.449	5	129	0.0675
6.454	6	129	0.081
6.459	6	129	0.081
6.464	6	129	0.081
6.469	6	129	0.081
6.474	6	129	0.081
6.479	7	129	0.0946
6.484	6	129	0.081
6.49	7	129	0.0946
6.495	8	129	0.1081
6.5	7	129	0.0946
6.505	7	129	0.0946
6.51	6	129	0.081
6.515	6	129	0.081
6.52	4	129	0.054
6.525	3	129	0.0405
6.53	3	129	0.0405
6.535	2	129	0.027
6.54	3	129	0.0405
6.545	4	129	0.054
6.55	3	129	0.0405
6.555	3	129	0.0405
6.56	2	129	0.027
6.565	2	129	0.027
6.57	2	129	0.027
6.575	2	129	0.027
6.58	2	129	0.027
6.585	3	129	0.0405
6.59	3	129	0.0405
6.595	2	129	0.027
6.6	3	129	0.0405
6.605	3	129	0.0405
6.61	3	129	0.0405
6.615	4	129	0.054
6.62	3	129	0.0405
6.625	2	129	0.027
6.63	3	129	0.0405
6.636	2	129	0.027
6.641	2	129	0.027
6.646	2	129	0.027
6.651	2	129	0.027
6.656	2	129	0.027
6.661	2	129	0.027
6.666	2	129	0.027
6.671	2	129	0.027
6.676	2	129	0.027
6.681	2	129	0.027
6.686	2	129	0.027
6.691	3	129	0.0405
6.696	4	129	0.054
6.701	5	129	0.0675
6.706	6	129	0.081
6.711	9	129	0.1216
6.716	10	129	0.1351
6.721	12	129	0.1621
6.726	13	129	0.1756
6.731	13	129	0.1756
6.736	13	129	0.1756
6.741	11	129	0.1486
6.746	8	129	0.1081
6.751	7	129	0.0946
6.756	6	129	0.081
6.761	5	129	0.0675
6.766	5	129	0.0675
6.771	4	129	0.054
6.776	4	129	0.054
6.782	2	129	0.027
6.787	1	129	0.0135
6.792	1	129	0.0135
6.797	0	129	0
6.802	1	129	0.0135
6.807	1	129	0.0135
6.812	1	129	0.0135
6.817	0	129	0
6.822	1	129	0.0135
6.827	1	129	0.0135
6.832	1	129	0.0135
6.837	0	129	0
6.842	1	129	0.0135
6.847	0	129	0
6.852	0	129	0
6.857	0	129	0
6.862	1	129	0.0135
6.867	2	129	0.027
6.872	1	129	0.0135
6.877	1	129	0.0135
6.882	1	129	0.0135
6.887	1	129	0.0135
6.892	1	129	0.0135
6.897	1	129	0.0135
6.902	1	129	0.0135
6.907	2	129	0.027
6.912	2	129	0.027
6.917	4	129	0.054
6.922	5	129	0.0675
6.928	5	129	0.0675
6.933	6	129	0.081
6.938	6	129	0.081
6.943	9	129	0.1216
6.948	12	129	0.1621
6.953	13	129	0.1756
6.958	14	129	0.1891
6.963	17	129	0.2296
6.968	17	129	0.2296
6.973	16	129	0.2161
6.978	13	129	0.1756
6.983	10	129	0.1351
6.988	7	129	0.0946
6.993	5	129	0.0675
6.998	3	129	0.0405
7.003	3	129	0.0405
7.008	2	129	0.027
7.013	2	129	0.027
7.018	2	129	0.027
7.023	2	129	0.027
7.028	2	129	0.027
7.033	1	129	0.0135
7.038	1	129	0.0135
7.043	2	129	0.027
7.048	1	129	0.0135
7.053	2	129	0.027
7.058	2	129	0.027
7.063	1	129	0.0135
7.068	1	129	0.0135
7.074	1	129	0.0135
7.079	1	129	0.0135
7.084	1	129	0.0135
7.089	1	129	0.0135
7.094	1	129	0.0135
7.099	1	129	0.0135
7.104	1	129	0.0135
7.109	1	129	0.0135
7.114	1	129	0.0135
7.119	1	129	0.0135
7.124	1	129	0.0135
7.129	1	129	0.0135
7.134	1	129	0.0135
7.139	1	129	0.0135
7.144	1	129	0.0135
7.149	1	129	0.0135
7.154	1	129	0.0135
7.159	1	129	0.0135
7.164	1	129	0.0135
7.169	1	129	0.0135
7.174	1	129	0.0135
7.179	1	129	0.0135
7.184	2	129	0.027
7.189	4	129	0.054
7.194	4	129	0.054
7.199	6	129	0.081
7.204	10	129	0.1351
7.209	10	129	0.1351
7.214	12	129	0.1621
7.22	13	129	0.1756
7.225	14	129	0.1891
7.23	15	129	0.2026
7.235	13	129	0.1756
7.24	12	129	0.1621
7.245	13	129	0.1756
7.25	11	129	0.1486
7.255	9	129	0.1216
7.26	6	129	0.081
7.265	5	129	0.0675
7.27	4	129	0.054
7.275	2	129	0.027
7.28	2	129	0.027
7.285	1	129	0.0135
7.29	0	129	0
7.295	1	129	0.0135
7.3	1	129	0.0135
7.305	1	129	0.0135
7.31	0	129	0
7.315	1	129	0.0135
7.32	1	129	0.0135
7.325	0	129	0
7.33	0	129	0
7.335	1	129	0.0135
7.34	1	129	0.0135
7.345	0	129	0
7.35	1	129	0.0135
7.355	1	129	0.0135
7.36	0	129	0
7.366	1	129	0.0135
7.371	1	129	0.0135
7.376	1	129	0.0135
7.381	1	129	0.0135
7.386	2	129	0.027
7.391	2	129	0.027
7.396	2	129	0.027
7.401	3	129	0.0405
7.406	3	129	0.0405
7.411	5	129	0.0675
7.416	6	129	0.081
7.421	8	129	0.1081
7.426	9	129	0.1216
7.431	10	129	0.1351
7.436	12	129	0.1621
7.441	12	129	0.1621
7.446	11	129	0.1486
7.451	11	129	0.1486
7.456	11	129	0.1486
7.461	9	129	0.1216
7.466	7	129	0.0946
7.471	6	129	0.081
7.476	6	129	0.081
7.481	4	129	0.054
7.486	4	129	0.054
7.491	3	129	0.0405
7.496	3	129	0.0405
7.501	4	129	0.054
7.506	3	129	0.0405
7.512	3	129	0.0405
7.517	2	129	0.027
7.522	2	129	0.027
7.527	2	129	0.027
7.532	2	129	0.027
7.537	2	129	0.027
7.542	2	129	0.027
7.547	3	129	0.0405
7.552	3	129	0.0405
7.557	2	129	0.027
7.562	2	129	0.027
7.567	2	129	0.027
7.572	2	129	0.027
7.577	2	129	0.027
7.582	2	129	0.027
7.587	2	129	0.027
7.592	1	129	0.0135
7.597	2	129	0.027
7.602	2	129	0.027
7.607	2	129	0.027
7.612	2	129	0.027
7.617	2	129	0.027
7.622	2	129	0.027
7.627	3	129	0.0405
7.632	4	129	0.054
7.637	5	129	0.0675
7.642	6	129	0.081
7.647	6	129	0.081
7.652	8	129	0.1081
7.658	11	129	0.1486
7.663	12	129	0.1621
7.668	12	129	0.1621
7.673	10	129	0.1351
7.678	10	129	0.1351
7.683	9	129	0.1216
7.688	8	129	0.1081
7.693	6	129	0.081
7.698	7	129	0.0946
7.703	5	129	0.0675
7.708	6	129	0.081
7.713	5	129	0.0675
7.718	5	129	0.0675
7.723	3	129	0.0405
7.728	1	129	0.0135
7.733	2	129	0.027
7.738	1	129	0.0135
7.743	2	129	0.027
7.748	2	129	0.027
7.753	1	129	0.0135
7.758	2	129	0.027
7.763	1	129	0.0135
7.768	2	129	0.027
7.773	2	129	0.027
7.778	1	129	0.0135
7.783	2	129	0.027
7.788	2	129	0.027
7.793	2	129	0.027
7.798	1	129	0.0135
7.804	3	129	0.0405
7.809	3	129	0.0405
7.814	3	129	0.0405
7.819	4	129	0.054
7.824	3	129	0.0405
7.829	3	129	0.0405
7.834	3	129	0.0405
7.839	3	129	0.0405
7.844	4	129	0.054
7.849	4	129	0.054
7.854	5	129	0.0675
7.859	6	129	0.081
7.864	8	129	0.1081
7.869	6	129	0.081
7.874	7	129	0.0946
7.879	8	129	0.1081
7.884	9	129	0.1216
7.889	10	129	0.1351
7.894	12	129	0.1621
7.899	12	129	0.1621
7.904	12	129	0.1621
7.909	10	129	0.1351
7.914	10	129	0.1351
7.919	8	129	0.1081
7.924	7	129	0.0946
7.929	5	129	0.0675
7.934	3	129	0.0405
7.939	3	129	0.0405
7.944	4	129	0.054
7.95	4	129	0.054
7.955	3	129	0.0405
7.96	3	129	0.0405
7.965	3	129	0.0405
7.97	2	129	0.027
7.975	2	129	0.027
7.98	2	129	0.027
7.985	1	129	0.0135
7.99	2	129	0.027
7.995	2	129	0.027
8	3	129	0.0405
8.005	1	129	0.0135
8.01	2	129	0.027
8.015	2	129	0.027
8.02	2	129	0.027
8.025	2	129	0.027
8.03	2	129	0.027
8.035	2	129	0.027
8.04	2	129	0.027
8.045	3	129	0.0405
8.05	2	129	0.027
8.055	2	129	0.027
8.06	2	129	0.027
8.065	2	129	0.027
8.07	2	129	0.027
8.075	2	129	0.027
8.08	3	129	0.0405
8.085	3	129	0.0405
8.09	4	129	0.054
8.096	5	129	0.0675
8.101	6	129	0.081
8.106	7	129	0.0946
8.111	9	129	0.1216
8.116	11	129	0.1486
8.121	14	129	0.1891
8.126	15	129	0.2026
8.131	16	129	0.2161
8.136	15	129	0.2026
8.141	13	129	0.1756
8.146	12	129	0.1621
8.151	9	129	0.1216
8.156	6	129	0.081
8.161	5	129	0.0675
8.166	5	129	0.0675
8.171	5	129	0.0675
8.176	4	129	0.054
8.181	3	129	0.0405
8.186	3	129	0.0405
8.191	1	128	0.0134
8.196	2	128	0.0268
8.201	0	128	0
8.206	1	128	0.0134
8.211	1	128	0.0134
8.216	1	128	0.0134
8.221	1	128	0.0134
8.226	1	128	0.0134
8.231	0	128	0
8.236	1	128	0.0134
8.242	1	128	0.0134
8.247	1	128	0.0134
8.252	1	128	0.0134
8.257	2	128	0.0268
8.262	2	128	0.0268
8.267	1	128	0.0134
8.272	1	128	0.0134
8.277	3	128	0.0402
8.282	3	128	0.0402
8.287	4	128	0.0536
8.292	4	128	0.0536
8.297	3	128	0.0402
8.302	3	128	0.0402
8.307	5	128	0.067
8.312	6	128	0.0804
8.317	6	128	0.0804
8.322	7	128	0.0938
8.327	8	128	0.1072
8.332	8	128	0.1072
8.337	7	128	0.0938
8.342	9	128	0.1206
8.347	10	128	0.134
8.352	12	128	0.1608
8.357	15	128	0.201
8.362	17	128	0.2279
8.367	19	128	0.2547
8.372	17	128	0.2279
8.377	16	128	0.2145
8.382	12	128	0.1608
8.388	9	128	0.1206
8.393	7	128	0.0938
8.398	6	128	0.0804
8.403	4	128	0.0536
8.408	2	128	0.0268
8.413	2	128	0.0268
8.418	1	128	0.0134
8.423	2	128	0.0268
8.428	2	128	0.0268
8.433	1	128	0.0134
8.438	1	128	0.0134
8.443	1	128	0.0134
8.448	2	128	0.0268
8.453	1	128	0.0134
8.458	1	128	0.0134
8.463	2	128	0.0268
8.468	2	128	0.0268
8.473	1	128	0.0134
8.478	1	128	0.0134
8.483	1	128	0.0134
8.488	1	128	0.0134
8.493	1	128	0.0134
8.498	1	128	0.0134
8.503	1	128	0.0134
8.508	1	128	0.0134
8.513	1	128	0.0134
8.518	1	128	0.0134
8.523	1	128	0.0134
8.528	1	128	0.0134
8.534	1	128	0.0134
8.539	1	128	0.0134
8.544	1	128	0.0134
8.549	1	128	0.0134
8.554	1	128	0.0134
8.559	1	128	0.0134
8.564	1	128	0.0134
8.569	2	128	0.0268
8.574	2	128	0.0268
8.579	5	128	0.067
8.584	8	128	0.1072
8.589	11	128	0.1474
8.594	15	128	0.201
8.599	19	128	0.2547
8.604	22	128	0.2949
8.609	24	128	0.3217
8.614	21	128	0.2815
8.619	19	128	0.2547
8.624	16	128	0.2145
8.629	12	128	0.1608
8.634	9	128	0.1206
8.639	8	128	0.1072
8.644	8	128	0.1072
8.649	7	128	0.0938
8.654	5	128	0.067
8.659	3	128	0.0402
8.664	1	128	0.0134
8.669	0	128	0
8.674	1	128	0.0134
8.68	0	128	0
8.685	0	128	0
8.69	1	128	0.0134
8.695	1	128	0.0134
8.7	0	128	0
8.705	1	128	0.0134
8.71	0	128	0
8.715	1	128	0.0134
8.72	0	128	0
8.725	1	128	0.0134
8.73	0	128	0
8.735	0	128	0
8.74	0	128	0
8.745	1	128	0.0134
8.75	2	128	0.0268
8.755	1	128	0.0134
8.76	1	128	0.0134
8.765	1	128	0.0134
8.77	1	128	0.0134
8.775	1	128	0.0134
8.78	2	128	0.0268
8.785	2	128	0.0268
8.79	3	128	0.0402
8.795	3	128	0.0402
8.8	4	128	0.0536
8.805	6	128	0.0804
8.81	6	128	0.0804
8.815	8	128	0.1072
8.82	12	128	0.1608
8.826	17	128	0.2279
8.831	20	128	0.2681
8.836	21	128	0.2815
8.841	23	128	0.3083
8.846	21	128	0.2815
8.851	17	128	0.2279
8.856	15	128	0.201
8.861	13	128	0.1742
8.866	11	128	0.1474
8.871	8	128	0.1072
8.876	6	128	0.0804
8.881	3	128	0.0402
8.886	3	128	0.0402
8.891	3	128	0.0402
8.896	1	128	0.0134
8.901	2	128	0.0268
8.906	2	128	0.0268
8.911	1	128	0.0134
8.916	2	128	0.0268
8.921	1	128	0.0134
8.926	2	128	0.0268
8.931	1	128	0.0134
8.936	1	128	0.0134
8.941	2	128	0.0268
8.946	1	128	0.0134
8.951	1	128	0.0134
8.956	1	128	0.0134
8.961	1	128	0.0134
8.967	1	128	0.0134
8.972	1	128	0.0134
8.977	1	128	0.0134
8.982	1	128	0.0134
8.987	1	128	0.0134
8.992	1	128	0.0134
8.997	1	128	0.0134
9.002	1	128	0.0134
9.007	1	128	0.0134
9.012	1	128	0.0134
9.017	1	128	0.0134
9.022	1	128	0.0134
9.027	1	128	0.0134
9.032	1	128	0.0134
9.037	1	128	0.0134
9.042	1	128	0.0134
9.047	1	128	0.0134
9.052	1	128	0.0134
9.057	2	128	0.0268
9.062	4	128	0.0536
9.067	7	128	0.0938
9.072	12	128	0.1608
9.077	15	128	0.201
9.082	17	128	0.2279
9.087	17	128	0.2279
9.092	16	128	0.2145
9.097	17	128	0.2279
9.102	16	128	0.2145
9.107	15	128	0.201
9.113	15	128	0.201
9.118	13	128	0.1742
9.123	10	128	0.134
9.128	8	128	0.1072
9.133	5	128	0.067
9.138	4	128	0.0536
9.143	2	128	0.0268
9.148	1	128	0.0134
9.153	1	128	0.0134
9.158	1	128	0.0134
9.163	1	128	0.0134
9.168	1	128	0.0134
9.173	0	128	0
9.178	0	128	0
9.183	1	128	0.0134
9.188	1	128	0.0134
9.193	1	128	0.0134
9.198	1	128	0.0134
9.203	2	128	0.0268
9.208	0	128	0
9.213	0	128	0
9.218	1	128	0.0134
9.223	1	128	0.0134
9.228	0	128	0
9.233	1	128	0.0134
9.238	2	128	0.0268
9.243	1	128	0.0134
9.248	2	128	0.0268
9.253	3	128	0.0402
9.259	3	128	0.0402
9.264	4	128	0.0536
9.269	5	128	0.067
9.274	5	128	0.067
9.279	6	128	0.0804
9.284	8	128	0.1072
9.289	9	128	0.1206
9.294	11	128	0.1474
9.299	14	128	0.1876
9.304	16	128	0.2145
9.309	17	128	0.2279
9.314	15	128	0.201
9.319	14	128	0.1876
9.324	12	128	0.1608
9.329	10	128	0.134
9.334	10	128	0.134
9.339	8	128	0.1072
9.344	6	128	0.0804
9.349	4	128	0.0536
9.354	3	128	0.0402
9.359	3	128	0.0402
9.364	2	128	0.0268
9.369	2	128	0.0268
9.374	1	128	0.0134
9.379	2	128	0.0268
9.384	2	128	0.0268
9.389	2	128	0.0268
9.394	2	128	0.0268
9.399	2	128	0.0268
9.405	2	128	0.0268
9.41	2	128	0.0268
9.415	2	128	0.0268
9.42	2	128	0.0268
9.425	2	128	0.0268
9.43	2	128	0.0268
9.435	2	128	0.0268
9.44	2	128	0.0268
9.445	2	128	0.0268
9.45	2	128	0.0268
9.455	2	128	0.0268
9.46	1	128	0.0134
9.465	2	128	0.0268
9.47	2	128	0.0268
9.475	2	128	0.0268
9.48	2	128	0.0268
9.485	3	128	0.0402
9.49	4	128	0.0536
9.495	3	128	0.0402
9.5	5	128	0.067
9.505	4	128	0.0536
9.51	6	128	0.0804
9.515	9	128	0.1206
9.52	10	128	0.134
9.525	14	128	0.1876
9.53	15	128	0.201
9.535	15	128	0.201
9.54	15	128	0.201
9.545	11	128	0.1474
9.551	10	128	0.134
9.556	8	128	0.1072
9.561	7	128	0.0938
9.566	5	128	0.067
9.571	5	128	0.067
9.576	5	128	0.067
9.581	5	128	0.067
9.586	4	128	0.0536
9.591	5	128	0.067
9.596	3	128	0.0402
9.601	3	128	0.0402
9.606	1	128	0.0134
9.611	2	128	0.0268
9.616	3	128	0.0402
9.621	1	128	0.0134
9.626	3	128	0.0402
9.631	3	128	0.0402
9.636	1	128	0.0134
9.641	2	128	0.0268
9.646	1	128	0.0134
9.651	1	128	0.0134
9.656	2	128	0.0268
9.661	1	128	0.0134
9.666	3	128	0.0402
9.671	3	128	0.0402
9.676	3	128	0.0402
9.681	3	128	0.0402
9.686	4	128	0.0536
9.691	3	128	0.0402
9.697	4	128	0.0536
9.702	4	128	0.0536
9.707	4	128	0.0536
9.712	5	128	0.067
9.717	5	128	0.067
9.722	6	128	0.0804
9.727	6	128	0.0804
9.732	5	128	0.067
9.737	5	128	0.067
9.742	5	128	0.067
9.747	6	128	0.0804
9.752	6	128	0.0804
9.757	7	128	0.0938
9.762	8	128	0.1072
9.767	9	128	0.1206
9.772	10	128	0.134
9.777	11	128	0.1474
9.782	12	128	0.1608
9.787	12	128	0.1608
9.792	8	128	0.1072
9.797	10	128	0.134
9.802	9	128	0.1206
9.807	7	128	0.0938
9.812	6	128	0.0804
9.817	4	128	0.0536
9.822	3	128	0.0402
9.827	3	128	0.0402
9.832	3	128	0.0402
9.837	2	128	0.0268
9.843	3	128	0.0402
9.848	3	128	0.0402
9.853	2	128	0.0268
9.858	2	128	0.0268
9.863	1	128	0.0134
9.868	2	128	0.0268
9.873	2	128	0.0268
9.878	2	128	0.0268
9.883	3	128	0.0402
9.888	2	128	0.0268
9.893	2	128	0.0268
9.898	3	128	0.0402
9.903	2	128	0.0268
9.908	2	128	0.0268
9.913	2	128	0.0268
9.918	2	128	0.0268
9.923	2	128	0.0268
9.928	2	128	0.0268
9.933	1	128	0.0134
9.938	2	128	0.0268
9.943	1	128	0.0134
9.948	2	128	0.0268
9.953	2	128	0.0268
9.958	2	128	0.0268
9.963	3	128	0.0402
9.968	1	128	0.0134
9.973	3	128	0.0402
9.978	5	128	0.067
9.983	6	128	0.0804
9.989	10	128	0.134
9.994	12	128	0.1608
9.999	14	128	0.1876
10.004	15	128	0.201
10.009	15	128	0.201
10.014	14	128	0.1876
10.019	12	128	0.1608
10.024	11	128	0.1474
10.029	9	128	0.1206
10.034	8	128	0.1072
10.039	7	128	0.0938
10.044	8	128	0.1072
10.049	5	128	0.067
10.054	4	128	0.0536
10.059	3	128	0.0402
[truncated: 13,494 more rows]
