# Supplementary material for: Load identification method for pepper harvesting drum based on dynamic chaotic characteristics of vibration-torque coupling
Source: PLoS One. 2026 Jun 29;21(6):e0352360. doi: 10.1371/journal.pone.0352360 (PMC13313362; doi:10.1371/journal.pone.0352360)
Supplement: S2 File — (ZIP) [file pone.0352360.s002.zip › S2 File. The raw data of the experiments/Speed change group-2024-09-20_192032.xlsx]

## Sheet: Data
Time/s	torque	speed	power
0	-1	84	0.0088
0.005	-1	84	0.0088
0.01	-1	84	0.0088
0.015	0	84	0
0.02	0	84	0
0.025	0	84	0
0.03	0	84	0
0.035	0	84	0
0.04	-1	84	0.0088
0.045	-1	84	0.0088
0.05	0	84	0
0.055	0	84	0
0.06	-1	84	0.0088
0.065	0	84	0
0.07	-1	84	0.0088
0.075	0	84	0
0.08	0	84	0
0.085	0	84	0
0.09	-1	84	0.0088
0.095	-1	84	0.0088
0.1	-1	84	0.0088
0.105	-1	84	0.0088
0.11	-1	84	0.0088
0.115	-1	84	0.0088
0.12	0	84	0
0.125	0	84	0
0.13	-2	84	0.0176
0.135	-1	79	0.0083
0.14	-1	79	0.0083
0.145	-1	79	0.0083
0.15	-1	79	0.0083
0.155	-1	79	0.0083
0.16	-1	79	0.0083
0.165	-1	79	0.0083
0.17	-1	79	0.0083
0.175	-1	79	0.0083
0.18	-2	79	0.0165
0.185	-2	79	0.0165
0.19	-1	79	0.0083
0.195	-1	79	0.0083
0.2	-1	79	0.0083
0.205	-1	79	0.0083
0.21	-1	79	0.0083
0.215	-1	79	0.0083
0.22	-2	79	0.0165
0.225	-1	79	0.0083
0.23	-1	79	0.0083
0.235	-1	79	0.0083
0.24	-1	79	0.0083
0.245	-1	79	0.0083
0.25	-1	79	0.0083
0.255	-1	79	0.0083
0.26	-1	79	0.0083
0.265	-2	79	0.0165
0.27	-2	79	0.0165
0.275	-3	79	0.0248
0.28	-3	79	0.0248
0.285	-3	79	0.0248
0.29	-2	79	0.0165
0.295	-2	79	0.0165
0.3	-1	79	0.0083
0.305	-3	79	0.0248
0.31	-3	79	0.0248
0.315	-3	79	0.0248
0.32	-4	79	0.0331
0.325	-4	79	0.0331
0.33	-4	79	0.0331
0.335	-6	79	0.0496
0.34	-5	79	0.0414
0.345	-5	79	0.0414
0.35	-6	79	0.0496
0.355	-5	79	0.0414
0.36	-5	79	0.0414
0.365	-4	79	0.0331
0.37	-3	79	0.0248
0.375	-3	79	0.0248
0.38	-3	79	0.0248
0.385	-1	79	0.0083
0.39	0	79	0
0.395	0	79	0
0.4	0	79	0
0.405	0	79	0
0.41	0	79	0
0.415	0	79	0
0.42	0	79	0
0.425	0	79	0
0.43	0	79	0
0.435	0	79	0
0.44	0	79	0
0.445	0	79	0
0.45	0	79	0
0.455	0	79	0
0.46	0	79	0
0.465	0	79	0
0.47	0	79	0
0.475	0	79	0
0.48	0	79	0
0.485	0	79	0
0.49	0	79	0
0.495	0	79	0
0.5	0	79	0
0.505	0	79	0
0.51	0	79	0
0.515	0	79	0
0.52	0	79	0
0.525	0	79	0
0.53	0	79	0
0.535	0	79	0
0.54	0	79	0
0.545	0	79	0
0.55	0	79	0
0.555	0	79	0
0.56	0	79	0
0.565	0	79	0
0.57	0	79	0
0.575	-1	79	0.0083
0.58	-1	79	0.0083
0.585	-3	79	0.0248
0.59	-4	79	0.0331
0.595	-4	79	0.0331
0.6	-5	79	0.0414
0.605	-6	79	0.0496
0.61	-6	79	0.0496
0.615	-6	79	0.0496
0.62	-5	79	0.0414
0.625	-5	79	0.0414
0.63	-3	79	0.0248
0.635	-2	79	0.0165
0.64	-2	79	0.0165
0.645	-2	79	0.0165
0.65	-1	79	0.0083
0.655	-2	79	0.0165
0.66	-2	79	0.0165
0.665	-1	79	0.0083
0.67	-1	79	0.0083
0.675	-1	79	0.0083
0.68	-1	79	0.0083
0.685	0	79	0
0.69	0	79	0
0.695	-1	79	0.0083
0.7	0	79	0
0.705	-2	79	0.0165
0.71	-1	79	0.0083
0.715	-1	79	0.0083
0.72	-2	79	0.0165
0.725	-1	79	0.0083
0.73	-2	79	0.0165
0.735	-2	79	0.0165
0.74	-1	79	0.0083
0.745	-2	79	0.0165
0.75	-1	79	0.0083
0.755	-1	79	0.0083
0.76	-1	79	0.0083
0.766	-1	79	0.0083
0.771	-1	79	0.0083
0.776	-1	79	0.0083
0.781	0	79	0
0.786	-1	79	0.0083
0.791	0	79	0
0.796	-1	79	0.0083
0.801	0	79	0
0.806	0	79	0
0.811	0	79	0
0.816	0	79	0
0.821	0	79	0
0.826	0	79	0
0.831	0	79	0
0.836	0	79	0
0.841	0	79	0
0.846	0	79	0
0.851	0	79	0
0.856	0	79	0
0.861	0	79	0
0.866	0	79	0
0.871	0	79	0
0.876	0	79	0
0.881	0	79	0
0.886	0	79	0
0.891	0	79	0
0.896	-1	79	0.0083
0.901	0	79	0
0.906	-1	79	0.0083
0.911	-1	79	0.0083
0.916	-1	79	0.0083
0.921	-1	79	0.0083
0.926	-1	79	0.0083
0.931	-1	79	0.0083
0.936	-1	79	0.0083
0.941	-1	79	0.0083
0.946	-2	79	0.0165
0.951	-1	79	0.0083
0.956	-1	79	0.0083
0.961	-2	79	0.0165
0.966	-1	79	0.0083
0.971	-1	79	0.0083
0.976	-3	79	0.0248
0.981	-2	79	0.0165
0.986	-2	79	0.0165
0.991	-2	79	0.0165
0.996	-2	79	0.0165
1.001	-1	79	0.0083
1.006	-1	79	0.0083
1.011	-1	79	0.0083
1.016	-1	79	0.0083
1.021	-1	79	0.0083
1.026	-1	79	0.0083
1.031	-1	79	0.0083
1.036	0	79	0
1.041	-1	79	0.0083
1.046	0	79	0
1.051	0	79	0
1.056	-1	79	0.0083
1.061	0	79	0
1.066	-1	79	0.0083
1.071	-1	79	0.0083
1.076	-1	79	0.0083
1.081	-1	79	0.0083
1.086	-2	79	0.0165
1.091	-1	79	0.0083
1.096	-2	79	0.0165
1.101	-1	79	0.0083
1.106	-2	79	0.0165
1.111	-2	79	0.0165
1.116	-2	79	0.0165
1.121	-2	79	0.0165
1.126	-4	79	0.0331
1.131	-3	79	0.0248
1.136	-3	79	0.0248
1.141	-5	75	0.0393
1.146	-5	75	0.0393
1.151	-5	75	0.0393
1.156	-6	75	0.0471
1.161	-5	75	0.0393
1.166	-5	75	0.0393
1.171	-5	75	0.0393
1.176	-4	75	0.0314
1.181	-3	75	0.0236
1.186	-2	75	0.0157
1.191	-1	75	0.0079
1.196	0	75	0
1.201	0	75	0
1.206	0	75	0
1.211	0	75	0
1.216	0	75	0
1.221	0	75	0
1.226	0	75	0
1.231	0	75	0
1.236	0	75	0
1.241	0	75	0
1.246	0	75	0
1.251	0	75	0
1.256	0	75	0
1.261	0	75	0
1.266	0	75	0
1.271	0	75	0
1.276	0	75	0
1.281	0	75	0
1.286	0	75	0
1.291	0	75	0
1.296	0	75	0
1.301	0	75	0
1.306	0	75	0
1.311	0	75	0
1.316	0	75	0
1.321	0	75	0
1.326	0	75	0
1.331	0	75	0
1.336	0	75	0
1.341	0	75	0
1.346	0	75	0
1.351	0	75	0
1.356	0	75	0
1.361	0	75	0
1.366	0	75	0
1.371	0	75	0
1.376	0	75	0
1.381	0	75	0
1.386	0	75	0
1.391	0	75	0
1.396	0	75	0
1.401	-2	75	0.0157
1.406	-3	75	0.0236
1.411	-4	75	0.0314
1.416	-5	75	0.0393
1.421	-6	75	0.0471
1.426	-6	75	0.0471
1.431	-6	75	0.0471
1.436	-7	75	0.055
1.441	-7	75	0.055
1.446	-6	75	0.0471
1.451	-6	75	0.0471
1.456	-4	75	0.0314
1.461	-4	75	0.0314
1.466	-3	75	0.0236
1.471	-2	75	0.0157
1.476	-2	75	0.0157
1.481	-2	75	0.0157
1.486	0	75	0
1.491	-1	75	0.0079
1.496	0	75	0
1.501	-1	75	0.0079
1.506	0	75	0
1.511	0	75	0
1.516	0	75	0
1.521	0	75	0
1.526	-1	75	0.0079
1.531	-1	75	0.0079
1.536	0	75	0
1.541	0	75	0
1.546	-1	75	0.0079
1.551	-1	75	0.0079
1.556	-1	75	0.0079
1.561	-1	75	0.0079
1.566	0	75	0
1.571	-1	75	0.0079
1.576	-1	75	0.0079
1.581	0	75	0
1.586	0	75	0
1.591	-1	75	0.0079
1.596	0	75	0
1.601	0	75	0
1.606	0	75	0
1.611	0	75	0
1.616	0	75	0
1.621	-1	75	0.0079
1.626	-1	75	0.0079
1.631	-1	75	0.0079
1.636	-1	75	0.0079
1.641	-1	75	0.0079
1.646	0	75	0
1.651	0	75	0
1.656	-1	75	0.0079
1.661	-1	75	0.0079
1.666	-1	75	0.0079
1.671	-1	75	0.0079
1.676	-1	75	0.0079
1.681	-1	75	0.0079
1.686	0	75	0
1.691	0	75	0
1.696	0	75	0
1.701	0	75	0
1.706	-1	75	0.0079
1.711	-1	75	0.0079
1.716	0	75	0
1.721	-1	75	0.0079
1.726	0	75	0
1.731	0	75	0
1.736	-1	75	0.0079
1.741	-1	75	0.0079
1.746	-1	75	0.0079
1.751	-1	75	0.0079
1.756	-1	75	0.0079
1.761	-1	75	0.0079
1.766	-2	75	0.0157
1.771	-1	75	0.0079
1.776	-2	75	0.0157
1.781	-2	75	0.0157
1.786	-2	75	0.0157
1.791	-1	75	0.0079
1.796	-2	75	0.0157
1.801	-1	75	0.0079
1.806	-1	75	0.0079
1.811	-2	75	0.0157
1.816	-2	75	0.0157
1.821	-2	75	0.0157
1.826	-2	75	0.0157
1.831	-2	75	0.0157
1.836	-2	75	0.0157
1.841	-2	75	0.0157
1.846	-2	75	0.0157
1.851	-1	75	0.0079
1.856	-1	75	0.0079
1.861	-1	75	0.0079
1.866	-1	75	0.0079
1.871	-1	75	0.0079
1.876	-1	75	0.0079
1.881	-1	75	0.0079
1.886	-1	75	0.0079
1.891	0	75	0
1.896	-1	75	0.0079
1.901	-1	75	0.0079
1.906	-1	75	0.0079
1.911	-1	75	0.0079
1.916	0	75	0
1.921	-1	75	0.0079
1.926	-2	75	0.0157
1.931	-1	75	0.0079
1.936	-1	75	0.0079
1.941	-2	75	0.0157
1.946	-1	75	0.0079
1.951	-2	75	0.0157
1.956	-2	75	0.0157
1.961	-2	75	0.0157
1.966	-2	75	0.0157
1.971	-3	75	0.0236
1.976	-3	75	0.0236
1.981	-2	75	0.0157
1.986	-4	75	0.0314
1.991	-4	75	0.0314
1.996	-4	75	0.0314
2.001	-5	75	0.0393
2.006	-5	75	0.0393
2.011	-4	75	0.0314
2.016	-4	75	0.0314
2.021	-3	75	0.0236
2.026	-2	75	0.0157
2.031	-3	75	0.0236
2.036	-2	75	0.0157
2.041	0	75	0
2.046	0	75	0
2.051	0	75	0
2.056	0	75	0
2.061	0	75	0
2.066	0	75	0
2.071	0	75	0
2.076	0	75	0
2.081	0	75	0
2.086	0	75	0
2.091	0	75	0
2.096	0	75	0
2.101	0	75	0
2.106	0	75	0
2.111	0	75	0
2.116	0	75	0
2.121	0	75	0
2.126	0	75	0
2.131	0	75	0
2.136	0	75	0
2.141	0	70	0
2.146	0	70	0
2.151	0	70	0
2.156	0	70	0
2.161	0	70	0
2.166	0	70	0
2.171	0	70	0
2.176	0	70	0
2.181	0	70	0
2.186	0	70	0
2.191	0	70	0
2.196	0	70	0
2.201	0	70	0
2.206	0	70	0
2.211	0	70	0
2.216	0	70	0
2.221	-1	70	0.0073
2.226	-2	70	0.0147
2.231	-3	70	0.022
2.236	-3	70	0.022
2.241	-4	70	0.0293
2.246	-5	70	0.0366
2.251	-6	70	0.044
2.256	-7	70	0.0513
2.261	-7	70	0.0513
2.266	-8	70	0.0586
2.271	-6	70	0.044
2.276	-6	70	0.044
2.281	-7	70	0.0513
2.286	-5	70	0.0366
2.291	-4	70	0.0293
2.297	-4	70	0.0293
2.302	-3	70	0.022
2.307	-2	70	0.0147
2.312	-1	70	0.0073
2.317	-1	70	0.0073
2.322	0	70	0
2.327	0	70	0
2.332	0	70	0
2.337	0	70	0
2.342	0	70	0
2.347	0	70	0
2.352	0	70	0
2.357	0	70	0
2.362	0	70	0
2.367	0	70	0
2.372	0	70	0
2.377	0	70	0
2.382	0	70	0
2.387	0	70	0
2.392	0	70	0
2.397	0	70	0
2.402	0	70	0
2.407	0	70	0
2.412	0	70	0
2.417	0	70	0
2.422	0	70	0
2.427	0	70	0
2.432	0	70	0
2.437	0	70	0
2.442	0	70	0
2.447	0	70	0
2.452	-1	70	0.0073
2.457	0	70	0
2.462	-1	70	0.0073
2.467	-1	70	0.0073
2.472	-1	70	0.0073
2.477	0	70	0
2.482	-1	70	0.0073
2.487	-1	70	0.0073
2.492	0	70	0
2.497	-2	70	0.0147
2.502	-3	70	0.022
2.507	-2	70	0.0147
2.512	-2	70	0.0147
2.517	-2	70	0.0147
2.522	-2	70	0.0147
2.527	-2	70	0.0147
2.532	-2	70	0.0147
2.537	-2	70	0.0147
2.542	-3	70	0.022
2.547	-4	70	0.0293
2.552	-3	70	0.022
2.557	-2	70	0.0147
2.562	-3	70	0.022
2.567	-3	70	0.022
2.572	-2	70	0.0147
2.577	-2	70	0.0147
2.582	-2	70	0.0147
2.587	-1	70	0.0073
2.592	-1	70	0.0073
2.597	-1	70	0.0073
2.602	-1	70	0.0073
2.607	-1	70	0.0073
2.612	-1	70	0.0073
2.617	0	70	0
2.622	0	70	0
2.627	-1	70	0.0073
2.632	0	70	0
2.637	0	70	0
2.642	-1	70	0.0073
2.647	0	70	0
2.652	0	70	0
2.657	-1	70	0.0073
2.662	-1	70	0.0073
2.667	-1	70	0.0073
2.672	0	70	0
2.677	0	70	0
2.682	0	70	0
2.687	0	70	0
2.692	-1	70	0.0073
2.697	-1	70	0.0073
2.702	-1	70	0.0073
2.707	-1	70	0.0073
2.712	-1	70	0.0073
2.717	-1	70	0.0073
2.722	-1	70	0.0073
2.727	-1	70	0.0073
2.732	-1	70	0.0073
2.737	-1	70	0.0073
2.742	-1	70	0.0073
2.747	-1	70	0.0073
2.752	-1	70	0.0073
2.757	-1	70	0.0073
2.762	-1	70	0.0073
2.767	-1	70	0.0073
2.772	-1	70	0.0073
2.777	-1	70	0.0073
2.782	-1	70	0.0073
2.787	-1	70	0.0073
2.792	-1	70	0.0073
2.797	-1	70	0.0073
2.802	-1	70	0.0073
2.807	-1	70	0.0073
2.812	-1	70	0.0073
2.817	-2	70	0.0147
2.822	-2	70	0.0147
2.827	-2	70	0.0147
2.832	-2	70	0.0147
2.837	-2	70	0.0147
2.842	-2	70	0.0147
2.847	-4	70	0.0293
2.852	-3	70	0.022
2.857	-3	70	0.022
2.862	-5	70	0.0366
2.867	-6	70	0.044
2.872	-5	70	0.0366
2.877	-5	70	0.0366
2.882	-6	70	0.044
2.887	-4	70	0.0293
2.892	-5	70	0.0366
2.897	-6	70	0.044
2.902	-4	70	0.0293
2.907	-3	70	0.022
2.912	-4	70	0.0293
2.917	-3	70	0.022
2.922	-2	70	0.0147
2.927	-1	70	0.0073
2.932	-1	70	0.0073
2.937	0	70	0
2.942	0	70	0
2.947	0	70	0
2.952	0	70	0
2.957	0	70	0
2.962	0	70	0
2.967	0	70	0
2.972	0	70	0
2.977	0	70	0
2.982	0	70	0
2.987	0	70	0
2.992	0	70	0
2.997	0	70	0
3.002	0	70	0
3.007	0	70	0
3.012	0	70	0
3.017	0	70	0
3.022	0	70	0
3.027	0	70	0
3.032	0	70	0
3.037	0	70	0
3.042	0	70	0
3.047	0	70	0
3.052	0	70	0
3.057	0	70	0
3.062	0	70	0
3.067	0	70	0
3.072	0	70	0
3.077	0	70	0
3.082	0	70	0
3.087	0	70	0
3.092	0	70	0
3.097	0	70	0
3.102	0	70	0
3.107	0	70	0
3.112	0	70	0
3.117	0	70	0
3.122	0	70	0
3.127	0	70	0
3.132	0	70	0
3.137	0	70	0
3.142	0	67	0
3.147	0	67	0
3.152	0	67	0
3.157	-1	67	0.007
3.162	-1	67	0.007
3.167	-1	67	0.007
3.172	-3	67	0.021
3.177	-4	67	0.0281
3.182	-4	67	0.0281
3.187	-5	67	0.0351
3.192	-6	67	0.0421
3.197	-5	67	0.0351
3.202	-5	67	0.0351
3.207	-7	67	0.0491
3.212	-6	67	0.0421
3.217	-5	67	0.0351
3.222	-5	67	0.0351
3.227	-4	67	0.0281
3.232	-2	67	0.014
3.237	-2	67	0.014
3.242	-1	67	0.007
3.247	-1	67	0.007
3.252	-1	67	0.007
3.257	0	67	0
3.262	0	67	0
3.267	0	67	0
3.272	0	67	0
3.277	0	67	0
3.282	0	67	0
3.287	0	67	0
3.292	0	67	0
3.297	0	67	0
3.302	0	67	0
3.307	-1	67	0.007
3.312	0	67	0
3.317	0	67	0
3.322	0	67	0
3.327	0	67	0
3.332	0	67	0
3.337	0	67	0
3.342	-1	67	0.007
3.347	0	67	0
3.352	0	67	0
3.357	-1	67	0.007
3.362	-1	67	0.007
3.367	-1	67	0.007
3.372	-1	67	0.007
3.377	-1	67	0.007
3.382	-1	67	0.007
3.387	-2	67	0.014
3.392	-2	67	0.014
3.397	-1	67	0.007
3.402	-2	67	0.014
3.407	-2	67	0.014
3.412	-2	67	0.014
3.417	-2	67	0.014
3.422	-2	67	0.014
3.427	-2	67	0.014
3.432	-2	67	0.014
3.437	-1	67	0.007
3.442	-1	67	0.007
3.447	-1	67	0.007
3.452	-1	67	0.007
3.457	-1	67	0.007
3.462	-1	67	0.007
3.467	-1	67	0.007
3.472	-1	67	0.007
3.477	0	67	0
3.482	-1	67	0.007
3.487	-1	67	0.007
3.492	-1	67	0.007
3.497	0	67	0
3.502	0	67	0
3.507	0	67	0
3.512	0	67	0
3.517	0	67	0
3.522	0	67	0
3.527	0	67	0
3.532	0	67	0
3.537	0	67	0
3.542	0	67	0
3.547	0	67	0
3.552	-1	67	0.007
3.557	-1	67	0.007
3.562	0	67	0
3.567	0	67	0
3.572	-1	67	0.007
3.577	-1	67	0.007
3.582	-1	67	0.007
3.587	-1	67	0.007
3.592	-1	67	0.007
3.597	-1	67	0.007
3.602	-1	67	0.007
3.607	-1	67	0.007
3.612	-1	67	0.007
3.617	-1	67	0.007
3.622	-1	67	0.007
3.627	-1	67	0.007
3.632	-1	67	0.007
3.637	-1	67	0.007
3.642	-2	67	0.014
3.647	-1	67	0.007
3.652	-2	67	0.014
3.657	-2	67	0.014
3.662	-1	67	0.007
3.667	-1	67	0.007
3.672	-2	67	0.014
3.677	-2	67	0.014
3.682	-1	67	0.007
3.687	-2	67	0.014
3.692	-1	67	0.007
3.697	-1	67	0.007
3.702	-1	67	0.007
3.707	-1	67	0.007
3.712	-1	67	0.007
3.717	0	67	0
3.722	-1	67	0.007
3.727	0	67	0
3.732	-1	67	0.007
3.737	-1	67	0.007
3.742	-1	67	0.007
3.747	-1	67	0.007
3.752	-1	67	0.007
3.757	-2	67	0.014
3.762	-1	67	0.007
3.767	-1	67	0.007
3.772	-2	67	0.014
3.777	-3	67	0.021
3.782	-2	67	0.014
3.787	-3	67	0.021
3.792	-4	67	0.0281
3.797	-3	67	0.021
3.802	-3	67	0.021
3.807	-5	67	0.0351
3.812	-5	67	0.0351
3.817	-4	67	0.0281
3.823	-6	67	0.0421
3.828	-7	67	0.0491
3.833	-4	67	0.0281
3.838	-3	67	0.021
3.843	-6	67	0.0421
3.848	-5	67	0.0351
3.853	-2	67	0.014
3.858	-3	67	0.021
3.863	-5	67	0.0351
3.868	-3	67	0.021
3.873	-2	67	0.014
3.878	-1	67	0.007
3.883	0	67	0
3.888	0	67	0
3.893	0	67	0
3.898	0	67	0
3.903	0	67	0
3.908	0	67	0
3.913	0	67	0
3.918	0	67	0
3.923	0	67	0
3.928	0	67	0
3.933	0	67	0
3.938	0	67	0
3.943	0	67	0
3.948	0	67	0
3.953	0	67	0
3.958	0	67	0
3.963	0	67	0
3.968	0	67	0
3.973	0	67	0
3.978	0	67	0
3.983	0	67	0
3.988	0	67	0
3.993	0	67	0
3.998	0	67	0
4.003	0	67	0
4.008	0	67	0
4.013	0	67	0
4.018	0	67	0
4.023	0	67	0
4.028	0	67	0
4.033	0	67	0
4.038	0	67	0
4.043	0	67	0
4.048	0	67	0
4.053	0	67	0
4.058	0	67	0
4.063	0	67	0
4.068	0	67	0
4.073	0	67	0
4.078	0	67	0
4.083	0	67	0
4.088	0	67	0
4.093	0	67	0
4.098	0	67	0
4.103	0	67	0
4.108	0	67	0
4.113	0	67	0
4.118	0	67	0
4.123	0	67	0
4.128	0	67	0
4.133	0	67	0
4.138	0	67	0
4.143	-1	62	0.0065
4.148	-1	62	0.0065
4.153	-2	62	0.013
4.158	-2	62	0.013
4.163	-2	62	0.013
4.168	-4	62	0.026
4.173	-6	62	0.039
4.178	-7	62	0.0454
4.183	-6	62	0.039
4.188	-7	62	0.0454
4.193	-7	62	0.0454
4.198	-5	62	0.0325
4.203	-4	62	0.026
4.208	-6	62	0.039
4.213	-6	62	0.039
4.218	-2	62	0.013
4.223	-3	62	0.0195
4.228	-5	62	0.0325
4.233	-2	62	0.013
4.238	0	62	0
4.243	-1	62	0.0065
4.248	-1	62	0.0065
4.253	0	62	0
4.258	0	62	0
4.263	-1	62	0.0065
4.268	-1	62	0.0065
4.273	0	62	0
4.278	-1	62	0.0065
4.283	0	62	0
4.288	0	62	0
4.293	0	62	0
4.298	-1	62	0.0065
4.303	0	62	0
4.308	0	62	0
4.313	0	62	0
4.318	0	62	0
4.323	0	62	0
4.328	0	62	0
4.333	-1	62	0.0065
4.338	0	62	0
4.343	0	62	0
4.348	0	62	0
4.353	-1	62	0.0065
4.358	0	62	0
4.363	0	62	0
4.368	-1	62	0.0065
4.373	0	62	0
4.378	0	62	0
4.383	-1	62	0.0065
4.388	-1	62	0.0065
4.393	0	62	0
4.398	-1	62	0.0065
4.403	-1	62	0.0065
4.408	-1	62	0.0065
4.413	0	62	0
4.418	-1	62	0.0065
4.423	-1	62	0.0065
4.428	0	62	0
4.433	0	62	0
4.438	-1	62	0.0065
4.443	-1	62	0.0065
4.448	-1	62	0.0065
4.453	-1	62	0.0065
4.458	-1	62	0.0065
4.463	-1	62	0.0065
4.468	-1	62	0.0065
4.473	-2	62	0.013
4.478	-1	62	0.0065
4.483	-1	62	0.0065
4.488	-1	62	0.0065
4.493	-1	62	0.0065
4.498	-1	62	0.0065
4.503	0	62	0
4.508	-1	62	0.0065
4.513	-1	62	0.0065
4.518	-1	62	0.0065
4.523	-1	62	0.0065
4.528	-1	62	0.0065
4.533	-1	62	0.0065
4.538	0	62	0
4.543	-1	62	0.0065
4.548	-2	62	0.013
4.553	-1	62	0.0065
4.558	-1	62	0.0065
4.563	-2	62	0.013
4.568	-2	62	0.013
4.573	-1	62	0.0065
4.578	-2	62	0.013
4.583	-3	62	0.0195
4.588	-2	62	0.013
4.593	-1	62	0.0065
4.598	-2	62	0.013
4.603	-1	62	0.0065
4.608	0	62	0
4.613	-1	62	0.0065
4.618	-2	62	0.013
4.623	-1	62	0.0065
4.628	-1	62	0.0065
4.633	-2	62	0.013
4.638	-2	62	0.013
4.643	-1	62	0.0065
4.648	-2	62	0.013
4.653	-2	62	0.013
4.658	-2	62	0.013
4.663	-1	62	0.0065
4.668	-2	62	0.013
4.673	-2	62	0.013
4.678	-1	62	0.0065
4.683	0	62	0
4.688	-2	62	0.013
4.693	-2	62	0.013
4.698	-1	62	0.0065
4.703	-1	62	0.0065
4.708	-2	62	0.013
4.713	-1	62	0.0065
4.718	0	62	0
4.723	-1	62	0.0065
4.728	-2	62	0.013
4.733	-1	62	0.0065
4.738	-1	62	0.0065
4.743	-2	62	0.013
4.748	-2	62	0.013
4.753	-1	62	0.0065
4.758	-1	62	0.0065
4.763	-2	62	0.013
4.768	-2	62	0.013
4.773	-2	62	0.013
4.778	-3	62	0.0195
4.783	-3	62	0.0195
4.788	-1	62	0.0065
4.793	-2	62	0.013
4.798	-4	62	0.026
4.803	-4	62	0.026
4.808	-2	62	0.013
4.813	-3	62	0.0195
4.818	-6	62	0.039
4.823	-4	62	0.026
4.828	-2	62	0.013
4.833	-5	62	0.0325
4.838	-6	62	0.039
4.843	-3	62	0.0195
4.848	-2	62	0.013
4.853	-5	62	0.0325
4.858	-5	62	0.0325
4.863	-2	62	0.013
4.868	-2	62	0.013
4.873	-2	62	0.013
4.878	-2	62	0.013
4.883	-1	62	0.0065
4.888	0	62	0
4.893	0	62	0
4.898	0	62	0
4.903	0	62	0
4.908	0	62	0
4.913	0	62	0
4.918	0	62	0
4.923	0	62	0
4.928	0	62	0
4.933	0	62	0
4.938	0	62	0
4.943	0	62	0
4.948	0	62	0
4.953	0	62	0
4.958	0	62	0
4.963	0	62	0
4.968	0	62	0
4.973	0	62	0
4.978	0	62	0
4.983	0	62	0
4.988	0	62	0
4.993	0	62	0
4.998	0	62	0
5.003	0	62	0
5.008	0	62	0
5.013	0	62	0
5.018	0	62	0
5.023	0	62	0
5.028	0	62	0
5.033	0	62	0
5.038	0	62	0
5.043	0	62	0
5.048	0	62	0
5.053	0	62	0
5.058	0	62	0
5.063	0	62	0
5.068	0	62	0
5.073	0	62	0
5.078	0	62	0
5.083	0	62	0
5.088	0	62	0
5.093	0	62	0
5.098	0	62	0
5.103	0	62	0
5.108	0	62	0
5.113	0	62	0
5.118	0	62	0
5.123	0	62	0
5.128	0	62	0
5.133	-2	62	0.013
5.138	-3	62	0.0195
5.143	-3	58	0.0182
5.148	-4	58	0.0243
5.153	-7	58	0.0425
5.158	-8	58	0.0486
5.163	-6	58	0.0364
5.168	-6	58	0.0364
5.173	-9	58	0.0547
5.178	-9	58	0.0547
5.183	-7	58	0.0425
5.188	-7	58	0.0425
5.193	-7	58	0.0425
5.198	-4	58	0.0243
5.203	-3	58	0.0182
5.208	-3	58	0.0182
5.213	-1	58	0.0061
5.218	-1	58	0.0061
5.223	0	58	0
5.228	0	58	0
5.233	0	58	0
5.238	0	58	0
5.243	0	58	0
5.248	0	58	0
5.253	0	58	0
5.258	0	58	0
5.263	0	58	0
5.268	0	58	0
5.273	0	58	0
5.278	0	58	0
5.283	0	58	0
5.288	0	58	0
5.293	0	58	0
5.298	0	58	0
5.303	0	58	0
5.308	0	58	0
5.313	0	58	0
5.318	0	58	0
5.323	0	58	0
5.328	0	58	0
5.333	0	58	0
5.338	0	58	0
5.343	0	58	0
5.349	0	58	0
5.354	0	58	0
5.359	0	58	0
5.364	0	58	0
5.369	0	58	0
5.374	0	58	0
5.379	0	58	0
5.384	0	58	0
5.389	0	58	0
5.394	0	58	0
5.399	-1	58	0.0061
5.404	0	58	0
5.409	0	58	0
5.414	0	58	0
5.419	-1	58	0.0061
5.424	-1	58	0.0061
5.429	0	58	0
5.434	-1	58	0.0061
5.439	-1	58	0.0061
5.444	-1	58	0.0061
5.449	0	58	0
5.454	-1	58	0.0061
5.459	-2	58	0.0121
5.464	-2	58	0.0121
5.469	-2	58	0.0121
5.474	-2	58	0.0121
5.479	-3	58	0.0182
5.484	-2	58	0.0121
5.489	-2	58	0.0121
5.494	-3	58	0.0182
5.499	-3	58	0.0182
5.504	-3	58	0.0182
5.509	-2	58	0.0121
5.514	-3	58	0.0182
5.519	-3	58	0.0182
5.524	-2	58	0.0121
5.529	-2	58	0.0121
5.534	-2	58	0.0121
5.539	-1	58	0.0061
5.544	-2	58	0.0121
5.549	-1	58	0.0061
5.554	-1	58	0.0061
5.559	-1	58	0.0061
5.564	0	58	0
5.569	0	58	0
5.574	-1	58	0.0061
5.579	-1	58	0.0061
5.584	0	58	0
5.589	0	58	0
5.594	-1	58	0.0061
5.599	0	58	0
5.604	0	58	0
5.609	0	58	0
5.614	-1	58	0.0061
5.619	-1	58	0.0061
5.624	0	58	0
5.629	-1	58	0.0061
5.634	-1	58	0.0061
5.639	0	58	0
5.644	0	58	0
5.649	-1	58	0.0061
5.654	-1	58	0.0061
5.659	-1	58	0.0061
5.664	0	58	0
5.669	-1	58	0.0061
5.674	-2	58	0.0121
5.679	0	58	0
5.684	0	58	0
5.689	-1	58	0.0061
5.694	-2	58	0.0121
5.699	-1	58	0.0061
5.704	-1	58	0.0061
5.709	-3	58	0.0182
5.714	-3	58	0.0182
5.719	-2	58	0.0121
5.724	-2	58	0.0121
5.729	-2	58	0.0121
5.734	-2	58	0.0121
5.739	-1	58	0.0061
5.744	-1	58	0.0061
5.749	-2	58	0.0121
5.754	-2	58	0.0121
5.759	-1	58	0.0061
5.764	-1	58	0.0061
5.769	-2	58	0.0121
5.774	-1	58	0.0061
5.779	-1	58	0.0061
5.784	-1	58	0.0061
5.789	-2	58	0.0121
5.794	-1	58	0.0061
5.799	0	58	0
5.804	-1	58	0.0061
5.809	-1	58	0.0061
5.814	-1	58	0.0061
5.819	0	58	0
5.824	-1	58	0.0061
5.829	-1	58	0.0061
5.834	-1	58	0.0061
5.839	0	58	0
5.844	-1	58	0.0061
5.849	-2	58	0.0121
5.854	-1	58	0.0061
5.859	-1	58	0.0061
5.864	-1	58	0.0061
5.869	-1	58	0.0061
5.874	-1	58	0.0061
5.879	0	58	0
5.884	-1	58	0.0061
5.889	-2	58	0.0121
5.894	-1	58	0.0061
5.899	-1	58	0.0061
5.904	-2	58	0.0121
5.909	-4	58	0.0243
5.914	-3	58	0.0182
5.919	-2	58	0.0121
5.924	-5	58	0.0304
5.929	-5	58	0.0304
5.934	-4	58	0.0243
5.939	-2	58	0.0121
5.944	-5	58	0.0304
5.949	-7	58	0.0425
5.954	-5	58	0.0304
5.959	-3	58	0.0182
5.964	-5	58	0.0304
5.969	-5	58	0.0304
5.974	-2	58	0.0121
5.979	-1	58	0.0061
5.984	-2	58	0.0121
5.989	-3	58	0.0182
5.994	0	58	0
5.999	0	58	0
6.004	0	58	0
6.009	0	58	0
6.014	0	58	0
6.019	0	58	0
6.024	0	58	0
6.029	0	58	0
6.034	0	58	0
6.039	0	58	0
6.044	0	58	0
6.049	0	58	0
6.054	0	58	0
6.059	0	58	0
6.064	0	58	0
6.069	0	58	0
6.074	0	58	0
6.079	0	58	0
6.084	0	58	0
6.089	0	58	0
6.094	0	58	0
6.099	0	58	0
6.104	0	58	0
6.109	0	58	0
6.114	0	58	0
6.119	0	58	0
6.124	0	58	0
6.129	0	58	0
6.134	0	58	0
6.139	0	58	0
6.144	0	54	0
6.149	0	54	0
6.154	0	54	0
6.159	0	54	0
6.164	0	54	0
6.169	0	54	0
6.174	0	54	0
6.179	0	54	0
6.184	0	54	0
6.189	0	54	0
6.194	0	54	0
6.199	0	54	0
6.204	0	54	0
6.209	0	54	0
6.214	0	54	0
6.219	-1	54	0.0057
6.224	-1	54	0.0057
6.229	-2	54	0.0113
6.234	-5	54	0.0283
6.239	-5	54	0.0283
6.244	-5	54	0.0283
6.249	-5	54	0.0283
6.254	-7	54	0.0396
6.259	-7	54	0.0396
6.264	-5	54	0.0283
6.269	-6	54	0.0339
6.274	-8	54	0.0452
6.279	-7	54	0.0396
6.284	-5	54	0.0283
6.289	-4	54	0.0226
6.294	-5	54	0.0283
6.299	-3	54	0.017
6.304	-1	54	0.0057
6.309	-1	54	0.0057
6.314	-1	54	0.0057
6.319	0	54	0
6.324	0	54	0
6.329	0	54	0
6.334	0	54	0
6.339	0	54	0
6.344	0	54	0
6.349	0	54	0
6.354	0	54	0
6.359	0	54	0
6.364	0	54	0
6.369	0	54	0
6.374	0	54	0
6.379	0	54	0
6.384	0	54	0
6.389	0	54	0
6.394	0	54	0
6.399	0	54	0
6.404	0	54	0
6.409	0	54	0
6.414	0	54	0
6.419	0	54	0
6.424	0	54	0
6.429	0	54	0
6.434	0	54	0
6.439	0	54	0
6.444	0	54	0
6.449	0	54	0
6.454	0	54	0
6.459	0	54	0
6.464	0	54	0
6.469	0	54	0
6.474	0	54	0
6.479	0	54	0
6.484	0	54	0
6.489	0	54	0
6.494	0	54	0
6.499	0	54	0
6.504	0	54	0
6.509	0	54	0
6.514	0	54	0
6.519	0	54	0
6.524	-2	54	0.0113
6.529	-1	54	0.0057
6.534	-1	54	0.0057
6.539	-2	54	0.0113
6.544	-2	54	0.0113
6.549	-3	54	0.017
6.554	-2	54	0.0113
6.559	-2	54	0.0113
6.564	-4	54	0.0226
6.569	-3	54	0.017
6.574	-2	54	0.0113
6.579	-3	54	0.017
6.584	-3	54	0.017
6.589	-5	54	0.0283
6.594	-4	54	0.0226
6.599	-3	54	0.017
6.604	-4	54	0.0226
6.609	-3	54	0.017
6.614	-3	54	0.017
6.619	-2	54	0.0113
6.624	-3	54	0.017
6.629	-3	54	0.017
6.634	-1	54	0.0057
6.639	-1	54	0.0057
6.644	-2	54	0.0113
6.649	-2	54	0.0113
6.654	0	54	0
6.659	0	54	0
6.664	0	54	0
6.669	-1	54	0.0057
6.674	0	54	0
6.679	0	54	0
6.684	0	54	0
6.689	0	54	0
6.694	0	54	0
6.699	0	54	0
6.704	0	54	0
6.709	0	54	0
6.714	0	54	0
6.719	0	54	0
6.724	0	54	0
6.729	0	54	0
6.734	0	54	0
6.739	0	54	0
6.744	0	54	0
6.749	0	54	0
6.754	0	54	0
6.759	0	54	0
6.764	0	54	0
6.769	0	54	0
6.774	0	54	0
6.779	-1	54	0.0057
6.784	0	54	0
6.789	0	54	0
6.794	-1	54	0.0057
6.799	-1	54	0.0057
6.804	-1	54	0.0057
6.809	-1	54	0.0057
6.814	-1	54	0.0057
6.819	-1	54	0.0057
6.824	-1	54	0.0057
6.829	-1	54	0.0057
6.834	-1	54	0.0057
6.839	-1	54	0.0057
6.844	-1	54	0.0057
6.849	-1	54	0.0057
6.854	-2	54	0.0113
6.859	-2	54	0.0113
6.864	-1	54	0.0057
6.869	-1	54	0.0057
6.874	-2	54	0.0113
6.88	-2	54	0.0113
6.885	-3	54	0.017
6.89	-2	54	0.0113
6.895	-2	54	0.0113
6.9	-3	54	0.017
6.905	-4	54	0.0226
6.91	-2	54	0.0113
6.915	-1	54	0.0057
6.92	-2	54	0.0113
6.925	-2	54	0.0113
6.93	-1	54	0.0057
6.935	-1	54	0.0057
6.94	-1	54	0.0057
6.945	-2	54	0.0113
6.95	-2	54	0.0113
6.955	-1	54	0.0057
6.96	-1	54	0.0057
6.965	-2	54	0.0113
6.97	-1	54	0.0057
6.975	-1	54	0.0057
6.98	0	54	0
6.985	-1	54	0.0057
6.99	-1	54	0.0057
6.995	-1	54	0.0057
7	-1	54	0.0057
7.005	-1	54	0.0057
7.01	-1	54	0.0057
7.015	0	54	0
7.02	-1	54	0.0057
7.025	0	54	0
7.03	-1	54	0.0057
7.035	-1	54	0.0057
7.04	-1	54	0.0057
7.045	0	54	0
7.05	-1	54	0.0057
7.055	-1	54	0.0057
7.06	-1	54	0.0057
7.065	0	54	0
7.07	0	54	0
7.075	-3	54	0.017
7.08	-2	54	0.0113
7.085	-1	54	0.0057
7.09	-2	54	0.0113
7.095	-5	54	0.0283
7.1	-6	54	0.0339
7.105	-3	54	0.017
7.11	-3	54	0.017
7.115	-5	54	0.0283
7.12	-7	54	0.0396
7.125	-5	54	0.0283
7.13	-4	54	0.0226
7.135	-5	54	0.0283
7.14	-7	54	0.0396
7.145	-5	50	0.0262
7.15	-3	50	0.0157
7.155	-2	50	0.0105
7.16	-4	50	0.0209
7.165	-2	50	0.0105
7.17	0	50	0
7.175	0	50	0
7.18	-1	50	0.0052
7.185	-1	50	0.0052
7.19	0	50	0
7.195	0	50	0
7.2	0	50	0
7.205	0	50	0
7.21	0	50	0
7.215	0	50	0
7.22	0	50	0
7.225	0	50	0
7.23	0	50	0
7.235	0	50	0
7.24	0	50	0
7.245	0	50	0
7.25	0	50	0
7.255	0	50	0
7.26	0	50	0
7.265	0	50	0
7.27	0	50	0
7.275	0	50	0
7.28	0	50	0
7.285	0	50	0
7.29	0	50	0
7.295	0	50	0
7.3	0	50	0
7.305	0	50	0
7.31	0	50	0
7.315	0	50	0
7.32	0	50	0
7.325	0	50	0
7.33	0	50	0
7.335	0	50	0
7.34	0	50	0
7.345	0	50	0
7.35	0	50	0
7.355	0	50	0
7.36	0	50	0
7.365	0	50	0
7.37	0	50	0
7.375	0	50	0
7.38	0	50	0
7.385	0	50	0
7.39	0	50	0
7.395	0	50	0
7.4	0	50	0
7.405	0	50	0
7.41	-1	50	0.0052
7.415	0	50	0
7.42	0	50	0
7.425	-1	50	0.0052
7.43	-2	50	0.0105
7.435	-4	50	0.0209
7.44	-3	50	0.0157
7.445	-2	50	0.0105
7.45	-4	50	0.0209
7.455	-6	50	0.0314
7.46	-7	50	0.0366
7.465	-5	50	0.0262
7.47	-4	50	0.0209
7.475	-6	50	0.0314
7.48	-7	50	0.0366
7.485	-6	50	0.0314
7.49	-2	50	0.0105
7.495	-2	50	0.0105
7.5	-4	50	0.0209
7.505	-4	50	0.0209
7.51	-1	50	0.0052
7.515	0	50	0
7.52	0	50	0
7.525	0	50	0
7.53	0	50	0
7.535	0	50	0
7.54	0	50	0
7.545	0	50	0
7.55	0	50	0
7.555	0	50	0
7.56	0	50	0
7.565	0	50	0
7.57	0	50	0
7.575	0	50	0
7.58	0	50	0
7.585	0	50	0
7.59	0	50	0
7.595	0	50	0
7.6	0	50	0
7.605	0	50	0
7.61	0	50	0
7.615	0	50	0
7.62	0	50	0
7.625	0	50	0
7.63	0	50	0
7.635	0	50	0
7.64	0	50	0
7.645	0	50	0
7.65	0	50	0
7.655	0	50	0
7.66	0	50	0
7.665	0	50	0
7.67	0	50	0
7.675	0	50	0
7.68	0	50	0
7.685	-1	50	0.0052
7.69	-1	50	0.0052
7.695	-1	50	0.0052
7.7	-1	50	0.0052
7.705	-2	50	0.0105
7.71	-3	50	0.0157
7.715	-4	50	0.0209
7.72	-2	50	0.0105
7.725	-2	50	0.0105
7.73	-4	50	0.0209
7.735	-5	50	0.0262
7.74	-4	50	0.0209
7.745	-2	50	0.0105
7.75	-3	50	0.0157
7.755	-5	50	0.0262
7.76	-5	50	0.0262
7.765	-2	50	0.0105
7.77	-1	50	0.0052
7.775	-2	50	0.0105
7.78	-4	50	0.0209
7.785	-2	50	0.0105
7.79	-1	50	0.0052
7.795	0	50	0
7.8	-2	50	0.0105
7.805	-2	50	0.0105
7.81	0	50	0
7.815	0	50	0
7.82	0	50	0
7.825	-1	50	0.0052
7.83	0	50	0
7.835	0	50	0
7.84	0	50	0
7.845	0	50	0
7.85	0	50	0
7.855	0	50	0
7.86	0	50	0
7.865	0	50	0
7.87	0	50	0
7.875	0	50	0
7.88	0	50	0
7.885	0	50	0
7.89	0	50	0
7.895	0	50	0
7.9	0	50	0
7.905	0	50	0
7.91	0	50	0
7.915	0	50	0
7.92	0	50	0
7.925	0	50	0
7.93	0	50	0
7.935	0	50	0
7.94	0	50	0
7.945	-1	50	0.0052
7.95	0	50	0
7.955	0	50	0
7.96	0	50	0
7.965	-1	50	0.0052
7.97	-1	50	0.0052
7.975	0	50	0
7.98	0	50	0
7.985	-1	50	0.0052
7.99	-2	50	0.0105
7.995	-1	50	0.0052
8	-1	50	0.0052
8.005	-1	50	0.0052
8.01	-2	50	0.0105
8.015	-2	50	0.0105
8.02	-2	50	0.0105
8.025	-2	50	0.0105
8.03	-3	50	0.0157
8.035	-3	50	0.0157
8.04	-2	50	0.0105
8.045	-1	50	0.0052
8.05	-1	50	0.0052
8.055	-2	50	0.0105
8.06	-2	50	0.0105
8.065	-2	50	0.0105
8.07	-2	50	0.0105
8.075	-2	50	0.0105
8.08	-2	50	0.0105
8.085	-2	50	0.0105
8.09	-2	50	0.0105
8.095	-1	50	0.0052
8.1	-1	50	0.0052
8.105	-2	50	0.0105
8.11	-1	50	0.0052
8.115	-1	50	0.0052
8.12	-1	50	0.0052
8.125	-1	50	0.0052
8.13	-1	50	0.0052
8.135	0	50	0
8.14	0	50	0
8.145	0	45	0
8.15	0	45	0
8.155	-1	45	0.0047
8.16	0	45	0
8.165	-1	45	0.0047
8.17	0	45	0
8.175	0	45	0
8.18	-1	45	0.0047
8.185	-1	45	0.0047
8.19	0	45	0
8.195	-1	45	0.0047
8.2	-1	45	0.0047
8.205	-1	45	0.0047
8.21	-1	45	0.0047
8.215	-1	45	0.0047
8.22	-1	45	0.0047
8.225	-1	45	0.0047
8.23	-1	45	0.0047
8.235	-1	45	0.0047
8.24	-1	45	0.0047
8.245	-1	45	0.0047
8.25	-1	45	0.0047
8.255	-2	45	0.0094
8.26	-1	45	0.0047
8.265	-1	45	0.0047
8.27	-1	45	0.0047
8.275	-1	45	0.0047
8.28	-2	45	0.0094
8.285	-1	45	0.0047
8.29	-1	45	0.0047
8.295	-1	45	0.0047
8.3	-1	45	0.0047
8.305	-2	45	0.0094
8.31	-1	45	0.0047
8.315	-1	45	0.0047
8.32	-1	45	0.0047
8.325	-1	45	0.0047
8.33	-1	45	0.0047
8.335	0	45	0
8.34	-1	45	0.0047
8.345	-1	45	0.0047
8.35	-2	45	0.0094
8.355	-3	45	0.0141
8.36	-2	45	0.0094
8.365	-1	45	0.0047
8.37	-2	45	0.0094
8.375	-3	45	0.0141
8.38	-2	45	0.0094
8.385	-1	45	0.0047
8.39	-1	45	0.0047
8.395	-2	45	0.0094
8.4	-3	45	0.0141
8.406	-3	45	0.0141
8.411	-2	45	0.0094
8.416	-1	45	0.0047
8.421	-2	45	0.0094
8.426	-4	45	0.0188
8.431	-4	45	0.0188
8.436	-2	45	0.0094
8.441	-2	45	0.0094
8.446	-3	45	0.0141
8.451	-5	45	0.0236
8.456	-4	45	0.0188
8.461	-2	45	0.0094
8.466	-2	45	0.0094
8.471	-2	45	0.0094
8.476	-4	45	0.0188
8.481	-2	45	0.0094
8.486	-1	45	0.0047
8.491	-1	45	0.0047
8.496	-2	45	0.0094
8.501	-1	45	0.0047
8.506	-1	45	0.0047
8.511	0	45	0
8.516	0	45	0
8.521	-1	45	0.0047
8.526	0	45	0
8.531	0	45	0
8.536	0	45	0
8.541	0	45	0
8.546	0	45	0
8.551	0	45	0
8.556	0	45	0
8.561	0	45	0
8.566	0	45	0
8.571	0	45	0
8.576	0	45	0
8.581	0	45	0
8.586	0	45	0
8.591	0	45	0
8.596	0	45	0
8.601	0	45	0
8.606	0	45	0
8.611	0	45	0
8.616	0	45	0
8.621	0	45	0
8.626	0	45	0
8.631	0	45	0
8.636	0	45	0
8.641	0	45	0
8.646	0	45	0
8.651	0	45	0
8.656	0	45	0
8.661	0	45	0
8.666	0	45	0
8.671	0	45	0
8.676	0	45	0
8.681	0	45	0
8.686	0	45	0
8.691	0	45	0
8.696	0	45	0
8.701	0	45	0
8.706	0	45	0
8.711	0	45	0
8.716	0	45	0
8.721	0	45	0
8.726	-1	45	0.0047
8.731	-1	45	0.0047
8.736	-1	45	0.0047
8.741	-1	45	0.0047
8.746	-2	45	0.0094
8.751	-3	45	0.0141
8.756	-4	45	0.0188
8.761	-3	45	0.0141
8.766	-2	45	0.0094
8.771	-3	45	0.0141
8.776	-3	45	0.0141
8.781	-5	45	0.0236
8.786	-5	45	0.0236
8.791	-4	45	0.0188
8.796	-2	45	0.0094
8.801	-3	45	0.0141
8.806	-4	45	0.0188
8.811	-4	45	0.0188
8.816	-3	45	0.0141
8.821	-2	45	0.0094
8.826	-1	45	0.0047
8.831	-2	45	0.0094
8.836	-2	45	0.0094
8.841	-1	45	0.0047
8.846	0	45	0
8.851	0	45	0
8.856	-1	45	0.0047
8.861	-1	45	0.0047
8.866	-1	45	0.0047
8.871	0	45	0
8.876	0	45	0
8.881	-1	45	0.0047
8.886	-1	45	0.0047
8.891	0	45	0
8.896	0	45	0
8.901	0	45	0
8.906	0	45	0
8.911	-1	45	0.0047
8.916	0	45	0
8.921	0	45	0
8.926	0	45	0
8.931	0	45	0
8.936	-1	45	0.0047
8.941	-1	45	0.0047
8.946	0	45	0
8.951	0	45	0
8.956	-1	45	0.0047
8.961	0	45	0
8.966	-1	45	0.0047
8.971	-1	45	0.0047
8.976	0	45	0
8.981	-1	45	0.0047
8.986	-1	45	0.0047
8.991	-1	45	0.0047
8.996	0	45	0
9.001	0	45	0
9.006	0	45	0
9.011	0	45	0
9.016	-1	45	0.0047
9.021	0	45	0
9.026	0	45	0
9.031	0	45	0
9.036	0	45	0
9.041	0	45	0
9.046	0	45	0
9.051	0	45	0
9.056	0	45	0
9.061	-1	45	0.0047
9.066	-1	45	0.0047
9.071	-1	45	0.0047
9.076	0	45	0
9.081	0	45	0
9.086	-1	45	0.0047
9.091	-1	45	0.0047
9.096	-1	45	0.0047
9.101	-1	45	0.0047
9.106	-1	45	0.0047
9.111	-1	45	0.0047
9.116	-1	45	0.0047
9.121	-2	45	0.0094
9.126	-2	45	0.0094
9.131	-1	45	0.0047
9.136	-1	45	0.0047
9.141	-2	45	0.0094
9.146	-2	42	0.0088
9.151	-2	42	0.0088
9.156	-2	42	0.0088
9.161	-1	42	0.0044
9.166	-1	42	0.0044
9.171	-1	42	0.0044
9.176	-2	42	0.0088
9.181	-1	42	0.0044
9.186	-1	42	0.0044
9.191	-1	42	0.0044
9.196	-1	42	0.0044
9.201	-1	42	0.0044
9.206	0	42	0
9.211	0	42	0
9.216	0	42	0
9.221	0	42	0
9.226	0	42	0
9.231	0	42	0
9.236	0	42	0
9.241	0	42	0
9.246	0	42	0
9.251	0	42	0
9.256	0	42	0
9.261	0	42	0
9.266	0	42	0
9.271	0	42	0
9.276	0	42	0
9.281	0	42	0
9.286	0	42	0
9.291	0	42	0
9.296	0	42	0
9.301	0	42	0
9.306	0	42	0
9.311	0	42	0
9.316	0	42	0
9.321	0	42	0
9.326	0	42	0
9.331	0	42	0
9.336	0	42	0
9.341	-1	42	0.0044
9.346	-1	42	0.0044
9.351	-1	42	0.0044
9.356	-1	42	0.0044
9.361	-1	42	0.0044
9.366	-1	42	0.0044
9.371	-1	42	0.0044
9.376	-1	42	0.0044
9.381	-1	42	0.0044
9.386	-2	42	0.0088
9.391	-2	42	0.0088
9.396	-1	42	0.0044
9.401	-1	42	0.0044
9.406	-1	42	0.0044
9.411	-1	42	0.0044
9.416	-2	42	0.0088
9.421	-2	42	0.0088
9.426	-2	42	0.0088
9.431	-2	42	0.0088
9.436	-1	42	0.0044
9.441	-1	42	0.0044
9.446	-1	42	0.0044
9.451	-1	42	0.0044
9.456	-1	42	0.0044
9.461	-1	42	0.0044
9.466	-1	42	0.0044
9.471	-1	42	0.0044
9.476	-1	42	0.0044
9.481	-1	42	0.0044
9.486	-1	42	0.0044
9.491	0	42	0
9.496	0	42	0
9.501	-1	42	0.0044
9.506	-1	42	0.0044
9.511	-1	42	0.0044
9.516	-1	42	0.0044
9.521	0	42	0
9.526	-1	42	0.0044
9.531	-1	42	0.0044
9.536	-1	42	0.0044
9.541	-1	42	0.0044
9.546	-1	42	0.0044
9.551	-1	42	0.0044
9.556	-2	42	0.0088
9.561	-1	42	0.0044
9.566	-1	42	0.0044
9.571	-1	42	0.0044
9.576	-1	42	0.0044
9.581	-2	42	0.0088
9.586	-1	42	0.0044
9.591	-1	42	0.0044
9.596	-1	42	0.0044
9.601	-1	42	0.0044
9.606	-1	42	0.0044
9.611	-1	42	0.0044
9.616	-1	42	0.0044
9.621	-1	42	0.0044
9.626	0	42	0
9.631	0	42	0
9.636	-1	42	0.0044
9.641	-1	42	0.0044
9.646	-1	42	0.0044
9.651	-1	42	0.0044
9.656	-1	42	0.0044
9.661	-2	42	0.0088
9.666	-2	42	0.0088
9.671	-1	42	0.0044
9.676	-1	42	0.0044
9.681	-1	42	0.0044
9.686	-1	42	0.0044
9.691	-2	42	0.0088
9.696	-2	42	0.0088
9.701	-1	42	0.0044
9.706	-1	42	0.0044
9.711	-1	42	0.0044
9.716	-2	42	0.0088
9.721	-2	42	0.0088
9.726	-1	42	0.0044
9.731	-1	42	0.0044
9.736	-1	42	0.0044
9.741	-1	42	0.0044
9.746	-2	42	0.0088
9.751	-2	42	0.0088
9.756	-2	42	0.0088
9.761	-1	42	0.0044
9.766	-1	42	0.0044
9.771	-1	42	0.0044
9.776	-1	42	0.0044
9.781	-2	42	0.0088
9.786	-2	42	0.0088
9.791	-1	42	0.0044
9.796	-1	42	0.0044
9.801	-1	42	0.0044
9.806	-1	42	0.0044
9.811	-1	42	0.0044
9.816	-1	42	0.0044
9.821	0	42	0
9.826	-1	42	0.0044
9.831	-1	42	0.0044
9.836	-1	42	0.0044
9.841	0	42	0
9.846	0	42	0
9.851	0	42	0
9.856	0	42	0
9.861	-1	42	0.0044
9.866	-1	42	0.0044
9.871	-2	42	0.0088
9.876	-1	42	0.0044
9.881	-1	42	0.0044
9.886	-1	42	0.0044
9.891	-1	42	0.0044
9.896	-1	42	0.0044
9.901	-1	42	0.0044
9.906	0	42	0
9.911	-1	42	0.0044
9.916	-1	42	0.0044
9.921	-2	42	0.0088
9.926	-2	42	0.0088
9.932	-2	42	0.0088
9.937	-1	42	0.0044
9.942	-2	42	0.0088
9.947	-2	42	0.0088
9.952	-2	42	0.0088
9.957	-3	42	0.0132
9.962	-2	42	0.0088
9.967	-2	42	0.0088
9.972	-2	42	0.0088
9.977	-3	42	0.0132
9.982	-3	42	0.0132
9.987	-3	42	0.0132
9.992	-2	42	0.0088
9.997	-2	42	0.0088
[truncated: 52,965 more rows]
