# Supplementary material for: Load identification method for pepper harvesting drum based on dynamic chaotic characteristics of vibration-torque coupling
Source: PLoS One. 2026 Jun 29;21(6):e0352360. doi: 10.1371/journal.pone.0352360 (PMC13313362; doi:10.1371/journal.pone.0352360)
Supplement: S2 File — (ZIP) [file pone.0352360.s002.zip › S2 File. The raw data of the experiments/Speed change group-2024-09-20_200449.xlsx]

## Sheet: Data
Time/s	torque	speed	power
0	15	175	0.2749
0.005	16	175	0.2932
0.01	20	175	0.3665
0.015	21	175	0.3848
0.02	22	175	0.4031
0.025	22	175	0.4031
0.03	23	175	0.4215
0.035	24	175	0.4398
0.04	22	175	0.4031
0.045	22	175	0.4031
0.05	24	175	0.4398
0.055	23	175	0.4215
0.06	21	175	0.3848
0.065	21	175	0.3848
0.07	20	175	0.3665
0.075	19	175	0.3482
0.08	20	175	0.3665
0.086	20	175	0.3665
0.091	19	175	0.3482
0.096	18	175	0.3298
0.101	20	175	0.3665
0.106	20	175	0.3665
0.111	22	175	0.4031
0.116	21	175	0.3848
0.121	20	175	0.3665
0.126	20	175	0.3665
0.131	20	175	0.3665
0.136	19	175	0.3482
0.141	20	175	0.3665
0.146	18	175	0.3298
0.151	16	175	0.2932
0.156	18	175	0.3298
0.161	21	175	0.3848
0.166	19	175	0.3482
0.171	17	175	0.3115
0.176	17	175	0.3115
0.181	15	175	0.2749
0.186	14	175	0.2565
0.191	16	175	0.2932
0.196	18	175	0.3298
0.201	17	175	0.3115
0.206	15	175	0.2749
0.211	19	175	0.3482
0.216	19	175	0.3482
0.221	18	175	0.3298
0.226	18	175	0.3298
0.231	19	175	0.3482
0.236	19	175	0.3482
0.241	19	175	0.3482
0.246	20	175	0.3665
0.252	21	175	0.3848
0.257	21	175	0.3848
0.262	21	175	0.3848
0.267	21	175	0.3848
0.272	21	175	0.3848
0.277	19	175	0.3482
0.282	27	175	0.4948
0.287	15	175	0.2749
0.292	20	175	0.3665
0.297	18	175	0.3298
0.302	18	175	0.3298
0.307	17	175	0.3115
0.312	16	175	0.2932
0.317	14	175	0.2565
0.322	14	175	0.2565
0.327	13	175	0.2382
0.332	14	175	0.2565
0.337	14	175	0.2565
0.342	15	175	0.2749
0.347	20	175	0.3665
0.352	21	175	0.3848
0.357	20	175	0.3665
0.362	17	175	0.3115
0.367	18	175	0.3298
0.372	19	175	0.3482
0.377	17	175	0.3115
0.382	19	175	0.3482
0.387	20	175	0.3665
0.392	18	175	0.3298
0.397	18	175	0.3298
0.402	18	175	0.3298
0.407	19	175	0.3482
0.412	19	175	0.3482
0.418	18	175	0.3298
0.423	17	175	0.3115
0.428	17	175	0.3115
0.433	19	175	0.3482
0.438	19	175	0.3482
0.443	20	175	0.3665
0.448	19	175	0.3482
0.453	18	175	0.3298
0.458	15	175	0.2749
0.463	12	175	0.2199
0.468	9	175	0.1649
0.473	10	175	0.1832
0.478	12	175	0.2199
0.483	14	175	0.2565
0.488	16	175	0.2932
0.493	13	175	0.2382
0.498	12	175	0.2199
0.503	12	175	0.2199
0.508	14	175	0.2565
0.513	13	175	0.2382
0.518	13	175	0.2382
0.523	15	175	0.2749
0.528	15	175	0.2749
0.533	16	175	0.2932
0.538	18	175	0.3298
0.543	18	175	0.3298
0.548	17	175	0.3115
0.553	15	175	0.2749
0.558	16	175	0.2932
0.563	18	175	0.3298
0.568	18	175	0.3298
0.573	18	175	0.3298
0.579	19	175	0.3482
0.584	17	175	0.3115
0.589	17	175	0.3115
0.594	15	175	0.2749
0.599	13	175	0.2382
0.604	19	175	0.3482
0.609	21	175	0.3848
0.614	18	175	0.3298
0.619	18	175	0.3298
0.624	17	175	0.3115
0.629	16	175	0.2932
0.634	11	175	0.2016
0.639	8	175	0.1466
0.644	8	175	0.1466
0.649	8	175	0.1466
0.654	9	175	0.1649
0.659	7	175	0.1283
0.664	6	175	0.1099
0.669	7	175	0.1283
0.674	6	184	0.1156
0.679	9	184	0.1734
0.684	7	184	0.1349
0.689	8	184	0.1541
0.694	9	184	0.1734
0.699	8	184	0.1541
0.704	10	184	0.1927
0.709	11	184	0.2119
0.714	11	184	0.2119
0.719	11	184	0.2119
0.724	13	184	0.2505
0.729	14	184	0.2697
0.734	16	184	0.3083
0.739	16	184	0.3083
0.745	16	184	0.3083
0.75	16	184	0.3083
0.755	19	184	0.3661
0.76	21	184	0.4046
0.765	21	184	0.4046
0.77	19	184	0.3661
0.775	17	184	0.3275
0.78	15	184	0.289
0.785	12	184	0.2312
0.79	10	184	0.1927
0.795	7	184	0.1349
0.8	9	184	0.1734
0.805	10	184	0.1927
0.81	9	184	0.1734
0.815	8	184	0.1541
0.82	7	184	0.1349
0.825	7	184	0.1349
0.83	6	184	0.1156
0.835	6	184	0.1156
0.84	6	184	0.1156
0.845	5	184	0.0963
0.85	7	184	0.1349
0.855	9	184	0.1734
0.86	9	184	0.1734
0.865	10	184	0.1927
0.87	12	184	0.2312
0.875	13	184	0.2505
0.88	14	184	0.2697
0.885	14	184	0.2697
0.89	14	184	0.2697
0.895	15	184	0.289
0.9	16	184	0.3083
0.905	15	184	0.289
0.911	14	184	0.2697
0.916	13	184	0.2505
0.921	13	184	0.2505
0.926	20	184	0.3853
0.931	19	184	0.3661
0.936	16	184	0.3083
0.941	14	184	0.2697
0.946	13	184	0.2505
0.951	10	184	0.1927
0.956	7	184	0.1349
0.961	6	184	0.1156
0.966	4	184	0.0771
0.971	5	184	0.0963
0.976	6	184	0.1156
0.981	3	184	0.0578
0.986	3	184	0.0578
0.991	3	184	0.0578
0.996	3	184	0.0578
1.001	2	184	0.0385
1.006	2	184	0.0385
1.011	3	184	0.0578
1.016	3	184	0.0578
1.021	3	184	0.0578
1.026	4	184	0.0771
1.031	4	184	0.0771
1.036	2	184	0.0385
1.041	3	184	0.0578
1.046	3	184	0.0578
1.051	4	184	0.0771
1.056	3	184	0.0578
1.061	3	184	0.0578
1.066	5	184	0.0963
1.071	7	184	0.1349
1.077	10	184	0.1927
1.082	14	184	0.2697
1.087	16	184	0.3083
1.092	17	184	0.3275
1.097	18	184	0.3468
1.102	15	184	0.289
1.107	15	184	0.289
1.112	16	184	0.3083
1.117	15	184	0.289
1.122	15	184	0.289
1.127	17	184	0.3275
1.132	15	184	0.289
1.137	10	184	0.1927
1.142	8	184	0.1541
1.147	6	184	0.1156
1.152	5	184	0.0963
1.157	2	184	0.0385
1.162	3	184	0.0578
1.167	2	184	0.0385
1.172	3	184	0.0578
1.177	4	184	0.0771
1.182	2	184	0.0385
1.187	4	184	0.0771
1.192	4	184	0.0771
1.197	3	184	0.0578
1.202	2	184	0.0385
1.207	4	184	0.0771
1.212	5	184	0.0963
1.217	6	184	0.1156
1.222	4	184	0.0771
1.227	5	184	0.0963
1.232	6	184	0.1156
1.237	6	184	0.1156
1.243	10	184	0.1927
1.248	13	184	0.2505
1.253	12	184	0.2312
1.258	14	184	0.2697
1.263	16	184	0.3083
1.268	16	184	0.3083
1.273	10	184	0.1927
1.278	9	184	0.1734
1.283	7	184	0.1349
1.288	7	184	0.1349
1.293	8	184	0.1541
1.298	6	184	0.1156
1.303	4	184	0.0771
1.308	4	184	0.0771
1.313	3	184	0.0578
1.318	3	184	0.0578
1.323	3	184	0.0578
1.328	2	184	0.0385
1.333	4	184	0.0771
1.338	2	184	0.0385
1.343	2	184	0.0385
1.348	3	184	0.0578
1.353	2	184	0.0385
1.358	2	184	0.0385
1.363	1	184	0.0193
1.368	2	184	0.0385
1.373	2	184	0.0385
1.378	1	184	0.0193
1.383	2	184	0.0385
1.388	2	184	0.0385
1.393	2	184	0.0385
1.398	2	184	0.0385
1.403	2	184	0.0385
1.409	1	184	0.0193
1.414	2	184	0.0385
1.419	1	184	0.0193
1.424	2	184	0.0385
1.429	2	184	0.0385
1.434	3	184	0.0578
1.439	4	184	0.0771
1.444	5	184	0.0963
1.449	6	184	0.1156
1.454	7	184	0.1349
1.459	8	184	0.1541
1.464	10	184	0.1927
1.469	12	184	0.2312
1.474	14	184	0.2697
1.479	14	184	0.2697
1.484	10	184	0.1927
1.489	9	184	0.1734
1.494	11	184	0.2119
1.499	11	184	0.2119
1.504	9	184	0.1734
1.509	9	184	0.1734
1.514	9	184	0.1734
1.519	8	184	0.1541
1.524	7	184	0.1349
1.529	9	184	0.1734
1.534	7	184	0.1349
1.539	4	184	0.0771
1.544	4	184	0.0771
1.549	4	184	0.0771
1.554	3	184	0.0578
1.559	5	184	0.0963
1.564	7	184	0.1349
1.57	3	184	0.0578
1.575	6	184	0.1156
1.58	6	184	0.1156
1.585	4	184	0.0771
1.59	2	184	0.0385
1.595	3	184	0.0578
1.6	3	184	0.0578
1.605	3	184	0.0578
1.61	4	184	0.0771
1.615	3	184	0.0578
1.62	2	184	0.0385
1.625	2	184	0.0385
1.63	3	184	0.0578
1.635	3	184	0.0578
1.64	2	184	0.0385
1.645	2	184	0.0385
1.65	2	184	0.0385
1.655	2	184	0.0385
1.66	2	184	0.0385
1.665	2	184	0.0385
1.67	2	184	0.0385
1.675	2	184	0.0385
1.68	2	189	0.0396
1.685	2	189	0.0396
1.69	2	189	0.0396
1.695	1	189	0.0198
1.7	1	189	0.0198
1.705	2	189	0.0396
1.71	1	189	0.0198
1.715	1	189	0.0198
1.72	2	189	0.0396
1.725	1	189	0.0198
1.73	1	189	0.0198
1.736	1	189	0.0198
1.741	1	189	0.0198
1.746	1	189	0.0198
1.751	1	189	0.0198
1.756	1	189	0.0198
1.761	1	189	0.0198
1.766	1	189	0.0198
1.771	2	189	0.0396
1.776	1	189	0.0198
1.781	1	189	0.0198
1.786	2	189	0.0396
1.791	2	189	0.0396
1.796	2	189	0.0396
1.801	2	189	0.0396
1.806	4	189	0.0792
1.811	3	189	0.0594
1.816	5	189	0.099
1.821	6	189	0.1187
1.826	9	189	0.1781
1.831	13	189	0.2573
1.836	15	189	0.2969
1.841	17	189	0.3364
1.846	17	189	0.3364
1.851	17	189	0.3364
1.856	16	189	0.3166
1.861	15	189	0.2969
1.866	13	189	0.2573
1.871	11	189	0.2177
1.876	10	189	0.1979
1.881	10	189	0.1979
1.886	14	189	0.2771
1.891	10	189	0.1979
1.896	7	189	0.1385
1.902	9	189	0.1781
1.907	6	189	0.1187
1.912	2	189	0.0396
1.917	3	189	0.0594
1.922	2	189	0.0396
1.927	2	189	0.0396
1.932	3	189	0.0594
1.937	2	189	0.0396
1.942	2	189	0.0396
1.947	2	189	0.0396
1.952	2	189	0.0396
1.957	2	189	0.0396
1.962	2	189	0.0396
1.967	2	189	0.0396
1.972	1	189	0.0198
1.977	2	189	0.0396
1.982	1	189	0.0198
1.987	2	189	0.0396
1.992	1	189	0.0198
1.997	2	189	0.0396
2.002	1	189	0.0198
2.007	2	189	0.0396
2.012	2	189	0.0396
2.017	2	189	0.0396
2.022	1	189	0.0198
2.027	2	189	0.0396
2.032	1	189	0.0198
2.037	2	189	0.0396
2.042	2	189	0.0396
2.047	1	189	0.0198
2.052	1	189	0.0198
2.057	1	189	0.0198
2.062	1	189	0.0198
2.068	2	189	0.0396
2.073	2	189	0.0396
2.078	2	189	0.0396
2.083	2	189	0.0396
2.088	4	189	0.0792
2.093	6	189	0.1187
2.098	9	189	0.1781
2.103	17	189	0.3364
2.108	23	189	0.4552
2.113	27	189	0.5343
2.118	24	189	0.475
2.123	25	189	0.4948
2.128	22	189	0.4354
2.133	22	189	0.4354
2.138	23	189	0.4552
2.143	20	189	0.3958
2.148	19	189	0.376
2.153	18	189	0.3562
2.158	18	189	0.3562
2.163	17	189	0.3364
2.168	14	189	0.2771
2.173	12	189	0.2375
2.178	12	189	0.2375
2.183	12	189	0.2375
2.188	10	189	0.1979
2.193	10	189	0.1979
2.198	9	189	0.1781
2.203	11	189	0.2177
2.208	18	189	0.3562
2.213	18	189	0.3562
2.218	15	189	0.2969
2.223	13	189	0.2573
2.228	14	189	0.2771
2.234	11	189	0.2177
2.239	9	189	0.1781
2.244	8	189	0.1583
2.249	9	189	0.1781
2.254	10	189	0.1979
2.259	8	189	0.1583
2.264	6	189	0.1187
2.269	7	189	0.1385
2.274	9	189	0.1781
2.279	9	189	0.1781
2.284	10	189	0.1979
2.289	12	189	0.2375
2.294	14	189	0.2771
2.299	14	189	0.2771
2.304	12	189	0.2375
2.309	16	189	0.3166
2.314	17	189	0.3364
2.319	18	189	0.3562
2.324	20	189	0.3958
2.329	21	189	0.4156
2.334	23	189	0.4552
2.339	22	189	0.4354
2.344	19	189	0.376
2.349	20	189	0.3958
2.354	23	189	0.4552
2.359	28	189	0.5541
2.364	27	189	0.5343
2.369	27	189	0.5343
2.374	25	189	0.4948
2.379	25	189	0.4948
2.384	24	189	0.475
2.389	21	189	0.4156
2.394	19	189	0.376
2.4	17	189	0.3364
2.405	17	189	0.3364
2.41	15	189	0.2969
2.415	15	189	0.2969
2.42	15	189	0.2969
2.425	15	189	0.2969
2.43	16	189	0.3166
2.435	18	189	0.3562
2.44	20	189	0.3958
2.445	22	189	0.4354
2.45	20	189	0.3958
2.455	18	189	0.3562
2.46	21	189	0.4156
2.465	20	189	0.3958
2.47	20	189	0.3958
2.475	21	189	0.4156
2.48	21	189	0.4156
2.485	22	189	0.4354
2.49	21	189	0.4156
2.495	21	189	0.4156
2.5	23	189	0.4552
2.505	23	189	0.4552
2.51	23	189	0.4552
2.515	23	189	0.4552
2.52	21	189	0.4156
2.525	27	189	0.5343
2.53	16	189	0.3166
2.535	20	189	0.3958
2.54	20	189	0.3958
2.545	20	189	0.3958
2.55	19	189	0.376
2.555	20	189	0.3958
2.561	20	189	0.3958
2.566	20	189	0.3958
2.571	22	189	0.4354
2.576	21	189	0.4156
2.581	23	189	0.4552
2.586	23	189	0.4552
2.591	22	189	0.4354
2.596	23	189	0.4552
2.601	25	189	0.4948
2.606	25	189	0.4948
2.611	25	189	0.4948
2.616	25	189	0.4948
2.621	28	189	0.5541
2.626	28	189	0.5541
2.631	27	189	0.5343
2.636	28	189	0.5541
2.641	27	189	0.5343
2.646	29	189	0.5739
2.651	29	189	0.5739
2.656	27	189	0.5343
2.661	28	189	0.5541
2.666	30	189	0.5937
2.671	30	189	0.5937
2.676	26	189	0.5146
2.681	27	189	0.5343
2.686	26	190	0.5173
2.691	27	190	0.5372
2.696	26	190	0.5173
2.701	26	190	0.5173
2.706	25	190	0.4974
2.711	25	190	0.4974
2.716	26	190	0.5173
2.721	24	190	0.4775
2.727	25	190	0.4974
2.732	23	190	0.4576
2.737	24	190	0.4775
2.742	24	190	0.4775
2.747	24	190	0.4775
2.752	24	190	0.4775
2.757	24	190	0.4775
2.762	22	190	0.4377
2.767	23	190	0.4576
2.772	22	190	0.4377
2.777	21	190	0.4178
2.782	20	190	0.3979
2.787	21	190	0.4178
2.792	20	190	0.3979
2.797	22	190	0.4377
2.802	21	190	0.4178
2.807	22	190	0.4377
2.812	22	190	0.4377
2.817	22	190	0.4377
2.822	21	190	0.4178
2.827	21	190	0.4178
2.832	25	190	0.4974
2.837	24	190	0.4775
2.842	17	190	0.3382
2.847	21	190	0.4178
2.852	19	190	0.378
2.857	19	190	0.378
2.862	20	190	0.3979
2.867	19	190	0.378
2.872	20	190	0.3979
2.877	20	190	0.3979
2.882	18	190	0.3581
2.887	22	190	0.4377
2.893	21	190	0.4178
2.898	20	190	0.3979
2.903	20	190	0.3979
2.908	33	190	0.6565
2.913	51	190	1.0147
2.918	60	190	1.1937
2.923	66	190	1.3131
2.928	68	190	1.3529
2.933	64	190	1.2733
2.938	58	190	1.1539
2.943	51	190	1.0147
2.948	42	190	0.8356
2.953	36	190	0.7162
2.958	31	190	0.6168
2.963	25	190	0.4974
2.968	22	190	0.4377
2.973	21	190	0.4178
2.978	18	190	0.3581
2.983	14	190	0.2785
2.988	12	190	0.2387
2.993	10	190	0.199
2.998	9	190	0.1791
3.003	7	190	0.1393
3.008	6	190	0.1194
3.013	6	190	0.1194
3.018	7	190	0.1393
3.023	10	190	0.199
3.028	14	190	0.2785
3.033	17	190	0.3382
3.038	19	190	0.378
3.043	24	190	0.4775
3.048	26	190	0.5173
3.053	35	190	0.6963
3.059	40	190	0.7958
3.064	43	190	0.8555
3.069	45	190	0.8953
3.074	45	190	0.8953
3.079	42	190	0.8356
3.084	33	190	0.6565
3.089	25	190	0.4974
3.094	22	190	0.4377
3.099	20	190	0.3979
3.104	20	190	0.3979
3.109	21	190	0.4178
3.114	24	190	0.4775
3.119	22	190	0.4377
3.124	23	190	0.4576
3.129	25	190	0.4974
3.134	24	190	0.4775
3.139	32	190	0.6366
3.144	38	190	0.756
3.149	38	190	0.756
3.154	32	190	0.6366
3.159	31	190	0.6168
3.164	24	190	0.4775
3.169	19	190	0.378
3.174	17	190	0.3382
3.179	16	190	0.3183
3.184	17	190	0.3382
3.189	15	190	0.2984
3.194	15	190	0.2984
3.199	18	190	0.3581
3.204	18	190	0.3581
3.209	18	190	0.3581
3.214	20	190	0.3979
3.219	22	190	0.4377
3.225	20	190	0.3979
3.23	23	190	0.4576
3.235	24	190	0.4775
3.24	24	190	0.4775
3.245	26	190	0.5173
3.25	28	190	0.5571
3.255	30	190	0.5969
3.26	31	190	0.6168
3.265	29	190	0.577
3.27	31	190	0.6168
3.275	34	190	0.6764
3.28	38	190	0.756
3.285	41	190	0.8157
3.29	40	190	0.7958
3.295	34	190	0.6764
3.3	29	190	0.577
3.305	25	190	0.4974
3.31	22	190	0.4377
3.315	18	190	0.3581
3.32	14	190	0.2785
3.325	12	190	0.2387
3.33	12	190	0.2387
3.335	12	190	0.2387
3.34	13	190	0.2586
3.345	14	190	0.2785
3.35	16	190	0.3183
3.355	20	190	0.3979
3.36	22	190	0.4377
3.365	22	190	0.4377
3.37	22	190	0.4377
3.375	23	190	0.4576
3.38	19	190	0.378
3.385	18	190	0.3581
3.391	20	190	0.3979
3.396	20	190	0.3979
3.401	21	190	0.4178
3.406	25	190	0.4974
3.411	26	190	0.5173
3.416	27	190	0.5372
3.421	28	190	0.5571
3.426	31	190	0.6168
3.431	33	190	0.6565
3.436	35	190	0.6963
3.441	41	190	0.8157
3.446	41	190	0.8157
3.451	38	190	0.756
3.456	31	190	0.6168
3.461	27	190	0.5372
3.466	19	190	0.378
3.471	14	190	0.2785
3.476	12	190	0.2387
3.481	10	190	0.199
3.486	8	190	0.1592
3.491	6	190	0.1194
3.496	5	190	0.0995
3.501	5	190	0.0995
3.506	4	190	0.0796
3.511	5	190	0.0995
3.516	7	190	0.1393
3.521	7	190	0.1393
3.526	7	190	0.1393
3.531	10	190	0.199
3.536	9	190	0.1791
3.541	11	190	0.2188
3.546	13	190	0.2586
3.552	17	190	0.3382
3.557	22	190	0.4377
3.562	22	190	0.4377
3.567	24	190	0.4775
3.572	26	190	0.5173
3.577	29	190	0.577
3.582	26	190	0.5173
3.587	27	190	0.5372
3.592	28	190	0.5571
3.597	28	190	0.5571
3.602	28	190	0.5571
3.607	30	190	0.5969
3.612	25	190	0.4974
3.617	18	190	0.3581
3.622	15	190	0.2984
3.627	14	190	0.2785
3.632	12	190	0.2387
3.637	10	190	0.199
3.642	11	190	0.2188
3.647	10	190	0.199
3.652	9	190	0.1791
3.657	11	190	0.2188
3.662	10	190	0.199
3.667	8	190	0.1592
3.672	8	190	0.1592
3.677	8	190	0.1592
3.682	8	190	0.1592
3.687	11	190	0.2188
3.692	13	200	0.2723
3.697	14	200	0.2932
3.702	16	200	0.3351
3.707	18	200	0.377
3.712	19	200	0.3979
3.718	21	200	0.4398
3.723	21	200	0.4398
3.728	20	200	0.4188
3.733	24	200	0.5026
3.738	20	200	0.4188
3.743	20	200	0.4188
3.748	18	200	0.377
3.753	17	200	0.356
3.758	13	200	0.2723
3.763	12	200	0.2513
3.768	10	200	0.2094
3.773	8	200	0.1675
3.778	9	200	0.1885
3.783	7	200	0.1466
3.788	5	200	0.1047
3.793	6	200	0.1257
3.798	5	200	0.1047
3.803	6	200	0.1257
3.808	5	200	0.1047
3.813	5	200	0.1047
3.818	4	200	0.0838
3.823	5	200	0.1047
3.828	5	200	0.1047
3.833	4	200	0.0838
3.838	5	200	0.1047
3.843	6	200	0.1257
3.848	6	200	0.1257
3.853	7	200	0.1466
3.858	5	200	0.1047
3.863	7	200	0.1466
3.868	11	200	0.2304
3.873	14	200	0.2932
3.878	17	200	0.356
3.884	20	200	0.4188
3.889	19	200	0.3979
3.894	19	200	0.3979
3.899	19	200	0.3979
3.904	21	200	0.4398
3.909	18	200	0.377
3.914	13	200	0.2723
3.919	11	200	0.2304
3.924	10	200	0.2094
3.929	9	200	0.1885
3.934	8	200	0.1675
3.939	6	200	0.1257
3.944	3	200	0.0628
3.949	3	200	0.0628
3.954	3	200	0.0628
3.959	3	200	0.0628
3.964	4	200	0.0838
3.969	2	200	0.0419
3.974	4	200	0.0838
3.979	6	200	0.1257
3.984	6	200	0.1257
3.989	8	200	0.1675
3.994	8	200	0.1675
3.999	9	200	0.1885
4.004	8	200	0.1675
4.009	9	200	0.1885
4.014	12	200	0.2513
4.019	12	200	0.2513
4.024	16	200	0.3351
4.029	23	200	0.4817
4.034	19	200	0.3979
4.039	17	200	0.356
4.044	14	200	0.2932
4.05	11	200	0.2304
4.055	9	200	0.1885
4.06	9	200	0.1885
4.065	7	200	0.1466
4.07	9	200	0.1885
4.075	6	200	0.1257
4.08	4	200	0.0838
4.085	3	200	0.0628
4.09	3	200	0.0628
4.095	3	200	0.0628
4.1	2	200	0.0419
4.105	3	200	0.0628
4.11	2	200	0.0419
4.115	1	200	0.0209
4.12	3	200	0.0628
4.125	2	200	0.0419
4.13	2	200	0.0419
4.135	2	200	0.0419
4.14	2	200	0.0419
4.145	1	200	0.0209
4.15	1	200	0.0209
4.155	2	200	0.0419
4.16	1	200	0.0209
4.165	1	200	0.0209
4.17	2	200	0.0419
4.175	2	200	0.0419
4.18	1	200	0.0209
4.185	3	200	0.0628
4.19	1	200	0.0209
4.195	2	200	0.0419
4.2	2	200	0.0419
4.205	3	200	0.0628
4.21	5	200	0.1047
4.216	6	200	0.1257
4.221	7	200	0.1466
4.226	8	200	0.1675
4.231	10	200	0.2094
4.236	11	200	0.2304
4.241	14	200	0.2932
4.246	18	200	0.377
4.251	17	200	0.356
4.256	15	200	0.3141
4.261	14	200	0.2932
4.266	11	200	0.2304
4.271	10	200	0.2094
4.276	12	200	0.2513
4.281	11	200	0.2304
4.286	9	200	0.1885
4.291	9	200	0.1885
4.296	9	200	0.1885
4.301	6	200	0.1257
4.306	8	200	0.1675
4.311	4	200	0.0838
4.316	8	200	0.1675
4.321	10	200	0.2094
4.326	8	200	0.1675
4.331	8	200	0.1675
4.336	7	200	0.1466
4.341	5	200	0.1047
4.346	2	200	0.0419
4.351	4	200	0.0838
4.356	3	200	0.0628
4.361	3	200	0.0628
4.366	3	200	0.0628
4.371	2	200	0.0419
4.376	2	200	0.0419
4.382	2	200	0.0419
4.387	3	200	0.0628
4.392	2	200	0.0419
4.397	3	200	0.0628
4.402	1	200	0.0209
4.407	1	200	0.0209
4.412	2	200	0.0419
4.417	2	200	0.0419
4.422	2	200	0.0419
4.427	2	200	0.0419
4.432	1	200	0.0209
4.437	2	200	0.0419
4.442	1	200	0.0209
4.447	1	200	0.0209
4.452	2	200	0.0419
4.457	2	200	0.0419
4.462	2	200	0.0419
4.467	1	200	0.0209
4.472	1	200	0.0209
4.477	1	200	0.0209
4.482	1	200	0.0209
4.487	1	200	0.0209
4.492	1	200	0.0209
4.497	1	200	0.0209
4.502	1	200	0.0209
4.507	1	200	0.0209
4.512	1	200	0.0209
4.517	1	200	0.0209
4.522	1	200	0.0209
4.527	1	200	0.0209
4.532	1	200	0.0209
4.537	2	200	0.0419
4.543	1	200	0.0209
4.548	2	200	0.0419
4.553	3	200	0.0628
4.558	1	200	0.0209
4.563	4	200	0.0838
4.568	7	200	0.1466
4.573	9	200	0.1885
4.578	12	200	0.2513
4.583	13	200	0.2723
4.588	15	200	0.3141
4.593	17	200	0.356
4.598	17	200	0.356
4.603	17	200	0.356
4.608	16	200	0.3351
4.613	18	200	0.377
4.618	25	200	0.5236
4.623	15	200	0.3141
4.628	12	200	0.2513
4.633	10	200	0.2094
4.638	6	200	0.1257
4.643	4	200	0.0838
4.648	4	200	0.0838
4.653	2	200	0.0419
4.658	3	200	0.0628
4.663	2	200	0.0419
4.668	2	200	0.0419
4.673	2	200	0.0419
4.678	2	200	0.0419
4.683	3	200	0.0628
4.688	1	200	0.0209
4.693	2	200	0.0419
4.698	1	205	0.0215
4.703	1	205	0.0215
4.709	2	205	0.0429
4.714	1	205	0.0215
4.719	1	205	0.0215
4.724	1	205	0.0215
4.729	1	205	0.0215
4.734	1	205	0.0215
4.739	1	205	0.0215
4.744	1	205	0.0215
4.749	1	205	0.0215
4.754	1	205	0.0215
4.759	1	205	0.0215
4.764	1	205	0.0215
4.769	0	205	0
4.774	0	205	0
4.779	1	205	0.0215
4.784	0	205	0
4.789	1	205	0.0215
4.794	0	205	0
4.799	0	205	0
4.804	1	205	0.0215
4.809	0	205	0
4.814	1	205	0.0215
4.819	0	205	0
4.824	0	205	0
4.829	1	205	0.0215
4.834	0	205	0
4.839	0	205	0
4.844	0	205	0
4.849	0	205	0
4.854	1	205	0.0215
4.859	0	205	0
4.864	1	205	0.0215
4.869	1	205	0.0215
4.875	1	205	0.0215
4.88	1	205	0.0215
4.885	1	205	0.0215
4.89	1	205	0.0215
4.895	0	205	0
4.9	1	205	0.0215
4.905	2	205	0.0429
4.91	2	205	0.0429
4.915	1	205	0.0215
4.92	1	205	0.0215
4.925	1	205	0.0215
4.93	1	205	0.0215
4.935	2	205	0.0429
4.94	4	205	0.0859
4.945	3	205	0.0644
4.95	3	205	0.0644
4.955	4	205	0.0859
4.96	4	205	0.0859
4.965	4	205	0.0859
4.97	5	205	0.1073
4.975	4	205	0.0859
4.98	7	205	0.1503
4.985	10	205	0.2147
4.99	11	205	0.2361
4.995	10	205	0.2147
5	9	205	0.1932
5.005	9	205	0.1932
5.01	9	205	0.1932
5.015	10	205	0.2147
5.02	9	205	0.1932
5.025	8	205	0.1717
5.03	8	205	0.1717
5.035	5	205	0.1073
5.041	4	205	0.0859
5.046	4	205	0.0859
5.051	4	205	0.0859
5.056	4	205	0.0859
5.061	5	205	0.1073
5.066	3	205	0.0644
5.071	3	205	0.0644
5.076	2	205	0.0429
5.081	2	205	0.0429
5.086	1	205	0.0215
5.091	1	205	0.0215
5.096	2	205	0.0429
5.101	1	205	0.0215
5.106	1	205	0.0215
5.111	1	205	0.0215
5.116	1	205	0.0215
5.121	0	205	0
5.126	1	205	0.0215
5.131	1	205	0.0215
5.136	1	205	0.0215
5.141	1	205	0.0215
5.146	1	205	0.0215
5.151	1	205	0.0215
5.156	2	205	0.0429
5.161	1	205	0.0215
5.166	1	205	0.0215
5.171	2	205	0.0429
5.176	2	205	0.0429
5.181	1	205	0.0215
5.186	2	205	0.0429
5.191	2	205	0.0429
5.196	3	205	0.0644
5.201	6	205	0.1288
5.207	4	205	0.0859
5.212	5	205	0.1073
5.217	7	205	0.1503
5.222	5	205	0.1073
5.227	6	205	0.1288
5.232	4	205	0.0859
5.237	4	205	0.0859
5.242	6	205	0.1288
5.247	6	205	0.1288
5.252	6	205	0.1288
5.257	5	205	0.1073
5.262	4	205	0.0859
5.267	3	205	0.0644
5.272	2	205	0.0429
5.277	2	205	0.0429
5.282	3	205	0.0644
5.287	2	205	0.0429
5.292	2	205	0.0429
5.297	3	205	0.0644
5.302	2	205	0.0429
5.307	2	205	0.0429
5.312	2	205	0.0429
5.317	2	205	0.0429
5.322	2	205	0.0429
5.327	2	205	0.0429
5.332	1	205	0.0215
5.337	2	205	0.0429
5.342	2	205	0.0429
5.347	1	205	0.0215
5.352	2	205	0.0429
5.357	1	205	0.0215
5.362	1	205	0.0215
5.368	2	205	0.0429
5.373	1	205	0.0215
5.378	1	205	0.0215
5.383	1	205	0.0215
5.388	1	205	0.0215
5.393	1	205	0.0215
5.398	1	205	0.0215
5.403	1	205	0.0215
5.408	1	205	0.0215
5.413	1	205	0.0215
5.418	1	205	0.0215
5.423	1	205	0.0215
5.428	1	205	0.0215
5.433	1	205	0.0215
5.438	2	205	0.0429
5.443	1	205	0.0215
5.448	1	205	0.0215
5.453	3	205	0.0644
5.458	4	205	0.0859
5.463	1	205	0.0215
5.468	4	205	0.0859
5.473	5	205	0.1073
5.478	5	205	0.1073
5.483	6	205	0.1288
5.488	8	205	0.1717
5.493	8	205	0.1717
5.498	12	205	0.2576
5.503	17	205	0.3649
5.508	22	205	0.4723
5.513	19	205	0.4079
5.518	16	205	0.3435
5.523	13	205	0.2791
5.528	10	205	0.2147
5.534	8	205	0.1717
5.539	7	205	0.1503
5.544	6	205	0.1288
5.549	5	205	0.1073
5.554	2	205	0.0429
5.559	2	205	0.0429
5.564	2	205	0.0429
5.569	2	205	0.0429
5.574	2	205	0.0429
5.579	2	205	0.0429
5.584	1	205	0.0215
5.589	1	205	0.0215
5.594	2	205	0.0429
5.599	2	205	0.0429
5.604	2	205	0.0429
5.609	1	205	0.0215
5.614	1	205	0.0215
5.619	1	205	0.0215
5.624	1	205	0.0215
5.629	1	205	0.0215
5.634	1	205	0.0215
5.639	1	205	0.0215
5.644	1	205	0.0215
5.649	1	205	0.0215
5.654	1	205	0.0215
5.659	1	205	0.0215
5.664	1	205	0.0215
5.669	1	205	0.0215
5.674	1	205	0.0215
5.679	1	205	0.0215
5.684	1	205	0.0215
5.689	1	205	0.0215
5.694	1	205	0.0215
5.7	1	205	0.0215
5.705	1	204	0.0214
5.71	0	204	0
5.715	0	204	0
5.72	1	204	0.0214
5.725	1	204	0.0214
5.73	1	204	0.0214
5.735	0	204	0
5.74	0	204	0
5.745	1	204	0.0214
5.75	1	204	0.0214
5.755	1	204	0.0214
5.76	0	204	0
5.765	1	204	0.0214
5.77	2	204	0.0427
5.775	1	204	0.0214
5.78	1	204	0.0214
5.785	1	204	0.0214
5.79	3	204	0.0641
5.795	4	204	0.0854
5.8	2	204	0.0427
5.805	5	204	0.1068
5.81	8	204	0.1709
5.815	10	204	0.2136
5.82	14	204	0.2991
5.825	16	204	0.3418
5.83	17	204	0.3631
5.835	18	204	0.3845
5.84	18	204	0.3845
5.845	17	204	0.3631
5.85	14	204	0.2991
5.855	10	204	0.2136
5.86	11	204	0.235
5.866	10	204	0.2136
5.871	9	204	0.1923
5.876	8	204	0.1709
5.881	7	204	0.1495
5.886	5	204	0.1068
5.891	4	204	0.0854
5.896	4	204	0.0854
5.901	1	204	0.0214
5.906	2	204	0.0427
5.911	2	204	0.0427
5.916	2	204	0.0427
5.921	1	204	0.0214
5.926	1	204	0.0214
5.931	1	204	0.0214
5.936	1	204	0.0214
5.941	2	204	0.0427
5.946	1	204	0.0214
5.951	2	204	0.0427
5.956	1	204	0.0214
5.961	1	204	0.0214
5.966	1	204	0.0214
5.971	1	204	0.0214
5.976	1	204	0.0214
5.981	1	204	0.0214
5.986	1	204	0.0214
5.991	1	204	0.0214
5.996	1	204	0.0214
6.001	1	204	0.0214
6.006	1	204	0.0214
6.011	0	204	0
6.016	1	204	0.0214
6.021	1	204	0.0214
6.026	1	204	0.0214
6.032	1	204	0.0214
6.037	1	204	0.0214
6.042	1	204	0.0214
6.047	2	204	0.0427
6.052	2	204	0.0427
6.057	1	204	0.0214
6.062	2	204	0.0427
6.067	4	204	0.0854
6.072	5	204	0.1068
6.077	6	204	0.1282
6.082	8	204	0.1709
6.087	9	204	0.1923
6.092	10	204	0.2136
6.097	18	204	0.3845
6.102	25	204	0.534
6.107	18	204	0.3845
6.112	18	204	0.3845
6.117	15	204	0.3204
6.122	12	204	0.2563
6.127	9	204	0.1923
6.132	9	204	0.1923
6.137	7	204	0.1495
6.142	8	204	0.1709
6.147	6	204	0.1282
6.152	3	204	0.0641
6.157	2	204	0.0427
6.162	2	204	0.0427
6.167	3	204	0.0641
6.172	2	204	0.0427
6.177	3	204	0.0641
6.182	2	204	0.0427
6.187	2	204	0.0427
6.192	2	204	0.0427
6.198	1	204	0.0214
6.203	2	204	0.0427
6.208	1	204	0.0214
6.213	2	204	0.0427
6.218	2	204	0.0427
6.223	1	204	0.0214
6.228	1	204	0.0214
6.233	1	204	0.0214
6.238	2	204	0.0427
6.243	1	204	0.0214
6.248	2	204	0.0427
6.253	1	204	0.0214
6.258	1	204	0.0214
6.263	2	204	0.0427
6.268	1	204	0.0214
6.273	1	204	0.0214
6.278	1	204	0.0214
6.283	1	204	0.0214
6.288	1	204	0.0214
6.293	1	204	0.0214
6.298	1	204	0.0214
6.303	2	204	0.0427
6.308	2	204	0.0427
6.313	1	204	0.0214
6.318	1	204	0.0214
6.323	2	204	0.0427
6.328	3	204	0.0641
6.333	6	204	0.1282
6.338	6	204	0.1282
6.343	13	204	0.2777
6.348	17	204	0.3631
6.353	19	204	0.4059
6.359	20	204	0.4272
6.364	20	204	0.4272
6.369	19	204	0.4059
6.374	18	204	0.3845
6.379	17	204	0.3631
6.384	15	204	0.3204
6.389	12	204	0.2563
6.394	15	204	0.3204
6.399	21	204	0.4486
6.404	16	204	0.3418
6.409	9	204	0.1923
6.414	7	204	0.1495
6.419	4	204	0.0854
6.424	2	204	0.0427
6.429	3	204	0.0641
6.434	2	204	0.0427
6.439	2	204	0.0427
6.444	3	204	0.0641
6.449	2	204	0.0427
6.454	2	204	0.0427
6.459	1	204	0.0214
6.464	3	204	0.0641
6.469	2	204	0.0427
6.474	2	204	0.0427
6.479	1	204	0.0214
6.484	1	204	0.0214
6.489	1	204	0.0214
6.494	1	204	0.0214
6.499	2	204	0.0427
6.504	1	204	0.0214
6.509	1	204	0.0214
6.514	2	204	0.0427
6.519	1	204	0.0214
6.525	1	204	0.0214
6.53	1	204	0.0214
6.535	2	204	0.0427
6.54	1	204	0.0214
6.545	1	204	0.0214
6.55	1	204	0.0214
6.555	1	204	0.0214
6.56	1	204	0.0214
6.565	1	204	0.0214
6.57	1	204	0.0214
6.575	1	204	0.0214
6.58	1	204	0.0214
6.585	1	204	0.0214
6.59	1	204	0.0214
6.595	1	204	0.0214
6.6	1	204	0.0214
6.605	1	204	0.0214
6.61	1	204	0.0214
6.615	1	204	0.0214
6.62	1	204	0.0214
6.625	2	204	0.0427
6.63	5	204	0.1068
6.635	7	204	0.1495
6.64	12	204	0.2563
6.645	18	204	0.3845
6.65	21	204	0.4486
6.655	21	204	0.4486
6.66	21	204	0.4486
6.665	21	204	0.4486
6.67	21	204	0.4486
6.675	20	204	0.4272
6.68	18	204	0.3845
6.685	17	204	0.3631
6.691	14	204	0.2991
6.696	20	204	0.4272
6.701	21	204	0.4486
6.706	14	204	0.2991
6.711	10	202	0.2115
6.716	6	202	0.1269
6.721	4	202	0.0846
6.726	3	202	0.0635
6.731	2	202	0.0423
6.736	2	202	0.0423
6.741	3	202	0.0635
6.746	2	202	0.0423
6.751	2	202	0.0423
6.756	2	202	0.0423
6.761	2	202	0.0423
6.766	2	202	0.0423
6.771	2	202	0.0423
6.776	1	202	0.0212
6.781	1	202	0.0212
6.786	1	202	0.0212
6.791	2	202	0.0423
6.796	1	202	0.0212
6.801	2	202	0.0423
6.806	1	202	0.0212
6.811	2	202	0.0423
6.816	2	202	0.0423
6.821	1	202	0.0212
6.826	1	202	0.0212
6.831	1	202	0.0212
6.836	1	202	0.0212
6.841	1	202	0.0212
6.846	1	202	0.0212
6.851	1	202	0.0212
6.857	1	202	0.0212
6.862	2	202	0.0423
6.867	1	202	0.0212
6.872	1	202	0.0212
6.877	0	202	0
6.882	1	202	0.0212
6.887	1	202	0.0212
6.892	1	202	0.0212
6.897	1	202	0.0212
6.902	1	202	0.0212
6.907	1	202	0.0212
6.912	1	202	0.0212
6.917	1	202	0.0212
6.922	1	202	0.0212
6.927	2	202	0.0423
6.932	4	202	0.0846
6.937	2	202	0.0423
6.942	8	202	0.1692
6.947	12	202	0.2538
6.952	19	202	0.4019
6.957	23	202	0.4865
6.962	22	202	0.4653
6.967	22	202	0.4653
6.972	22	202	0.4653
6.977	21	202	0.4442
6.982	21	202	0.4442
6.987	21	202	0.4442
6.992	21	202	0.4442
6.997	24	202	0.5076
7.002	17	202	0.3596
7.007	13	202	0.275
7.012	10	202	0.2115
7.017	6	202	0.1269
7.023	4	202	0.0846
7.028	4	202	0.0846
7.033	2	202	0.0423
7.038	3	202	0.0635
7.043	2	202	0.0423
7.048	2	202	0.0423
7.053	2	202	0.0423
7.058	2	202	0.0423
7.063	2	202	0.0423
7.068	2	202	0.0423
7.073	1	202	0.0212
7.078	1	202	0.0212
7.083	1	202	0.0212
7.088	2	202	0.0423
7.093	1	202	0.0212
7.098	2	202	0.0423
7.103	1	202	0.0212
7.108	1	202	0.0212
7.113	2	202	0.0423
7.118	1	202	0.0212
7.123	1	202	0.0212
7.128	1	202	0.0212
7.133	1	202	0.0212
7.138	1	202	0.0212
7.143	1	202	0.0212
7.148	1	202	0.0212
7.153	1	202	0.0212
7.158	1	202	0.0212
7.163	1	202	0.0212
7.168	1	202	0.0212
7.173	1	202	0.0212
7.178	1	202	0.0212
7.183	1	202	0.0212
7.189	1	202	0.0212
7.194	1	202	0.0212
7.199	1	202	0.0212
7.204	1	202	0.0212
7.209	1	202	0.0212
7.214	2	202	0.0423
7.219	2	202	0.0423
7.224	4	202	0.0846
7.229	8	202	0.1692
7.234	13	202	0.275
7.239	20	202	0.423
7.244	23	202	0.4865
7.249	21	202	0.4442
7.254	23	202	0.4865
7.259	20	202	0.423
7.264	20	202	0.423
7.269	20	202	0.423
7.274	18	202	0.3807
7.279	18	202	0.3807
7.284	16	202	0.3384
7.289	15	202	0.3173
7.294	20	202	0.423
7.299	17	202	0.3596
7.304	12	202	0.2538
7.309	10	202	0.2115
7.314	7	202	0.1481
7.319	5	202	0.1058
7.324	4	202	0.0846
7.329	2	202	0.0423
7.334	2	202	0.0423
7.339	3	202	0.0635
7.344	2	202	0.0423
7.35	2	202	0.0423
7.355	2	202	0.0423
7.36	2	202	0.0423
7.365	2	202	0.0423
7.37	1	202	0.0212
7.375	1	202	0.0212
7.38	1	202	0.0212
7.385	1	202	0.0212
7.39	2	202	0.0423
7.395	1	202	0.0212
7.4	1	202	0.0212
7.405	1	202	0.0212
7.41	2	202	0.0423
7.415	1	202	0.0212
7.42	1	202	0.0212
7.425	1	202	0.0212
7.43	1	202	0.0212
7.435	2	202	0.0423
7.44	1	202	0.0212
7.445	1	202	0.0212
7.45	1	202	0.0212
7.455	1	202	0.0212
7.46	1	202	0.0212
7.465	1	202	0.0212
7.47	1	202	0.0212
7.475	1	202	0.0212
7.48	1	202	0.0212
7.485	1	202	0.0212
7.49	1	202	0.0212
7.495	1	202	0.0212
7.5	1	202	0.0212
7.505	1	202	0.0212
7.51	2	202	0.0423
7.516	2	202	0.0423
7.521	6	202	0.1269
7.526	11	202	0.2327
7.531	20	202	0.423
7.536	22	202	0.4653
7.541	22	202	0.4653
7.546	21	202	0.4442
7.551	20	202	0.423
7.556	20	202	0.423
7.561	18	202	0.3807
7.566	17	202	0.3596
7.571	16	202	0.3384
7.576	15	202	0.3173
7.581	13	202	0.275
7.586	12	202	0.2538
7.591	17	202	0.3596
7.596	18	202	0.3807
7.601	12	202	0.2538
7.606	8	202	0.1692
7.611	6	202	0.1269
7.616	4	202	0.0846
7.621	3	202	0.0635
7.626	4	202	0.0846
7.631	3	202	0.0635
7.636	3	202	0.0635
7.641	2	202	0.0423
7.646	2	202	0.0423
7.651	1	202	0.0212
7.656	2	202	0.0423
7.661	2	202	0.0423
7.666	1	202	0.0212
7.671	2	202	0.0423
7.676	2	202	0.0423
7.682	1	202	0.0212
7.687	2	202	0.0423
7.692	1	202	0.0212
7.697	2	202	0.0423
7.702	1	202	0.0212
7.707	1	202	0.0212
7.712	2	202	0.0423
7.717	1	202	0.0212
7.722	1	202	0.0212
7.727	1	202	0.0212
7.732	2	202	0.0423
7.737	1	202	0.0212
7.742	2	202	0.0423
7.747	1	202	0.0212
7.752	1	202	0.0212
7.757	1	202	0.0212
7.762	1	202	0.0212
7.767	2	202	0.0423
7.772	1	202	0.0212
7.777	2	202	0.0423
7.782	2	202	0.0423
7.787	2	202	0.0423
7.792	2	202	0.0423
7.797	5	202	0.1058
7.802	7	202	0.1481
7.807	9	202	0.1904
7.812	16	202	0.3384
7.817	21	202	0.4442
7.822	18	202	0.3807
7.827	19	202	0.4019
7.832	19	202	0.4019
7.837	19	202	0.4019
7.842	19	202	0.4019
7.848	15	202	0.3173
7.853	12	202	0.2538
7.858	10	202	0.2115
7.863	11	202	0.2327
7.868	11	202	0.2327
7.873	9	202	0.1904
7.878	9	202	0.1904
7.883	7	202	0.1481
7.888	9	202	0.1904
7.893	11	202	0.2327
7.898	9	202	0.1904
7.903	7	202	0.1481
7.908	7	202	0.1481
7.913	5	202	0.1058
7.918	3	202	0.0635
7.923	3	202	0.0635
7.928	2	202	0.0423
7.933	3	202	0.0635
7.938	3	202	0.0635
7.943	2	202	0.0423
7.948	2	202	0.0423
7.953	2	202	0.0423
7.958	3	202	0.0635
7.963	3	202	0.0635
7.968	2	202	0.0423
7.973	2	202	0.0423
7.978	1	202	0.0212
7.983	2	202	0.0423
7.988	2	202	0.0423
7.993	2	202	0.0423
7.998	2	202	0.0423
8.003	1	202	0.0212
8.008	2	202	0.0423
8.014	1	202	0.0212
8.019	1	202	0.0212
8.024	1	202	0.0212
8.029	2	202	0.0423
8.034	2	202	0.0423
8.039	2	202	0.0423
8.044	2	202	0.0423
8.049	4	202	0.0846
8.054	3	202	0.0635
8.059	3	202	0.0635
8.064	4	202	0.0846
8.069	8	202	0.1692
8.074	8	202	0.1692
8.079	11	202	0.2327
8.084	14	202	0.2961
8.089	13	202	0.275
8.094	14	202	0.2961
8.099	17	202	0.3596
8.104	18	202	0.3807
8.109	18	202	0.3807
8.114	17	202	0.3596
8.119	15	202	0.3173
8.124	11	202	0.2327
8.129	10	202	0.2115
8.134	8	202	0.1692
8.139	9	202	0.1904
8.144	7	202	0.1481
8.149	5	202	0.1058
8.154	4	202	0.0846
8.159	7	202	0.1481
8.164	7	202	0.1481
8.169	6	202	0.1269
8.174	5	202	0.1058
8.18	5	202	0.1058
8.185	7	202	0.1481
8.19	10	202	0.2115
8.195	8	202	0.1692
8.2	8	202	0.1692
8.205	7	202	0.1481
8.21	7	202	0.1481
8.215	6	202	0.1269
8.22	3	202	0.0635
8.225	5	202	0.1058
8.23	5	202	0.1058
8.235	5	202	0.1058
8.24	5	202	0.1058
8.245	3	202	0.0635
8.25	3	202	0.0635
8.255	4	202	0.0846
8.26	4	202	0.0846
8.265	3	202	0.0635
8.27	4	202	0.0846
8.275	4	202	0.0846
8.28	3	202	0.0635
8.285	3	202	0.0635
8.29	2	202	0.0423
8.295	3	202	0.0635
8.3	1	202	0.0212
8.305	3	202	0.0635
8.31	2	202	0.0423
8.315	3	202	0.0635
8.32	3	202	0.0635
8.325	3	202	0.0635
8.33	5	202	0.1058
8.335	6	202	0.1269
8.341	9	202	0.1904
8.346	10	202	0.2115
8.351	12	202	0.2538
8.356	12	202	0.2538
8.361	9	202	0.1904
8.366	10	202	0.2115
8.371	10	202	0.2115
8.376	11	202	0.2327
8.381	12	202	0.2538
8.386	11	202	0.2327
8.391	9	202	0.1904
8.396	10	202	0.2115
8.401	9	202	0.1904
8.406	8	202	0.1692
8.411	8	202	0.1692
8.416	8	202	0.1692
8.421	6	202	0.1269
8.426	6	202	0.1269
8.431	5	202	0.1058
8.436	6	202	0.1269
8.441	7	202	0.1481
8.446	5	202	0.1058
8.451	4	202	0.0846
8.456	7	202	0.1481
8.461	8	202	0.1692
8.466	8	202	0.1692
8.471	8	202	0.1692
8.476	8	202	0.1692
8.481	6	202	0.1269
8.486	12	202	0.2538
8.491	12	202	0.2538
8.496	11	202	0.2327
8.501	12	202	0.2538
8.507	11	202	0.2327
8.512	10	202	0.2115
8.517	6	202	0.1269
8.522	6	202	0.1269
8.527	5	202	0.1058
8.532	5	202	0.1058
8.537	6	202	0.1269
8.542	4	202	0.0846
8.547	2	202	0.0423
8.552	3	202	0.0635
8.557	4	202	0.0846
8.562	2	202	0.0423
8.567	2	202	0.0423
8.572	2	202	0.0423
8.577	2	202	0.0423
8.582	2	202	0.0423
8.587	3	202	0.0635
8.592	2	202	0.0423
8.597	2	202	0.0423
8.602	2	202	0.0423
8.607	2	202	0.0423
8.612	1	202	0.0212
8.617	2	202	0.0423
8.622	2	202	0.0423
8.627	2	202	0.0423
8.632	3	202	0.0635
8.637	4	202	0.0846
8.642	4	202	0.0846
8.647	5	202	0.1058
8.652	6	202	0.1269
8.657	4	202	0.0846
8.662	7	202	0.1481
8.667	8	202	0.1692
8.673	9	202	0.1904
8.678	11	202	0.2327
8.683	12	202	0.2538
8.688	13	202	0.275
8.693	15	202	0.3173
8.698	16	202	0.3384
8.703	15	202	0.3173
8.708	13	202	0.275
8.713	13	202	0.275
8.718	12	202	0.2538
8.723	7	202	0.1481
8.728	7	202	0.1481
8.733	6	202	0.1269
8.738	7	202	0.1481
8.743	5	202	0.1058
8.748	5	202	0.1058
8.753	5	202	0.1058
8.758	7	202	0.1481
8.763	6	202	0.1269
8.768	5	202	0.1058
8.773	7	202	0.1481
8.778	5	202	0.1058
8.783	7	202	0.1481
8.788	10	202	0.2115
8.793	7	202	0.1481
8.798	8	202	0.1692
8.803	8	202	0.1692
8.808	6	202	0.1269
8.813	4	202	0.0846
8.818	4	202	0.0846
8.823	4	202	0.0846
8.828	3	202	0.0635
8.833	5	202	0.1058
8.839	5	202	0.1058
8.844	3	202	0.0635
8.849	3	202	0.0635
8.854	4	202	0.0846
8.859	4	202	0.0846
8.864	4	202	0.0846
8.869	4	202	0.0846
8.874	4	202	0.0846
8.879	3	202	0.0635
8.884	4	202	0.0846
8.889	3	202	0.0635
8.894	3	202	0.0635
8.899	2	202	0.0423
8.904	2	202	0.0423
8.909	2	202	0.0423
8.914	3	202	0.0635
8.919	2	202	0.0423
8.924	4	202	0.0846
8.929	4	202	0.0846
8.934	5	202	0.1058
8.939	5	202	0.1058
8.944	8	202	0.1692
8.949	9	202	0.1904
8.954	9	202	0.1904
8.959	8	202	0.1692
8.964	11	202	0.2327
8.969	11	202	0.2327
8.974	11	202	0.2327
8.979	13	202	0.275
8.984	10	202	0.2115
8.989	9	202	0.1904
8.994	10	202	0.2115
8.999	8	202	0.1692
9.005	7	202	0.1481
9.01	7	202	0.1481
9.015	5	202	0.1058
9.02	5	202	0.1058
9.025	5	202	0.1058
9.03	3	202	0.0635
9.035	5	202	0.1058
9.04	5	202	0.1058
9.045	4	202	0.0846
9.05	3	202	0.0635
9.055	5	202	0.1058
9.06	7	202	0.1481
9.065	6	202	0.1269
9.07	7	202	0.1481
9.075	7	202	0.1481
9.08	6	202	0.1269
9.085	12	202	0.2538
9.09	12	202	0.2538
9.095	13	202	0.275
9.1	14	202	0.2961
9.105	12	202	0.2538
9.11	9	202	0.1904
9.115	9	202	0.1904
9.12	8	202	0.1692
9.125	6	202	0.1269
9.13	7	202	0.1481
9.135	7	202	0.1481
9.14	4	202	0.0846
9.145	3	202	0.0635
9.15	4	202	0.0846
9.155	4	202	0.0846
9.16	3	202	0.0635
9.165	3	202	0.0635
9.171	2	202	0.0423
9.176	1	202	0.0212
9.181	3	202	0.0635
9.186	2	202	0.0423
9.191	2	202	0.0423
9.196	2	202	0.0423
9.201	2	202	0.0423
9.206	2	202	0.0423
9.211	1	202	0.0212
9.216	1	202	0.0212
9.221	2	202	0.0423
9.226	2	202	0.0423
9.231	2	202	0.0423
9.236	2	202	0.0423
9.241	3	202	0.0635
9.246	2	202	0.0423
9.251	2	202	0.0423
9.256	2	202	0.0423
9.261	5	202	0.1058
9.266	5	202	0.1058
9.271	6	202	0.1269
9.276	7	202	0.1481
9.281	8	202	0.1692
9.286	8	202	0.1692
9.291	11	202	0.2327
9.296	11	202	0.2327
9.301	12	202	0.2538
9.306	12	202	0.2538
9.311	14	202	0.2961
9.316	13	202	0.275
9.321	11	202	0.2327
9.326	10	202	0.2115
9.332	8	202	0.1692
9.337	7	202	0.1481
9.342	5	202	0.1058
9.347	5	202	0.1058
9.352	7	202	0.1481
9.357	7	202	0.1481
9.362	5	202	0.1058
9.367	6	202	0.1269
9.372	6	202	0.1269
9.377	5	202	0.1058
9.382	9	202	0.1904
9.387	9	202	0.1904
9.392	6	202	0.1269
9.397	7	202	0.1481
9.402	7	202	0.1481
9.407	6	202	0.1269
9.412	5	202	0.1058
9.417	5	202	0.1058
9.422	5	202	0.1058
9.427	5	202	0.1058
9.432	6	202	0.1269
9.437	4	202	0.0846
9.442	3	202	0.0635
9.447	3	202	0.0635
9.452	3	202	0.0635
9.457	3	202	0.0635
9.462	3	202	0.0635
9.467	4	202	0.0846
9.472	3	202	0.0635
9.477	3	202	0.0635
9.482	4	202	0.0846
9.487	2	202	0.0423
9.492	3	202	0.0635
9.498	2	202	0.0423
9.503	2	202	0.0423
9.508	2	202	0.0423
9.513	3	202	0.0635
9.518	2	202	0.0423
9.523	3	202	0.0635
9.528	5	202	0.1058
9.533	5	202	0.1058
9.538	5	202	0.1058
9.543	6	202	0.1269
9.548	5	202	0.1058
9.553	4	202	0.0846
9.558	5	202	0.1058
9.563	6	202	0.1269
9.568	7	202	0.1481
9.573	9	202	0.1904
9.578	10	202	0.2115
9.583	10	202	0.2115
9.588	10	202	0.2115
9.593	11	202	0.2327
9.598	9	202	0.1904
9.603	9	202	0.1904
9.608	9	202	0.1904
9.613	9	202	0.1904
9.618	8	202	0.1692
9.623	5	202	0.1058
9.628	4	202	0.0846
9.633	5	202	0.1058
9.638	4	202	0.0846
9.643	3	202	0.0635
9.648	3	202	0.0635
9.653	4	202	0.0846
9.658	4	202	0.0846
9.664	4	202	0.0846
9.669	5	202	0.1058
9.674	5	202	0.1058
9.679	7	202	0.1481
9.684	9	202	0.1904
9.689	7	202	0.1481
9.694	9	202	0.1904
9.699	8	202	0.1692
9.704	8	202	0.1692
9.709	6	202	0.1269
9.714	6	202	0.1269
9.719	6	202	0.1269
9.724	5	202	0.1058
9.729	6	202	0.1269
9.734	5	202	0.1058
9.739	3	202	0.0635
9.744	4	202	0.0846
9.749	4	202	0.0846
9.754	5	202	0.1058
9.759	4	202	0.0846
9.764	4	202	0.0846
9.769	4	202	0.0846
9.774	2	202	0.0423
9.779	3	202	0.0635
9.784	4	202	0.0846
9.789	3	202	0.0635
9.794	2	202	0.0423
9.799	3	202	0.0635
9.804	3	202	0.0635
9.809	2	202	0.0423
9.814	2	202	0.0423
9.819	3	202	0.0635
9.824	4	202	0.0846
9.83	4	202	0.0846
9.835	5	202	0.1058
9.84	6	202	0.1269
9.845	5	202	0.1058
9.85	4	202	0.0846
9.855	5	202	0.1058
9.86	8	202	0.1692
9.865	7	202	0.1481
9.87	9	202	0.1904
9.875	9	202	0.1904
9.88	9	202	0.1904
9.885	9	202	0.1904
9.89	9	202	0.1904
9.895	9	202	0.1904
9.9	9	202	0.1904
9.905	8	202	0.1692
9.91	10	202	0.2115
9.915	8	202	0.1692
9.92	8	202	0.1692
9.925	5	202	0.1058
9.93	6	202	0.1269
9.935	5	202	0.1058
9.94	4	202	0.0846
9.945	3	202	0.0635
9.95	6	202	0.1269
9.955	8	202	0.1692
9.96	4	202	0.0846
9.965	6	202	0.1269
9.97	6	202	0.1269
9.975	5	202	0.1058
9.98	9	202	0.1904
9.985	11	202	0.2327
9.99	9	202	0.1904
9.996	10	202	0.2115
10.001	10	202	0.2115
10.006	9	202	0.1904
10.011	6	202	0.1269
10.016	7	202	0.1481
10.021	6	202	0.1269
10.026	6	202	0.1269
10.031	6	202	0.1269
10.036	3	202	0.0635
10.041	3	202	0.0635
10.046	5	202	0.1058
10.051	5	202	0.1058
[truncated: 19,669 more rows]
