# Supplementary material for: Load identification method for pepper harvesting drum based on dynamic chaotic characteristics of vibration-torque coupling
Source: PLoS One. 2026 Jun 29;21(6):e0352360. doi: 10.1371/journal.pone.0352360 (PMC13313362; doi:10.1371/journal.pone.0352360)
Supplement: S2 File — (ZIP) [file pone.0352360.s002.zip › S2 File. The raw data of the experiments/Vibration dataset for model evaluation..xlsx]

## Sheet: Sheet1
time	vibration	torque
0	0.259346	0
0.005	0.66067	0
0.01	0.621042	1
0.015	0.618532	0
0.02	0.458282	0
0.025	0.0592534	2
0.03	0.382204	1
0.035	0.0370151	3
0.04	0.0606582	2
0.045	0.0812346	3
0.05	0.0202337	4
0.055	0.63444	4
0.06	0.729664	6
0.065	0.312346	9
0.07	0.480931	13
0.075	0.455001	19
0.08	0.38462	21
0.085	0.203408	20
0.09	0.334361	18
0.095	0.0727111	15
0.1	0.090392	10
0.105	1.25677	6
0.11	0.386976	6
0.115	0.191483	5
0.12	0.825435	3
0.125	0.243301	4
0.13	0.315772	1
0.135	0.0509697	0
0.14	0.51954	1
0.145	0.452431	1
0.15	0.491674	0
0.155	0.162049	1
0.16	0.571443	1
0.165	0.0449133	1
0.17	0.0377775	2
0.175	0.281147	2
0.18	0.584944	0
0.185	0.331569	0
0.19	0.0263415	0
0.195	0.707674	1
0.2	0.637901	0
0.205	0.404348	1
0.21	0.762875	1
0.215	0.48339	1
0.22	0.231814	3
0.225	0.0373749	5
0.23	0.439659	5
0.235	0.3318	5
0.24	0.226657	6
0.245	0.564239	10
0.25	0.0169528	13
0.255	0.20752	15
0.26	0.242804	18
0.265	0.33622	21
0.27	0.450358	21
0.275	0.154811	19
0.28	0.0421978	16
0.285	0.0851066	13
0.29	0.0278663	10
0.295	0.274217	9
0.3	0.00310958	8
0.305	0.156978	7
0.31	0.068445	5
0.315	0.0100226	5
0.32	0.497336	2
0.325	0.308757	1
0.33	0.419699	1
0.335	0.575041	0
0.34	0.195852	0
0.345	0.251662	0
0.35	0.0701583	0
0.355	0.0505243	0
0.36	0.281413	1
0.365	0.00774397	1
0.37	0.175953	1
0.375	0.0396964	3
0.38	0.12673	2
0.385	0.118627	3
0.39	0.714818	4
0.395	0.583839	4
0.4	0.0220069	6
0.405	0.407612	8
0.41	0.70136	9
0.415	0.877887	9
0.42	0.943539	11
0.425	1.00397	13
0.43	0.624049	15
0.435	0.723676	17
0.44	0.117993	18
0.445	0.503238	20
0.45	0.915964	20
0.455	0.885794	19
0.46	0.341865	16
0.465	0.793072	14
0.47	0.413977	19
0.475	0.262019	24
0.48	0.111919	20
0.485	0.136051	16
0.49	0.178882	11
0.495	0.18266	6
0.5	0.461357	4
0.505	0.0538908	3
0.51	0.320767	2
0.515	0.736885	2
0.52	0.0481257	1
0.525	0.548768	1
0.53	0.0203622	1
0.535	0.500891	1
0.54	0.0240628	0
0.545	0.115877	1
0.55	0.149885	1
0.555	0.360626	1
0.56	0.909351	2
0.565	0.660773	4
0.57	0.295033	4
0.575	0.160036	6
0.58	0.381133	5
0.585	0.688819	6
0.59	0.271724	7
0.595	0.0904091	9
0.6	0.629694	16
0.605	0.572625	17
0.61	0.391867	19
0.615	0.0690019	23
0.62	0.601331	23
0.625	0.23966	25
0.63	0.379437	25
0.635	0.14872	21
0.64	0.0107079	18
0.645	0.175413	16
0.65	0.249315	15
0.655	0.493464	16
0.66	0.0173554	16
0.665	0.152566	14
0.67	0.0414611	15
0.675	0.835372	14
0.68	0.239429	12
0.685	0.723907	8
0.69	0.0722399	7
0.695	0.358338	3
0.7	0.226828	6
0.705	0.373424	5
0.71	0.383832	7
0.715	0.421926	8
0.72	0.0744158	8
0.725	0.16175	10
0.73	0.390094	10
0.735	0.0626114	11
0.74	0.0673314	12
0.745	0.0579256	15
0.75	0.257761	17
0.755	0.502321	21
0.76	0.564624	24
0.765	0.386522	22
0.77	0.441783	24
0.775	0.105777	20
0.78	0.214081	16
0.785	0.0361499	17
0.79	0.389657	18
0.795	0.0470121	14
0.8	0.607559	13
0.805	0.535122	12
0.81	0.97317	11
0.815	0.61317	9
0.82	0.0880448	8
0.825	0.35343	9
0.83	0.0224695	10
0.835	0.18242	12
0.84	0.320175	13
0.845	0.700221	15
0.85	0.658443	18
0.855	0.0561952	22
0.86	0.00722999	24
0.865	0.0990611	25
0.87	0.161475	27
0.875	0.362947	29
0.88	0.187851	31
0.885	0.346645	25
0.89	0.424316	25
0.895	0.185401	24
0.9	0.0970823	22
0.905	0.198508	21
0.91	0.073088	17
0.915	0.426492	15
0.92	0.170179	14
0.925	0.13259	12
0.93	0.116733	11
0.935	0.112065	13
0.94	0.0132436	11
0.945	0.360848	13
0.95	0.0620631	17
0.955	0.0267098	19
0.96	0.136744	20
0.965	0.480297	23
0.97	0.29003	23
0.975	0.0969624	23
0.98	0.507213	23
0.985	0.0735763	25
0.99	0.163446	25
0.995	0.103601	21
1	0.428514	21
1.005	0.663917	26
1.01	0.543765	27
1.015	0.270422	24
1.02	0.0339056	21
1.025	0.352025	21
1.03	0.497456	21
1.035	0.0672201	22
1.04	0.0614121	21
1.045	0.186429	19
1.05	0.667686	19
1.055	0.120537	18
1.06	0.49199	20
1.065	0.407269	22
1.07	0.5343	24
1.075	0.167421	28
1.08	0.134397	28
1.085	0.380705	29
1.09	0.0804208	26
1.095	0.190687	25
1.1	0.585663	23
1.105	0.416975	21
1.11	0.130303	21
1.115	0.138843	25
1.12	0.14502	25
1.125	0.466865	22
1.13	0.110095	23
1.135	0.121179	22
1.14	0.223239	23
1.145	0.166864	22
1.15	0.081029	19
1.155	0.485677	18
1.16	0.118926	20
1.165	0.0182292	23
1.17	0.110686	23
1.175	0.276479	24
1.18	0.539054	24
1.185	0.206834	25
1.19	0.211863	27
1.195	0.227728	25
1.2	0.192503	25
1.205	0.462908	25
1.21	0.183474	24
1.215	0.101725	24
1.22	1.00841	24
1.225	0.572805	24
1.23	0.0236602	22
1.235	0.756091	22
1.24	0.345952	22
1.245	0.153612	25
1.25	0.177863	28
1.255	0.111894	28
1.26	0.0637764	29
1.265	0.0589364	30
1.27	0.484315	29
1.275	0.26034	30
1.28	0.169699	28
1.285	0.121676	28
1.29	0.33491	31
1.295	0.037572	25
1.3	0.0297595	24
1.305	0.201866	23
1.31	0.767141	24
1.315	0.508095	24
1.32	0.0610352	21
1.325	0.00938014	20
1.33	0.356411	21
1.335	0.142544	23
1.34	0.117633	24
1.345	0.271604	25
1.35	0.137216	27
1.355	0.392158	28
1.36	0.0801981	29
1.365	0.209096	30
1.37	0.0331946	27
1.375	0.116228	28
1.38	0.0342568	29
1.385	0.413634	29
1.39	0.256707	30
1.395	0.633318	32
1.4	0.0900836	30
1.405	0.140145	30
1.41	0.484067	29
1.415	0.23978	30
1.42	0.459027	31
1.425	0.0906062	31
1.43	0.0259817	30
1.435	0.0820312	31
1.44	0.0590563	30
1.445	0.0291512	30
1.45	0.106891	30
1.455	0.120623	26
1.46	0.241262	28
1.465	0.408537	27
1.47	0.0242256	27
1.475	0.584284	30
1.48	0.128187	31
1.485	0.0783392	30
1.49	0.188185	30
1.495	0.12309	30
1.5	0.388886	28
1.505	0.520876	27
1.51	0.159831	26
1.515	0.0373492	26
1.52	0.284145	28
1.525	0.654417	28
1.53	0.270516	27
1.535	0.254669	27
1.54	0.438399	29
1.545	0.214664	30
1.55	0.422577	28
1.555	0.525639	27
1.56	0.503709	26
1.565	0.511822	28
1.57	0.0329033	29
1.575	0.000908032	29
1.58	0.0151025	28
1.585	0.770174	27
1.59	0.312491	27
1.595	0.298631	27
1.6	0.294733	27
1.605	0.435581	26
1.61	0.2892	26
1.615	0.454016	27
1.62	0.325067	24
1.625	0.621582	24
1.63	0.119706	26
1.635	0.235514	24
1.64	0.242359	25
1.645	0.406104	27
1.65	0.208436	27
1.655	0.171935	26
1.66	0.0364326	29
1.665	0.115586	29
1.67	0.399397	28
1.675	0.441175	28
1.68	0.518426	27
1.685	0.385699	26
1.69	0.182703	27
1.695	0.194225	28
1.7	0.0321837	26
1.705	0.0999263	21
1.71	0.350038	23
1.715	0.563511	23
1.72	0.0330489	22
1.725	0.544939	21
1.73	0.608638	22
1.735	0.173374	22
1.74	0.06244	22
1.745	0.0393109	23
1.75	0.0489481	24
1.755	0.830395	26
1.76	0.763012	25
1.765	0.0615406	26
1.77	0.253803	25
1.775	0.0248852	26
1.78	0.365577	25
1.785	0.295993	25
1.79	0.186917	25
1.795	0.0321666	27
1.8	0.203802	28
1.805	0.67364	25
1.81	0.597836	27
1.815	0.23614	30
1.82	0.256014	28
1.825	0.0193171	27
1.83	0.38283	29
1.835	0.393966	28
1.84	0.218287	26
1.845	0.107088	27
1.85	0.0364669	26
1.855	0.0955575	25
1.86	0.600689	24
1.865	0.466814	26
1.87	0.0749383	27
1.875	0.231651	26
1.88	0.0944524	26
1.885	0.333565	27
1.89	0.499392	26
1.895	0.51649	25
1.9	0.311189	25
1.905	0.314736	25
1.91	0.125574	25
1.915	0.627227	24
1.92	0.176381	24
1.925	0.143426	24
1.93	0.630577	24
1.935	0.452628	24
1.94	0.282287	24
1.945	0.17967	23
1.95	0.308431	23
1.955	0.0721543	23
1.96	0.106068	22
1.965	0.135776	23
1.97	0.0878821	24
1.975	0.00840358	30
1.98	0.214827	36
1.985	0.545042	43
1.99	1.15383	51
1.995	0.196118	56
2	0.180638	57
2.005	0.599627	53
2.01	0.583993	49
2.015	0.149234	47
2.02	0.118807	36
2.025	0.0960286	27
2.03	0.397358	24
2.035	0.291735	19
2.04	0.536416	12
2.045	0.464938	13
2.05	6.203	14
2.055	0.259346	12
2.06	1.10434	13
2.065	1.10437	18
2.07	0.338944	21
2.075	0.265848	24
2.08	0.212111	27
2.085	0.0720343	32
2.09	0.226297	36
2.095	0.446495	38
2.1	0.333993	42
2.105	0.632418	47
2.11	0.248338	47
2.115	0.600312	45
2.12	0.122867	45
2.125	0.0947351	43
2.13	0.519566	40
2.135	0.377904	35
2.14	0.0594504	28
2.145	0.319105	24
2.15	0.126302	18
2.155	0.0357645	17
2.16	0.467482	19
2.165	0.494321	18
2.17	0.336194	18
2.175	0.531721	23
2.18	0.541247	26
2.185	0.556307	26
2.19	0.140959	28
2.195	0.339501	34
2.2	0.382024	40
2.205	0.153612	41
2.21	0.439753	41
2.215	0.0246796	41
2.22	0.0430287	37
2.225	0.728473	35
2.23	0.0276864	36
2.235	0.238127	38
2.24	0.0245169	40
2.245	0.6449	42
2.25	0.0429259	39
2.255	0.353182	37
2.26	0.133395	34
2.265	0.149311	33
2.27	0.321666	33
2.275	0.0358244	29
2.28	0.0335629	28
2.285	0.625488	30
2.29	0.161107	33
2.295	0.07935	38
2.3	0.47102	41
2.305	0.243995	42
2.31	0.11604	41
2.315	0.199861	39
2.32	0.240894	40
2.325	0.146818	39
2.33	0.658709	34
2.335	0.137918	34
2.34	0.304396	36
2.345	0.0124383	34
2.35	0.259372	36
2.355	0.643846	36
2.36	0.199296	34
2.365	0.633755	37
2.37	0.403372	37
2.375	0.196426	34
2.38	0.0841386	33
2.385	0.601074	33
2.39	0.0713405	37
2.395	0.386385	39
2.4	0.0264272	41
2.405	0.492933	39
2.41	0.116391	36
2.415	0.0243027	37
2.42	0.0957031	37
2.425	0.192434	38
2.43	0.0578313	41
2.435	0.450093	40
2.44	0.032158	36
2.445	0.272478	36
2.45	0.270388	38
2.455	0.254129	36
2.46	0.106659	35
2.465	0.231008	35
2.47	0.249083	35
2.475	0.0616005	38
2.48	0.301826	42
2.485	0.520765	42
2.49	0.155856	43
2.495	0.271039	48
2.5	0.287803	52
2.505	0.918354	53
2.51	0.511051	49
2.515	0.314359	49
2.52	0.304662	53
2.525	0.0107936	54
2.53	0.281293	53
2.535	0.198097	47
2.54	0.104792	46
2.545	0.229329	44
2.55	0.118601	41
2.555	0.319353	37
2.56	0.216925	31
2.565	0.51404	29
2.57	0.2166	28
2.575	0.246676	28
2.58	0.453348	29
2.585	0.00584224	29
2.59	0.00756408	30
2.595	0.126388	34
2.6	0.255936	38
2.605	0.367659	44
2.61	0.015111	49
2.615	0.231008	55
2.62	0.0370751	57
2.625	0.064633	52
2.63	0.122661	52
2.635	0.390993	49
2.64	0.0434999	44
2.645	0.0183662	45
2.65	0.108441	48
2.655	0.232071	48
2.66	0.173091	47
2.665	0.518238	45
2.67	1.08172	42
2.675	0.379574	44
2.68	0.443325	43
2.685	0.254669	44
2.69	0.089878	40
2.695	0.833299	36
2.7	0.191132	38
2.705	0.321212	41
2.71	0.349943	45
2.715	0.133181	52
2.72	0.478858	53
2.725	0.169511	54
2.73	0.699801	55
2.735	0.0671858	54
2.74	0.143589	47
2.745	0.248107	43
2.75	0.186318	41
2.755	0.352094	39
2.76	0.284677	40
2.765	0.295376	39
2.77	0.0537024	35
2.775	0.0881562	36
2.78	0.113761	42
2.785	0.987433	41
2.79	0.5481	40
2.795	0.289799	43
2.8	0.0850295	41
2.805	0.286407	44
2.81	0.214433	51
2.815	0.0330232	53
2.82	0.0230691	51
2.825	0.0845412	45
2.83	0.110891	45
2.835	0.0348564	46
2.84	0.540005	43
2.845	0.423982	43
2.85	0.234949	44
2.855	0.367556	43
2.86	0.0394137	42
2.865	0.176895	42
2.87	0.186172	40
2.875	0.657381	40
2.88	0.394934	40
2.885	2.35991	38
2.89	0.516636	40
2.895	0.358064	44
2.9	0.467739	45
2.905	0.248287	47
2.91	0.0952491	52
2.915	0.373381	55
2.92	0.542172	55
2.925	0.00507127	53
2.93	0.207434	52
2.935	0.00897752	54
2.94	0.213028	54
2.945	0.0504814	53
2.95	0.315661	49
2.955	0.063922	47
2.96	0.00621059	46
2.965	0.1725	44
2.97	0.413754	41
2.975	0.368181	37
2.98	0.273309	31
2.985	0.140822	30
2.99	0.326969	29
2.995	0.1155	31
3	0.271056	33
3.005	0.258618	34
3.01	0.458616	39
3.015	0.117984	45
3.02	0.115628	49
3.025	0.305253	54
3.03	0.261719	55
3.035	0.0983844	57
3.04	0.179079	56
3.045	0.00663891	53
3.05	0.465555	49
3.055	0.306255	45
3.06	0.213996	46
3.065	0.0976734	48
3.07	0.0991811	45
3.075	0.110086	44
3.08	0.0487339	49
3.085	0.19198	48
3.09	0.227359	45
3.095	0.0480229	44
3.1	0.152995	44
3.105	0.285113	39
3.11	0.108698	38
3.115	0.0981617	39
3.12	0.380183	39
3.125	0.0289028	43
3.13	0.123569	51
3.135	0.274328	53
3.14	0.229424	53
3.145	0.10576	55
3.15	0.306255	48
3.155	0.321186	46
3.16	0.174402	45
3.165	0.142544	45
3.17	0.297852	42
3.175	0.245203	39
3.18	0.1495	39
3.185	0.142749	39
3.19	0.348701	38
3.195	0.324741	40
3.2	0.282175	40
3.205	0.196092	37
3.21	0.0851665	40
3.215	0.738435	44
3.22	0.55945	47
3.225	0.402241	50
3.23	0.126636	50
3.235	0.111936	50
3.24	0.190044	46
3.245	0.195775	44
3.25	0.00215872	47
3.255	0.0393024	47
3.26	0.484101	45
3.265	0.754909	42
3.27	0.248141	41
3.275	0.212479	40
3.28	0.551535	41
3.285	0.399483	38
3.29	0.257033	39
3.295	0.0904006	38
3.3	0.405496	38
3.305	0.0547989	39
3.31	0.66581	41
3.315	0.331774	45
3.32	0.31244	47
3.325	0.142441	52
3.33	0.510511	53
3.335	0.181272	55
3.34	0.388389	56
3.345	0.0711691	55
3.35	0.00334087	56
3.355	0.19162	55
3.36	0.462257	52
3.365	0.395371	48
3.37	0.20871	46
3.375	0.00914885	45
3.38	0.0593476	41
3.385	0.077097	38
3.39	0.164045	34
3.395	0.116228	29
3.4	0.205267	27
3.405	0.0245254	30
3.41	0.284848	31
3.415	0.149791	32
3.42	0.058234	34
3.425	0.382855	40
3.43	0.261719	48
3.435	0.32457	54
3.44	0.0426689	54
3.445	0.151282	55
3.45	0.297783	55
3.455	0.606805	53
3.46	0.178265	49
3.465	0.23966	42
3.47	0.498826	43
3.475	0.28591	43
3.48	0.287392	42
3.485	0.0166872	41
3.49	0.0904263	43
3.495	0.28561	43
3.5	0.00322951	43
3.505	0.110155	42
3.51	0.218493	41
3.515	0.453031	37
3.52	0.135151	38
3.525	0.343236	38
3.53	0.0583111	38
3.535	0.129729	42
3.54	0.339672	47
3.545	0.519874	47
3.55	0.313991	45
3.555	0.360669	45
3.56	0.374537	44
3.565	0.781601	43
3.57	0.142064	43
3.575	0.122019	42
3.58	0.252082	41
3.585	0.0680596	39
3.59	0.211306	39
3.595	0.06728	38
3.6	0.229998	37
3.605	0.400305	38
3.61	0.00486568	39
3.615	0.263826	38
3.62	0.0421892	36
3.625	0.197591	39
3.63	0.134337	43
3.635	0.0380688	43
3.64	0.117564	45
3.645	0.43744	46
3.65	0.0557155	41
3.655	0.204144	37
3.66	0.254994	38
3.665	0.0119929	41
3.67	0.250505	39
3.675	0.177674	35
3.68	0.0479201	33
3.685	0.358261	34
3.69	0.342088	34
3.695	0.126396	36
3.7	0.123801	38
3.705	0.155213	39
3.71	0.421387	39
3.715	0.197163	41
3.72	0.27904	44
3.725	0.0148283	47
3.73	0.293217	49
3.735	0.000462582	50
3.74	0.135177	51
3.745	0.0906576	48
3.75	0.234915	48
3.755	0.407269	53
3.76	0.0869312	50
3.765	0.240817	48
3.77	0.0366382	46
3.775	0.0251593	43
3.78	0.267313	40
3.785	0.142741	37
3.79	0.108467	32
3.795	0.125822	26
3.8	0.20913	23
3.805	0.0320809	23
3.81	0.464912	27
3.815	0.0480486	27
3.82	0.115706	29
3.825	0.0221269	31
3.83	0.0771656	35
3.835	0.0959258	38
3.84	0.0298708	44
3.845	0.19479	50
3.85	0.0707237	52
3.855	0.355297	50
3.86	0.0381031	50
3.865	0.295701	48
3.87	0.0714176	41
3.875	0.160842	40
3.88	0.233321	41
3.885	0.229972	41
3.89	0.0437397	39
3.895	0.208042	40
3.9	0.029117	40
3.905	0.259097	42
3.91	0.267141	42
3.915	0.091814	38
3.92	0.305321	37
3.925	0.379138	37
3.93	0.23249	37
3.935	0.262944	36
3.94	0.220163	42
3.945	0.0223324	45
3.95	0.128324	44
3.955	0.166915	44
3.96	0.253418	44
3.965	0.290313	44
3.97	0.353738	41
3.975	0.0219384	41
3.98	0.560573	39
3.985	0.00241571	37
3.99	0.609032	37
3.995	0.168508	35
4	0.345866	36
4.005	0.258703	34
4.01	0.105572	35
4.015	0.265634	33
4.02	0.221868	33
4.025	0.0883018	33
4.03	0.1688	36
4.035	0.340803	42
4.04	0.169656	44
4.045	0.0917112	45
4.05	0.262798	45
4.055	0.0869912	40
4.06	0.177743	40
4.065	0.106856	40
4.07	0.0644874	39
4.075	0.131793	35
4.08	0.0682052	33
4.085	0.203142	33
4.09	0.289448	32
4.095	0.166247	32
4.1	0.606325	35
4.105	0.244141	36
4.11	0.122687	33
4.115	0.462899	36
4.12	0.253726	40
4.125	0.234906	41
4.13	0.272615	41
4.135	0.243181	45
4.14	0.288694	47
4.145	0.147401	48
4.15	0.113127	48
4.155	0.107679	51
4.16	0.0474575	53
4.165	0.0117873	51
4.17	0.201497	48
4.175	0.0572231	44
4.18	0.244252	42
4.185	0.227796	38
4.19	0.0673999	30
4.195	0.00803522	23
4.2	0.285627	19
4.205	0.211374	19
4.21	0.0665519	19
4.215	0.0186917	20
4.22	0.101562	22
4.225	0.144925	25
4.23	0.156858	29
4.235	0.0338285	34
4.24	0.256133	35
4.245	0.171233	38
4.25	0.0108964	46
4.255	0.145559	49
4.26	0.155736	48
4.265	0.231343	49
4.27	0.09608	44
4.275	0.275905	40
4.28	0.0109306	41
4.285	0.268726	41
4.29	0.288137	39
4.295	0.0566492	39
4.3	0.0541735	37
4.305	0.0478173	37
4.31	0.0418294	41
4.315	0.509689	40
4.32	0.0848838	37
4.325	0.0865029	37
4.33	0.0190344	36
4.335	0.0759063	34
4.34	0.11353	33
4.345	0.0849352	36
4.35	0.0270097	38
4.355	0.0960629	37
4.36	0.0445792	38
4.365	0.136582	38
4.37	0.0717859	38
4.375	0.0474147	39
4.38	0.0769171	39
4.385	0.147427	35
4.39	0.027695	35
4.395	0.184373	35
4.4	0.0264186	36
4.405	0.140916	37
4.41	0.221937	38
4.415	0.0436198	37
4.42	0.0972879	35
4.425	0.0156593	32
4.43	0.0483998	34
4.435	0.118387	38
4.44	0.0771741	42
4.445	0.193976	41
4.45	0.286227	39
4.455	0.0933988	40
4.46	0.246445	42
4.465	0.147667	41
4.47	0.27701	39
4.475	0.0765916	38
4.48	0.125488	38
4.485	0.250891	38
4.49	0.141139	38
4.495	0.0882161	36
4.5	0.161638	37
4.505	0.00725569	41
4.51	0.00412041	37
4.515	0.281533	38
4.52	0.145593	40
4.525	0.0664576	38
4.53	0.0382573	42
4.535	0.106711	43
4.54	0.0146142	40
4.545	0.284514	44
4.55	0.120391	45
4.555	0.0104852	47
4.56	0.196126	50
4.565	0.174788	50
4.57	0.256699	48
4.575	0.0176381	45
4.58	0.185633	41
4.585	0.322257	40
4.59	0.237176	35
4.595	0.127056	29
4.6	0.0490423	26
4.605	0.13862	25
4.61	0.141199	25
4.615	0.0874537	26
4.62	0.281798	27
4.625	0.078579	28
4.63	0.0738761	30
4.635	0.152472	34
4.64	0.116913	39
4.645	0.103661	44
4.65	0.28579	46
4.655	0.0698414	50
4.66	0.0720515	55
4.665	0.0238829	52
4.67	0.125111	49
4.675	0.163189	43
4.68	0.229158	44
4.685	0.151119	43
4.69	0.0565378	42
4.695	0.281618	38
4.7	0.119655	39
4.705	0.057146	37
4.71	0.378898	37
4.715	0.00983416	37
4.72	0.195518	36
4.725	0.0121214	36
4.73	0.0727025	36
4.735	0.239746	34
4.74	0.129592	33
4.745	0.0541821	35
4.75	0.19963	40
4.755	0.0516208	42
4.76	0.0396193	46
4.765	0.0783734	47
4.77	0.0957888	45
4.775	0.0891841	40
4.78	0.266319	39
4.785	0.432454	41
4.79	0.155847	37
4.795	0.0303762	35
4.8	0.100338	36
4.805	0.0772684	36
4.81	0.129257	34
4.815	0.0249537	34
4.82	0.0186147	36
4.825	0.172226	34
4.83	0.33628	32
4.835	0.0820141	35
4.84	0.0274979	40
4.845	0.183482	42
4.85	0.186892	41
4.855	0.193556	41
4.86	0.0377519	39
4.865	0.236602	38
4.87	0.0957374	40
4.875	0.0722828	38
4.88	0.119389	36
4.885	0.0461983	36
4.89	0.088199	34
4.895	0.00255277	35
4.9	0.150836	33
4.905	0.0716317	35
4.91	0.0588165	35
4.915	0.114181	40
4.92	0.217654	41
4.925	0.247259	38
4.93	0.1106	36
4.935	0.214338	39
4.94	0.187337	43
4.945	0.0414182	42
4.95	0.0866057	41
4.955	0.124615	45
4.96	0.345857	47
4.965	0.0556812	50
4.97	0.0747242	50
4.975	0.0881904	48
4.98	0.177452	45
4.985	0.0540879	43
4.99	0.0635451	39
4.995	0.00753838	36
5	0.0669545	33
5.005	0.169948	29
5.01	0.0404759	26
5.015	0.106839	25
5.02	0.20417	27
5.025	0.023566	28
5.03	0.0428146	28
5.035	0.217208	29
5.04	0.0506528	32
5.045	0.212634	36
5.05	0.224592	40
5.055	0.100166	42
5.06	0.132598	45
5.065	0.0124469	51
5.07	0.0999692	53
5.075	0.31776	50
5.08	0.0396707	45
5.085	0.104449	45
5.09	0.066569	42
5.095	0.135631	41
5.1	0.0999606	39
5.105	0.126362	40
5.11	0.172226	36
5.115	0.0336657	35
5.12	0.344855	37
5.125	0.254532	35
5.13	0.145568	37
5.135	0.106574	36
5.14	0.202774	35
5.145	0.184725	36
5.15	0.19694	36
5.155	0.0855434	39
5.16	0.0361756	45
5.165	0.328313	45
5.17	0.0800267	43
5.175	0.0806606	43
5.18	0.0719144	43
5.185	0.0654211	42
5.19	0.0722656	39
5.195	0.133609	41
5.2	0.095626	38
5.205	0.070638	36
5.21	0.109803	38
5.215	0.0911887	37
5.22	0.0599815	32
5.225	0.277327	32
5.23	0.122936	33
5.235	0.263526	30
5.24	0.363949	34
5.245	0.274551	41
5.25	0.096594	40
5.255	0.0953433	37
5.26	0.219949	40
5.265	0.0169356	39
5.27	0.165433	35
5.275	0.0274722	37
5.28	0.0974678	39
5.285	0.200684	37
5.29	0.205455	35
5.295	0.13414	35
5.3	0.114977	35
5.305	0.131399	37
5.31	0.0975877	39
5.315	0.487433	38
5.32	0.194876	36
5.325	0.0139289	37
5.33	0.0452817	34
5.335	0.0875308	35
5.34	0.0562637	38
5.345	0.235985	39
5.35	0.205875	40
5.355	0.0659779	43
5.36	0.0475089	44
5.365	0.0370922	49
5.37	0.0552529	50
5.375	0.220823	49
5.38	0.0654982	46
5.385	0.0808662	43
5.39	0.0313956	42
5.395	0.025048	38
5.4	0.0503529	31
5.405	0.111448	25
5.41	0.0531113	22
5.415	0.119766	21
5.42	0.0506099	21
5.425	0.0227436	23
5.43	0.172877	24
5.435	0.042352	26
5.44	0.0413411	28
5.445	0.0772855	29
5.45	0.0401847	31
5.455	0.142064	35
5.46	0.0327063	40
5.465	0.097168	45
5.47	0.126276	46
5.475	0.00582511	47
5.48	0.0718287	45
5.485	0.157304	43
5.49	0.0743301	41
5.495	0.0517492	40
5.5	0.0678283	40
5.505	0.256048	40
5.51	0.110626	40
5.515	0.0783649	41
5.52	0.304782	40
5.525	0.0118986	39
5.53	0.0105709	36
5.535	0.251893	35
5.54	0.138064	32
5.545	0.150185	30
5.55	0.0433628	31
5.555	0.021373	34
5.56	0.170958	37
5.565	0.1682	40
5.57	0.126756	37
5.575	0.0835903	35
5.58	0.0232405	34
5.585	0.00779537	38
5.59	0.0572146	37
5.595	0.142912	39
5.6	0.260408	37
5.605	0.0413069	36
5.61	0.0537366	35
5.615	0.100243	34
5.62	0.00341797	35
5.625	0.0616948	34
5.63	0.031447	34
5.635	0.0757436	33
5.64	0.133035	36
5.645	0.00716146	39
5.65	0.0942897	38
5.655	0.240466	40
5.66	0.0132264	38
5.665	0.0752895	34
5.67	0.0222125	35
5.675	0.284394	36
5.68	0.206663	37
5.685	0.0838987	35
5.69	0.0448705	30
5.695	0.141833	31
5.7	0.112031	33
5.705	0.0293054	34
5.71	0.253367	31
5.715	0.0869055	37
5.72	0.10409	41
5.725	0.0970309	37
5.73	0.102642	36
5.735	0.155119	38
5.74	0.0300079	39
5.745	0.0215101	38
5.75	0.103593	41
5.755	0.111277	42
5.76	0.0800524	43
5.765	0.110223	47
5.77	0.135699	49
5.775	0.0397821	46
5.78	0.0445193	43
5.785	0.115431	40
5.79	0.0162161	38
5.795	0.0580112	35
5.8	0.166958	29
5.805	0.0727796	23
5.81	0.0694216	20
5.815	0.0106908	19
5.82	0.150759	19
5.825	0.0253992	21
5.83	0.0450846	24
5.835	0.0599387	28
5.84	0.091043	28
5.845	0.17017	29
5.85	0.128084	30
5.855	0.171181	37
5.86	0.0948893	44
5.865	0.0744757	44
5.87	0.0202251	48
5.875	0.00131922	52
5.88	0.0216129	47
5.885	0.110917	46
5.89	0.00985985	46
5.895	0.13898	45
5.9	0.0953605	41
5.905	0.0458899	40
5.91	0.0095429	41
5.915	0.122147	40
5.92	0.0202765	39
5.925	0.0488367	38
5.93	0.28436	35
5.935	0.0442023	32
5.94	0.0938956	31
5.945	0.0252193	28
5.95	0.0425918	29
5.955	0.190901	31
5.96	0.0392081	28
5.965	0.0871711	30
5.97	0.0974335	36
5.975	0.124443	38
5.98	0.00948294	38
5.985	0.163951	39
5.99	0.00196169	42
5.995	0.183225	41
6	0.166658	42
6.005	0.0619346	43
6.01	0.0128152	41
6.015	0.0754266	39
6.02	0.248629	38
6.025	0.0914799	37
6.03	0.108544	36
6.035	0.110866	32
6.04	0.000342654	32
6.045	0.0398249	40
6.05	0.0311986	41
6.055	0.034805	37
6.06	0.063151	36
6.065	0.0249366	36
6.07	0.115671	38
6.075	0.0626028	40
6.08	0.0823225	35
6.085	0.0842242	36
6.09	0.176792	35
6.095	0.0416667	35
6.1	0.178976	37
6.105	0.0260074	38
6.11	0.0720772	39
6.115	0.0928163	42
6.12	0.240731	42
6.125	0.0863658	38
6.13	0.0171755	37
6.135	0.119123	38
6.14	0.0723427	39
6.145	0.107705	37
6.15	0.057977	38
6.155	0.113958	40
6.16	0.0757864	44
6.165	0.0102625	47
6.17	0.128889	48
6.175	0.260991	48
6.18	0.0146056	50
6.185	0.0302649	45
6.19	0.0274808	41
6.195	0.0455472	40
6.2	0.00614206	36
6.205	0.100629	31
6.21	0.0573773	23
6.215	0.0555527	22
6.22	0.017621	28
6.225	0.110643	27
6.23	0.0250908	30
6.235	0.0448619	31
6.24	0.0622259	29
6.245	0.232353	34
6.25	0.0702268	34
6.255	0.0565121	37
6.26	0.165193	41
6.265	0.111448	45
6.27	0.173057	49
6.275	0.0779108	54
6.28	0.0933731	51
6.285	0.0423006	47
6.29	0.0567349	44
6.295	0.00223581	45
6.3	0.0762318	41
6.305	0.0394223	38
6.31	0.0136633	37
6.315	0.00953433	36
6.32	0.120486	35
6.325	0.0760519	36
6.33	0.0559725	34
6.335	0.0667746	31
6.34	0.111191	33
6.345	0.0272324	32
6.35	0.0618747	31
6.355	0.0643932	34
6.36	0.0196683	39
6.365	0.00228721	42
6.37	0.0609838	45
6.375	0.0352419	44
6.38	0.124512	42
6.385	0.0187174	41
6.39	0.191201	39
6.395	0.018726	37
6.4	0.0724455	37
6.405	0.0598273	37
6.41	0.150913	35
6.415	0.0402104	33
6.42	0.0775425	33
6.425	0.0422235	31
6.43	0.135005	32
6.435	0.113238	31
6.44	0.124426	33
6.445	0.0953348	36
6.45	0.0170984	38
6.455	0.0214501	39
6.46	0.0374178	41
6.465	0.0747584	41
6.47	0.160902	38
6.475	0.233107	38
6.48	0.118455	38
6.485	0.110035	38
6.49	0.148617	38
6.495	0.0102453	35
6.5	0.182206	33
6.505	0.0584567	37
6.51	0.0246968	36
6.515	0.165784	35
6.52	0.0590563	37
6.525	0.0505928	35
6.53	0.0405102	31
6.535	0.0957888	36
6.54	0.127716	39
6.545	0.0328605	35
6.55	0.0195655	37
6.555	0.138903	42
6.56	0.0628598	43
6.565	0.256142	46
6.57	0.0320895	51
6.575	0.0612236	52
6.58	0.130705	51
6.585	0.260425	49
6.59	0.0446221	46
6.595	0.0477231	43
6.6	0.0425147	38
6.605	0.0447505	32
6.61	0.0249794	28
6.615	0.219795	25
6.62	0.132924	25
6.625	0.10301	24
6.63	0.00602214	27
6.635	0.0915913	29
6.64	0.0675199	28
6.645	0.0488881	27
6.65	0.114129	30
6.655	0.0120443	33
6.66	0.0834533	36
6.665	0.0590478	39
6.67	0.123535	42
6.675	0.0437826	50
6.68	0.18834	49
6.685	0.148489	46
6.69	0.0156935	49
6.695	0.205361	48
6.7	0.247918	45
6.705	0.1051	41
6.71	0.0271382	39
6.715	0.259269	37
6.72	0.0802066	36
6.725	0.0574116	34
6.73	0.0534025	34
6.735	0.0875651	31
6.74	0.179413	32
6.745	0.173914	30
6.75	0.0494106	28
6.755	0.0798725	29
6.76	0.0775254	33
6.765	0.00504557	37
6.77	0.0417181	41
6.775	0.199527	43
6.78	0.144129	39
6.785	0.135956	44
6.79	0.241494	41
6.795	0.213584	40
6.8	0.145645	37
6.805	0.174967	37
6.81	0.0166016	36
6.815	0.114986	32
6.82	0.171704	31
6.825	0.206337	31
6.83	0.0802238	33
6.835	0.0332888	28
6.84	0.0126953	27
6.845	0.0342568	29
6.85	0.0590906	37
6.855	0.128289	35
6.86	0.122473	37
6.865	0.130551	40
6.87	0.0102111	38
6.875	0.0664148	39
6.88	0.094521	40
6.885	0.120494	40
6.89	0.140051	41
6.895	0.0913429	37
6.9	0.123647	35
6.905	0.0299736	35
6.91	0.0623544	35
6.915	0.181092	35
6.92	0.0399791	33
6.925	0.120871	34
6.93	0.160336	33
6.935	0.223025	33
6.94	0.0484341	35
6.945	0.0558868	35
6.95	0.0248338	36
6.955	0.0380859	39
6.96	0.0456414	42
6.965	0.0749812	44
6.97	0.192494	48
6.975	0.279622	50
6.98	0.0101768	50
6.985	0.262044	47
6.99	0.109975	45
6.995	0.0640077	38
7	0.246745	36
7.005	0.0948636	31
7.01	0.0423263	25
7.015	0.103704	22
7.02	0.00817229	21
7.025	0.195038	24
7.03	0.122721	24
7.035	0.0503015	24
7.04	0.11293	28
7.045	0.229227	28
7.05	0.321238	29
7.055	0.122113	30
7.06	0.0658323	34
7.065	0.0986328	38
7.07	0.103764	43
7.075	0.0442194	47
7.08	0.0569833	48
7.085	0.0835475	50
7.09	0.0556127	51
7.095	0.00746128	47
7.1	0.06967	43
7.105	0.0388398	38
7.11	0.00805236	34
7.115	0.0981959	34
7.12	0.0539337	37
7.125	0.0293054	37
7.13	0.191269	35
7.135	0.0528372	34
7.14	0.150819	32
7.145	0.0481086	29
7.15	0.0484855	29
7.155	0.0195655	28
7.16	0.196058	27
7.165	0.0314556	31
7.17	0.0386427	36
7.175	0.0690361	39
7.18	0.181718	37
7.185	0.0732251	35
7.19	0.0119329	36
7.195	0.192477	36
7.2	0.169768	37
7.205	0.000856634	37
7.21	0.0187603	34
7.215	0.232636	33
7.22	0.183757	33
7.225	0.0675284	33
7.23	0.038283	33
7.235	0.147555	31
7.24	5.99644e-05	30
7.245	0.0627998	32
7.25	0.0271296	38
7.255	0.0180236	38
7.26	0.115149	38
7.265	0.0602471	37
7.27	0.0753666	32
7.275	0.0911373	31
7.28	0.245897	35
7.285	0.0179293	34
7.29	0.103918	33
7.295	0.0388912	35
7.3	0.00383772	35
7.305	0.0550644	34
7.31	0.0354818	32
7.315	0.0491879	36
7.32	0.224738	37
7.325	0.0639563	37
7.33	0.113984	37
7.335	0.0298109	39
7.34	0.00977419	37
7.345	0.0418808	37
7.35	0.0268383	36
7.355	0.28107	38
7.36	0.0349935	41
7.365	0.0507213	43
7.37	0.19455	47
7.375	0.111182	48
7.38	0.0791444	47
7.385	0.0609923	44
7.39	0.0846611	41
7.395	0.295342	35
7.4	0.0499332	32
7.405	0.0787932	27
7.41	0.0186575	23
7.415	0.0419665	20
7.42	0.163309	18
7.425	0.0287486	17
7.43	0.0857747	20
7.435	0.162555	24
7.44	0.172389	28
7.445	0.175122	29
7.45	0.193582	31
7.455	0.05521	35
7.46	0.108724	38
7.465	0.0446306	43
7.47	0.0526658	46
7.475	0.0178608	48
7.48	0.0371094	50
7.485	0.00025699	52
7.49	0.139914	52
7.495	0.0258446	49
7.5	0.0351991	46
7.505	0.0748098	40
7.51	0.0537109	35
7.515	0.117025	33
7.52	0.00640762	31
7.525	0.0300593	30
7.53	0.0580626	28
7.535	0.0368267	29
7.54	0.0997636	26
7.545	0.00265556	23
7.55	0.0697643	20
7.555	0.0663891	20
7.56	0.0607439	26
7.565	0.0206277	32
7.57	0.004326	35
7.575	0.0232062	37
7.58	0.0107679	39
7.585	0.363144	38
7.59	0.091874	41
7.595	0.209104	44
7.6	0.108476	43
7.605	0.142749	40
7.61	0.015685	38
7.615	0.0887558	37
7.62	0.0491536	34
7.625	0.166829	32
7.63	0.0414696	29
7.635	0.0217414	26
7.64	0.0775511	26
7.645	0.151059	29
7.65	0.142116	30
7.655	0.00741845	30
7.66	0.0140231	37
7.665	0.0042746	37
7.67	0.121856	33
7.675	0.0190515	34
7.68	0.0294425	37
7.685	0.0522632	37
7.69	0.0214844	37
7.695	0.0299993	36
7.7	0.120289	36
7.705	0.00891756	37
7.71	0.0194028	36
7.715	0.355632	36
7.72	0.185812	35
7.725	0.0319439	37
7.73	0.155308	33
7.735	0.0390025	33
7.74	0.0312757	32
7.745	0.226545	31
7.75	0.0285259	33
7.755	0.0413154	37
7.76	0.0578656	39
7.765	0.0530256	41
7.77	0.0875308	46
7.775	0.238838	49
7.78	0.053197	46
7.785	0.0968424	41
7.79	0.0448533	42
7.795	0.0272324	37
7.8	0.107662	34
7.805	0.128881	29
7.81	0.0842585	24
7.815	0.129326	23
7.82	0.145782	23
7.825	0.0287658	20
7.83	0.0488367	23
7.835	0.105135	26
7.84	0.0935872	28
7.845	0.0735848	29
7.85	0.0374435	32
7.855	0.0351562	36
7.86	0.04804	40
7.865	0.0992582	41
7.87	0.0447677	44
7.875	0.0217585	49
7.88	0.122576	48
7.885	0.226511	47
7.89	0.160028	45
7.895	0.101931	44
7.9	0.0415467	42
7.905	0.0547046	35
7.91	0.00921738	29
7.915	0.176878	29
7.92	0.164499	30
7.925	0.206072	31
7.93	0.0413069	32
7.935	0.0737647	32
7.94	0.170616	30
7.945	0.0798297	29
7.95	0.126593	30
7.955	0.0247053	32
7.96	0.00895182	35
7.965	0.095626	37
7.97	0.104664	41
7.975	0.0367924	42
7.98	0.0475346	40
7.985	0.0280633	38
7.99	0.0300593	37
7.995	0.0343424	39
8	0.12022	39
8.005	0.0104252	37
8.01	0.0688477	37
8.015	0.0565207	34
8.02	0.0404331	30
8.025	0.0268212	28
8.03	0.0481171	27
8.035	0.184322	25
8.04	0.0534025	29
8.045	0.0517492	32
8.05	0.12082	38
8.055	0.153363	42
8.06	0.00555955	44
8.065	0.0754609	43
8.07	0.179765	39
8.075	0.00155907	37
8.08	0.100543	37
8.085	0.0745014	39
8.09	0.0625857	37
8.095	0.0281147	34
8.1	0.137327	35
8.105	0.047843	35
8.11	0.132607	35
8.115	0.0244141	35
8.12	0.0327063	38
8.125	0.0963028	38
8.13	0.100509	36
8.135	0.0442965	34
8.14	0.0166787	37
8.145	0.0324493	35
8.15	0.00834361	36
8.155	0.0148969	42
8.16	0.166667	43
8.165	0.027121	44
8.17	0.169125	49
8.175	0.0255106	50
8.18	0.195133	52
8.185	0.10349	48
8.19	0.0415896	44
8.195	0.00131922	41
8.2	0.0774911	37
8.205	0.0582425	34
8.21	0.0613864	29
8.215	0.0682566	26
8.22	0.0388655	23
8.225	0.0349592	20
8.23	0.0229664	24
8.235	0.111388	29
8.24	0.131759	28
8.245	0.167189	29
8.25	0.107662	34
8.255	0.0180578	37
8.26	0.0629454	39
8.265	0.176921	41
8.27	0.00316954	46
8.275	0.136342	46
8.28	0.146639	48
8.285	0.13982	50
8.29	0.0113161	50
8.295	0.153877	48
8.3	0.190455	50
8.305	0.0896467	48
8.31	0.0617547	41
8.315	0.172243	39
8.32	0.0665005	38
8.325	0.0360814	36
8.33	0.0439282	35
8.335	0.0163874	34
8.34	0.0835047	33
8.345	0.155959	29
8.35	0.191886	29
8.355	0.0535396	29
8.36	0.313734	33
8.365	0.217482	39
8.37	0.0198139	44
8.375	0.0343253	47
8.38	0.00497704	49
8.385	0.0786732	49
8.39	0.0890042	42
8.395	0.14866	40
8.4	0.0165502	42
8.405	0.136342	40
8.41	0.168962	37
8.415	0.0715032	35
8.42	0.112827	34
8.425	0.113855	31
8.43	0.183217	31
8.435	0.0440224	31
8.44	0.0359529	28
8.445	0.165356	30
8.45	0.0625428	37
8.455	0.186069	43
8.46	0.0467465	45
8.465	0.116545	43
8.47	0.121728	42
8.475	0.0457785	41
8.48	0.0744757	39
8.485	0.167866	37
8.49	0.119149	37
8.495	0.0147084	39
8.5	0.100543	38
8.505	0.0987099	35
8.51	0.169365	37
8.515	0.121282	37
8.52	0.12709	37
8.525	0.0743387	34
8.53	0.16784	35
8.535	0.158255	37
8.54	0.0376405	37
8.545	0.116665	35
8.55	0.0406387	38
8.555	0.255782	40
8.56	0.0526316	41
8.565	0.039388	45
8.57	0.27181	48
8.575	0.0181007	51
8.58	0.00752124	52
8.585	0.163994	52
8.59	0.152532	47
8.595	0.101597	44
8.6	0.0134834	41
8.605	0.00758121	36
8.61	0.0936729	32
8.615	0.0286972	26
8.62	0.0726511	22
8.625	0.0753152	18
8.63	0.16187	19
8.635	0.0654725	25
8.64	0.177058	28
8.645	0.0612065	30
8.65	0.279417	32
8.655	0.169905	36
8.66	0.144446	38
8.665	0.024337	42
8.67	0.0893897	45
8.675	0.110386	48
8.68	0.0070501	51
8.685	0.0433971	51
8.69	0.00739275	51
8.695	0.0348222	52
8.7	0.00568805	52
8.705	0.107824	48
8.71	0.0140659	43
8.715	0.111003	38
8.72	0.029965	35
8.725	0.0862716	37
8.73	0.0133721	37
8.735	0.203279	34
8.74	0.041898	31
8.745	0.132727	29
8.75	0.156481	31
8.755	0.00469435	30
8.76	0.161887	26
8.765	0.00323808	33
8.77	0.108227	40
8.775	0.0212445	46
8.78	0.0186832	47
8.785	0.0328605	42
8.79	0.0619175	44
8.795	0.214741	48
8.8	0.296592	43
8.805	0.0549959	41
8.81	0.0490423	41
8.815	0.132958	39
8.82	0.174034	33
8.825	0.0680339	31
8.83	0.27665	31
8.835	0.0203365	31
8.84	0.0025442	27
8.845	0.119509	28
8.85	0.00204735	32
8.855	0.0194542	41
8.86	0.174822	43
8.865	0.100689	44
8.87	0.0212531	41
8.875	0.0232919	41
8.88	0.0242342	40
8.885	0.0420265	39
8.89	0.0086263	41
8.895	0.0580626	41
8.9	0.118061	39
8.905	0.0700555	39
8.91	0.132898	37
8.915	0.056238	37
8.92	0.131065	34
8.925	0.148206	33
8.93	0.0864686	34
8.935	0.0731994	34
8.94	0.0845583	33
8.945	0.022144	34
8.95	0.177255	34
8.955	0.006005	35
8.96	0.267467	38
8.965	0.217054	40
8.97	0.0227865	42
8.975	0.0189573	46
8.98	0.15183	50
8.985	0.110506	50
8.99	0.14012	47
8.995	0.111285	43
9	0.234127	38
9.005	0.0151967	35
9.01	0.0730537	31
9.015	0.354321	24
9.02	0.0969281	20
9.025	0.162341	19
9.03	0.00543106	20
9.035	0.183482	21
9.04	0.111979	22
9.045	0.063468	27
9.05	0.0494278	29
9.055	0.000205592	31
9.06	0.0347022	33
9.065	0.0362784	35
9.07	0.0729424	39
9.075	0.0501388	44
9.08	0.0691389	48
9.085	0.166427	48
9.09	0.0371779	51
9.095	0.0476888	52
9.1	0.225877	46
9.105	0.0106223	42
9.11	0.0381459	41
9.115	0.201703	37
9.12	0.0875908	32
9.125	0.227376	30
9.13	0.24504	30
9.135	0.113067	29
9.14	0.117899	27
9.145	0.117179	25
9.15	0.26213	24
9.155	0.00919168	22
9.16	0.0157107	25
9.165	0.0863144	29
9.17	0.0980332	33
9.175	0.00119929	38
9.18	0.0852608	40
9.185	0.12243	41
9.19	0.0645559	42
9.195	0.00720429	42
9.2	0.025442	40
9.205	0.114626	41
9.21	0.130757	37
9.215	0.0969281	32
9.22	0.006005	31
9.225	0.284865	28
9.23	0.0431058	25
9.235	0.0505928	23
9.24	0.0531713	21
9.245	0.0180664	22
9.25	0.0980846	27
9.255	0.0435341	32
9.26	0.0714004	34
9.265	0.268306	34
9.27	0.0391739	36
9.275	0.0941526	36
9.28	0.119406	33
9.285	0.077474	33
9.29	0.0594504	34
9.295	0.0677597	36
9.3	0.0339998	35
9.305	0.145508	30
9.31	0.0258532	29
9.315	0.0232233	26
9.32	0.0608039	26
9.325	0.115928	24
9.33	0.046815	25
9.335	0.101134	27
9.34	0.169733	27
9.345	0.0673057	30
9.35	0.0739532	32
9.355	0.214998	31
9.36	0.0381459	33
9.365	0.129086	35
9.37	0.126208	39
9.375	0.0147427	42
9.38	0.135819	44
9.385	0.0727282	42
9.39	0.0277464	39
9.395	0.0635023	36
9.4	0.0213216	32
9.405	0.023506	28
9.41	0.0354304	21
9.415	0.0537281	18
9.42	0.0295367	16
9.425	0.133429	14
9.43	0.162144	15
9.435	0.0343767	15
9.44	0.124015	18
9.445	0.0754951	20
9.45	0.00472862	20
9.455	0.0896382	20
9.46	0.067991	23
9.465	0.132633	26
9.47	0.350706	31
9.475	0.0266413	36
9.48	0.084644	38
9.485	0.00669888	38
9.49	0.124786	38
9.495	0.0104938	41
9.5	0.0149311	39
9.505	0.166658	33
9.51	0.131305	31
9.515	0.00051398	32
9.52	0.0765574	28
9.525	0.121137	25
9.53	0.0522547	23
9.535	0.0127124	23
9.54	0.0250822	22
9.545	0.0237887	19
9.55	0.1195	18
9.555	0.00544819	20
9.56	0.0754523	24
9.565	0.0204478	25
9.57	0.200598	24
9.575	0.158803	24
9.58	0.21457	26
9.585	0.0288172	26
9.59	0.168517	23
9.595	0.0328862	25
9.6	0.0291341	27
9.605	0.048614	26
9.61	0.0410413	24
9.615	0.24104	22
9.62	0.0571375	23
9.625	0.00804379	23
9.63	0.163857	19
9.635	0.0866828	20
9.64	0.0683765	21
9.645	0.0302906	22
9.65	0.262181	23
9.655	0.0713576	24
9.66	0.104295	26
9.665	0.0476631	25
9.67	0.00334087	25
9.675	0.0577371	23
9.68	0.021236	23
9.685	0.0170556	22
9.69	0.0904777	24
9.695	0.0891242	23
9.7	0.0310958	19
9.705	0.101417	19
9.71	0.00327234	20
9.715	0.00244141	20
9.72	0.0990954	19
9.725	0.173528	19
9.73	0.0995837	20
9.735	0.0726768	22
9.74	0.0761719	22
9.745	0.0252964	23
9.75	0.0542078	26
9.755	0.025639	28
9.76	0.172089	30
9.765	0.0498647	35
9.77	0.0477145	37
9.775	0.238393	34
9.78	0.0438853	31
9.785	0.0239258	27
9.79	0.0853893	23
9.795	0.155822	16
9.8	0.0104595	11
9.805	0.138869	9
9.81	0.0690019	10
9.815	0.06967	7
9.82	0.22616	7
9.825	0.0115817	6
9.83	0.133395	6
9.835	0.00705866	7
9.84	0.123621	10
9.845	0.0467037	12
9.85	0.247139	14
9.855	0.104372	17
9.86	0.0790673	19
9.865	0.0122499	23
9.87	0.0130808	24
9.875	0.166221	24
9.88	0.07212	26
9.885	0.0166872	27
9.89	0.188596	25
9.895	0.0461212	24
9.9	0.00154194	23
9.905	0.111894	24
9.91	0.0183919	24
9.915	0.0235403	23
9.92	0.149551	23
9.925	0.111748	21
9.93	0.00368353	17
9.935	0.105743	16
9.94	0.0202594	18
9.945	0.13241	19
9.95	0.0299993	19
9.955	0.107328	18
9.96	0.137738	19
9.965	0.062697	20
9.97	0.218433	17
9.975	0.151727	16
9.98	0.0797526	18
9.985	0.0503958	17
9.99	0.222819	15
[truncated: 202 more rows]
