# Supplementary material for: Load identification method for pepper harvesting drum based on dynamic chaotic characteristics of vibration-torque coupling
Source: PLoS One. 2026 Jun 29;21(6):e0352360. doi: 10.1371/journal.pone.0352360 (PMC13313362; doi:10.1371/journal.pone.0352360)
Supplement: S2 File — (ZIP) [file pone.0352360.s002.zip › S2 File. The raw data of the experiments/Vibration-torque coupled experimental data..xlsx]

## Sheet: Sheet1
group	Time _ No load	Vibration without load	Torque without load	group	Time _ Light Load	Vibration _ Light Load	Torque _ Light Load	group	Time _ Normal Load	Vibration under normal load	Torque under normal load	group	Time Overload	Vibration Overload	Torque Overload
no-load	0.495	0.205429	1	light load	0.495	0.238256	14	Normal load	0.495	0.39	48	overload	0.495	0.363787	30
	0.5	0.0787161	2		0.5	0.645414	13		0.5	0.6	52		0.5	0.616668	27
	0.505	0.085098	3		0.505	0.0998407	14		0.505	0.05	53		0.505	0.164932	27
	0.51	0.431606	3		0.51	0.155642	13		0.51	0.27	49		0.51	0.406195	27
	0.515	0.480392	3		0.515	0.203613	15		0.515	0.15	49		0.515	0.103999	28
	0.52	0.0798725	4		0.52	0.00384629	16		0.52	0.1	53		0.52	0.316504	25
	0.525	0.0595446	5		0.525	0.236285	17		0.525	0.32	54		0.525	0.494436	27
	0.53	0.425816	4		0.53	0.116836	17		0.53	0.05	53		0.53	0.348327	29
	0.535	0.034351	6		0.535	0.169502	17		0.535	0.04	47		0.535	0.631368	27
	0.54	0.545607	6		0.54	0.785191	18		0.54	0	46		0.54	0.631445	26
	0.545	0.216805	9		0.545	0.357405	21		0.545	0.12	44		0.545	0.0364589	28
	0.55	0.183799	14		0.55	0.851597	22		0.55	0.04	41		0.55	0.274137	30
	0.555	0.185573	19		0.555	0.148395	22		0.555	0.14	37		0.555	0.0303469	25
	0.56	0.106694	17		0.56	0.387815	24		0.56	0.23	31		0.56	0.075769	26
	0.565	0.22801	13		0.565	0.169168	26		0.565	0.6	29		0.565	0.617744	28
	0.57	0.419631	12		0.57	0.0236688	21		0.57	0.39	28		0.57	0.124708	31
	0.575	0.156704	10		0.575	0.661604	22		0.575	0.16	28		0.575	0.0426136	31
	0.58	0.161373	8		0.58	0.285542	20		0.58	0.56	29		0.58	0.232582	33
	0.585	0.318	6		0.585	0.0117102	16		0.585	0.59	29		0.585	0.209483	35
	0.59	0.492907	5		0.59	0.0276436	16		0.59	0.28	30		0.59	0.141098	35
	0.595	0.215957	6		0.595	0.803291	15		0.595	0.47	34		0.595	0.0121558	35
	0.6	0.39466	4		0.6	0.0566578	13		0.6	0.01	38		0.6	0.339646	30
	0.605	0.0987185	4		0.605	0.0944439	14		0.605	0.34	44		0.605	0.379613	31
	0.61	0.177015	2		0.61	0.316595	16		0.61	0.6	49		0.61	0.856285	30
	0.615	0.0776539	1		0.615	0.171001	16		0.615	0.14	55		0.615	0.0880784	31
	0.62	0.327748	1		0.62	0.726622	14		0.62	0.34	57		0.62	0.0151606	29
	0.625	0.00490851	1		0.625	0.323962	17		0.625	0.22	52		0.625	0.0280676	27
	0.63	0.0180493	1		0.63	0.480751	20		0.63	0.35	52		0.63	0.341063	25
	0.635	0.018786	1		0.635	0.293371	22		0.635	0.59	49		0.635	0.589864	24
	0.64	0.0117444	0		0.64	0.218219	24		0.64	0.28	44		0.64	0.469663	24
	0.645	0.295247	0		0.645	0.175541	25		0.645	0.03	45		0.645	0.355114	23
	0.65	0.128144	1		0.65	0.339244	29		0.65	0.07	48		0.65	0.297484	23
	0.655	0.0867085	1		0.655	0.324784	31		0.655	0.15	48		0.655	0.49803	23
	0.66	0.0676912	0		0.66	0.287101	31		0.66	0.23	47		0.66	0.217157	24
	0.665	0.212788	1		0.665	0.0257847	30		0.665	0.2	45		0.665	0.121259	23
	0.67	0.0912743	0		0.67	0.447257	30		0.67	0.23	42		0.67	0.0487854	24
	0.675	0.177083	0		0.675	0.50729	34		0.675	0.26	44		0.675	0.508333	26
	0.68	0.123133	0		0.68	0.133832	30		0.68	0.77	43		0.68	0.495827	31
	0.685	0.245837	1		0.685	0.00782107	25		0.685	0.09	44		0.685	0.130573	34
	0.69	0.115534	0		0.69	0.129043	23		0.69	0.22	40		0.69	0.225028	33
	0.695	0.29995	1		0.695	0.140951	23		0.695	1.04	36		0.695	0.223679	33
	0.7	0.182317	0		0.7	0.0950692	19		0.7	0.44	38		0.7	0.203926	32
	0.705	0.122798	0		0.705	0.568813	15		0.705	0.1	41		0.705	0.444959	31
	0.71	0.0567691	0		0.71	0.192477	12		0.71	0.04	45		0.71	0.765108	29
	0.715	0.0480829	0		0.715	0.0468236	12		0.715	0.41	52		0.715	0.653725	29
	0.72	0.106839	0		0.72	0.241168	12		0.72	0.53	53		0.72	0.877378	28
	0.725	0.122961	1		0.725	0.497045	12		0.725	0.08	54		0.725	0.593458	26
	0.73	0.220617	1		0.73	0.592559	11		0.73	0.15	55		0.73	1.0913	22
	0.735	0.0560667	2		0.735	0.520551	11		0.735	0.05	54		0.735	0.107337	18
	0.74	0.0794271	4		0.74	0.18762	13		0.74	0.18	47		0.74	0.164317	16
	0.745	0.0286458	5		0.745	0.367736	16		0.745	0.45	43		0.745	0.523904	16
	0.75	0.191286	6		0.75	0.657586	18		0.75	0.18	41		0.75	0.0608388	16
	0.755	0.0212017	6		0.755	0.5245	18		0.755	0.26	39		0.755	0.641928	17
	0.76	0.505534	7		0.76	0.914765	20		0.76	0.38	40		0.76	0.550733	19
	0.765	0.163574	9		0.765	0.338028	22		0.765	0.26	39		0.765	0.0887443	20
	0.77	0.502733	10		0.77	0.222768	25		0.77	0.99	35		0.77	0.0159118	21
	0.775	0.0862373	11		0.775	0.249991	28		0.775	0.01	36		0.775	0.350649	21
	0.78	0.0460783	11		0.78	0.370323	29		0.78	0.69	42		0.78	0.691891	23
	0.785	0.126413	12		0.785	0.284368	30		0.785	0.3	41		0.785	0.44472	22
	0.79	0.0241742	11		0.79	0.0270953	32		0.79	0.34	40		0.79	0.755163	24
	0.795	0.0484855	10		0.795	0.0129523	30		0.795	0.38	43		0.795	0.370821	23
	0.8	0.0877793	9		0.8	0.223975	27		0.8	0.38	41		0.8	0.0904942	24
	0.805	0.109666	7		0.805	0.683714	27		0.805	0.08	44		0.805	0.458054	25
	0.81	0.144189	5		0.81	0.193077	25		0.81	0.49	51		0.81	0.106261	26
	0.815	0.0844812	5		0.815	0.0388055	24		0.815	0.06	53		0.815	0.0730715	27
	0.82	0.156713	4		0.82	0.175464	23		0.82	0.53	51		0.82	0.322974	28
	0.825	0.0997036	2		0.825	0.139152	25		0.825	0.81	45		0.825	1.01529	31
	0.83	0.0313014	0		0.83	0.0773112	25		0.83	0.04	45		0.83	0.549794	31
	0.835	0.22652	0		0.835	0.365534	24		0.835	0.23	46		0.835	0.773909	32
	0.84	0.587565	1		0.84	0.0987442	24		0.84	0.57	43		0.84	0.0558706	30
	0.845	0.0443394	0		0.845	0.206954	22		0.845	0.02	43		0.845	0.419555	27
	0.85	0.155608	0		0.85	0.313134	23		0.85	0.51	44		0.85	0.313183	23
	0.855	0.120074	1		0.855	0.0841043	25		0.855	0.04	43		0.855	0.258704	21
	0.86	0.488435	0		0.86	0.35612	26		0.86	0.08	42		0.86	0.512687	20
	0.865	0.176621	1		0.865	0.248167	24		0.865	0.02	42		0.865	0.358349	21
	0.87	0.227248	1		0.87	0.543491	23		0.87	0.52	40		0.87	0.179657	20
	0.875	0.0456843	1		0.875	0.0246711	23		0.875	0.14	40		0.875	0.165905	19
	0.88	0.0507984	1		0.88	0.415604	24		0.88	0.32	40		0.88	0.49634	19
	0.885	0.264143	1		0.885	0.814582	25		0.885	0.36	38		0.885	0.083631	17
	0.89	0.487296	2		0.89	0.219718	21		0.89	0.01	40		0.89	0.551015	18
	0.895	0.359812	3		0.895	0.296404	22		0.895	0.44	44		0.895	0.186093	18
	0.9	0.318085	3		0.9	0.466446	24		0.9	0.13	45		0.9	0.860544	20
	0.905	0.297269	2		0.905	0.661193	24		0.905	0.33	47		0.905	0.738218	19
	0.91	0.155856	3		0.91	0.166255	22		0.91	0.55	52		0.91	0.606339	20
	0.915	0.465555	4		0.915	0.0784934	20		0.915	0.21	55		0.915	0.765253	20
	0.92	0.125283	3		0.92	0.513089	21		0.92	0.1	55		0.92	0.909099	22
	0.925	0.399337	5		0.925	0.441192	21		0.925	0.17	53		0.925	0.42798	21
	0.93	0.096714	5		0.93	0.516516	19		0.93	0.15	52		0.93	0.312841	22
	0.935	0.0527087	4		0.935	0.219966	18		0.935	0.14	54		0.935	0.180306	22
	0.94	0.0472776	7		0.94	0.548897	16		0.94	0.16	54		0.94	0.820253	23
	0.945	0.00515694	10		0.945	0.605246	16		0.945	0.37	53		0.945	0.356437	24
	0.95	0.0494535	12		0.95	0.406541	17		0.95	0.1	49		0.95	0.607074	24
	0.955	0.280693	13		0.955	0.239489	18		0.955	0.06	47		0.955	0.65037	26
	0.96	0.000633909	12		0.96	0.670504	24		0.96	0.09	46		0.96	0.217012	25
	0.965	0.00235574	11		0.965	0.128709	30		0.965	0.5	44		0.965	0.461468	24
	0.97	0.196075	10		0.97	0.19969	33		0.97	0.22	41		0.97	0.366663	24
	0.975	0.151324	9		0.975	0.396013	31		0.975	0.13	37		0.975	0.309342	23
	0.98	0.109778	7		0.98	0.00826652	31		0.98	0	31		0.98	0.763657	20
	0.985	0.0595275	5		0.985	0.348633	30		0.985	0.15	30		0.985	0.40401	19
	0.99	0.596791	6		0.99	0.553463	29		0.99	0.08	29		0.99	0.479301	16
	0.995	0.781901	4		0.995	0.248295	25		0.995	0.19	31		0.995	0.560559	16
	1	0.722031	5		1	0.326609	21		1	0.03	33		1	0.309657	14
	1.005	0.0745957	3		1.005	0.175242	24		1.005	0.08	34		1.005	0.0842371	13
	1.01	0.0883446	1		1.01	0.355315	26		1.01	0.27	39		1.01	0.0419137	12
	1.015	0.356702	1		1.015	0.245691	24		1.015	0.25	45		1.015	0.165017	12
	1.02	0.0999949	1		1.02	0.390299	21		1.02	0.18	49		1.02	0.495221	12
	1.025	0.409454	0		1.025	0.00129352	19		1.025	0.24	54		1.025	0.265601	11
	1.03	0.5824	1		1.03	0.345326	21		1.03	0.18	55		1.03	0.439257	11
	1.035	0.58407	1		1.035	0.0242599	24		1.035	0.14	57		1.035	0.982529	11
	1.04	0.338996	1		1.04	0.043911	23		1.04	0.48	56		1.04	0.227495	12
	1.045	0.499477	1		1.045	0.318608	22		1.045	0.22	53		1.045	0.180297	13
	1.05	0.0311301	0		1.05	0.392895	24		1.05	0.25	49		1.05	0.507095	15
	1.055	0.0678882	0		1.055	0.590349	29		1.055	0.21	45		1.055	0.579339	18
	1.06	0.00685307	0		1.06	0.0626885	30		1.06	0.31	46		1.06	0.133082	20
	1.065	0.313382	0		1.065	0.177537	28		1.065	0.4	48		1.065	0.0718849	22
	1.07	0.147504	2		1.07	0.387832	28		1.07	0.26	45		1.07	0.0288615	22
	1.075	0.274825	0		1.075	0.0871282	31		1.075	0.27	44		1.075	0.567234	21
	1.08	0.1679	1		1.08	0.12285	35		1.08	0.22	49		1.08	0.356556	21
	1.085	0.0842242	0		1.085	0.0411184	32		1.085	0.27	48		1.085	0.340576	19
	1.09	0.196272	1		1.09	0.514417	30		1.09	0.87	45		1.09	0.380569	18
	1.095	0.0124726	1		1.095	0.0427546	30		1.095	0.45	44		1.095	0.682988	16
	1.1	0.0724883	0		1.1	0.425421	30		1.1	0.93	44		1.1	0.257381	18
	1.105	0.152052	0		1.105	0.262258	27		1.105	0.08	39		1.105	0.81718	17
	1.11	0.114986	0		1.11	0.737082	23		1.11	0.09	38		1.11	0.629567	17
	1.115	0.136762	0		1.115	0.0818771	20		1.115	0.09	39		1.115	0.531851	15
	1.12	0.08174	1		1.12	0.167986	19		1.12	0.21	39		1.12	0.0868919	17
	1.125	0.0611722	1		1.125	0.302743	18		1.125	0.07	43		1.125	0.368456	15
	1.13	0.41575	2		1.13	0.355846	19		1.13	0.09	51		1.13	0.379613	12
	1.135	0.625865	4		1.135	0.103233	18		1.135	0.27	53		1.135	0.44717	11
	1.14	0.181803	6		1.14	0.18236	19		1.14	0.49	53		1.14	0.325134	11
	1.145	0.0523917	6		1.145	0.33915	21		1.145	0.35	55		1.145	0.105817	10
	1.15	0.137524	9		1.15	0.738847	21		1.15	0.18	48		1.15	0.378631	10
	1.155	0.0165844	10		1.155	0.0334258	20		1.155	0.01	46		1.155	0.206427	11
	1.16	0.275742	11		1.16	0.204787	22		1.16	0.34	45		1.16	0.16611	12
	1.165	0.0476545	11		1.165	0.52444	26		1.165	0.37	45		1.165	0.805152	13
	1.17	0.172389	12		1.17	0.307343	26		1.17	0.05	42		1.17	0.233026	13
	1.175	0.179396	12		1.175	0.192134	24		1.175	0.32	39		1.175	0.385682	16
	1.18	0.168329	12		1.18	0.0912486	26		1.18	0.29	39		1.18	0.362335	18
	1.185	0.332365	12		1.185	0.2022	32		1.185	0.23	39		1.185	0.123684	19
	1.19	0.11526	12		1.19	0.0747756	32		1.19	0.65	38		1.19	0.352826	17
	1.195	0.327791	11		1.195	0.135879	30		1.195	0.11	40		1.195	0.0737373	17
	1.2	0.321272	7		1.2	0.249186	32		1.2	0.03	40		1.2	0.70164	17
	1.205	0.0765916	5		1.205	0.346842	31		1.205	0.14	37		1.205	0.597991	18
	1.21	0.247045	5		1.21	0.10893	29		1.21	0.18	40		1.21	0.814593	15
	1.215	0.0577029	3		1.215	0.315986	28		1.215	0.32	44		1.215	0.270885	14
	1.22	0.252758	1		1.22	0.144754	27		1.22	0.17	47		1.22	0.719839	14
	1.225	0.135425	0		1.225	0.423151	25		1.225	0.46	50		1.225	0.278739	16
	1.23	0.0620117	0		1.23	0.464484	25		1.23	0.13	50		1.23	0.0740702	15
	1.235	0.058431	0		1.235	0.446221	26		1.235	0.19	50		1.235	0.260607	15
	1.24	0.273917	0		1.24	0.748587	27		1.24	0.31	46		1.24	0.602985	15
	1.245	0.25998	0		1.245	0.199921	25		1.245	0.07	44		1.245	0.674724	15
	1.25	0.109041	0		1.25	0.963173	25		1.25	0.25	47		1.25	0.151785	14
	1.255	0.101819	0		1.255	0.749186	25		1.255	0.13	47		1.255	0.0923125	14
	1.26	0.343219	0		1.26	0.282081	26		1.26	0.41	45		1.26	0.55793	14
	1.265	0.129257	0		1.265	0.618884	27		1.265	0.1	42		1.265	0.425155	12
	1.27	0.361123	0		1.27	0.50717	28		1.27	0.02	41		1.27	0.765039	11
	1.275	0.324347	1		1.275	0.425293	27		1.275	0.09	40		1.275	0.264876	11
	1.28	0.132136	1		1.28	0.134997	29		1.28	0.17	41		1.28	0.227776	10
	1.285	0.157586	0		1.285	0.253375	26		1.285	0.09	38		1.285	0.272072	12
	1.29	0.101571	1		1.29	0.348359	23		1.29	0.2	39		1.29	0.452198	18
	1.295	0.647864	2		1.295	0.21224	25		1.295	0.08	38		1.295	0.139408	20
	1.3	0.0991896	1		1.3	0.117719	26		1.3	0.4	38		1.3	0.0726788	20
	1.305	0.210783	1		1.305	0.879309	23		1.305	0.28	39		1.305	0.586057	20
	1.31	0.240543	1		1.31	0.00141345	23		1.31	0.1	41		1.31	0.434152	19
	1.315	0.530222	3		1.315	0.316929	22		1.315	0.19	45		1.315	0.193059	16
	1.32	0.325889	4		1.32	0.580755	23		1.32	0.46	47		1.32	1.36453	16
	1.325	0.371651	3		1.325	0.354552	24		1.325	0.36	52		1.325	1.65723	12
	1.33	0.368635	4		1.33	0.488632	22		1.33	0.06	53		1.33	0.805306	10
	1.335	0.547038	6		1.335	0.00597074	20		1.335	0.28	55		1.335	0.0280847	8
	1.34	0.00717859	7		1.34	0.183071	22		1.34	0.34	56		1.34	1.03799	8
	1.345	0.0803008	13		1.345	0.16402	25		1.345	0.15	55		1.345	1.33394	8
	1.35	0.126593	15		1.35	0.582425	20		1.35	0.27	56		1.35	0.590189	8
	1.355	0.138158	15		1.355	0.861362	19		1.355	0.13	55		1.355	1.36683	7
	1.36	0.0582768	14		1.36	0.51852	20		1.36	0.44	52		1.36	0.456893	6
	1.365	0.106505	13		1.365	0.468853	23		1.365	0	48		1.365	0.00465233	6
	1.37	0.321049	11		1.37	0.0420008	26		1.37	0.05	46		1.37	0.211762	8
	1.375	0.337685	8		1.375	0.563853	29		1.375	0.04	45		1.375	0.949169	7
	1.38	0.219598	6		1.38	0.163274	32		1.38	0.02	41		1.38	0.355643	7
	1.385	0.0455044	6		1.385	0.466223	32		1.385	0.05	38		1.385	0.0935588	7
	1.39	0.109701	5		1.39	0.00316954	30		1.39	0.32	34		1.39	0.325689	9
	1.395	0.0755894	4		1.395	0.159094	28		1.395	0.16	29		1.395	0.168235	11
	1.4	0.0684879	4		1.4	0.234161	25		1.4	0.34	27		1.4	1.13554	12
	1.405	0.216925	1		1.405	0.000308388	21		1.405	0.17	30		1.405	0.154432	12
	1.41	0.230777	1		1.41	0.489438	19		1.41	0.25	31		1.41	0.196516	13
	1.415	0.116142	1		1.415	0.923109	19		1.415	0.07	32		1.415	0.312611	14
	1.42	0.284274	1		1.42	0.164816	21		1.42	0.41	34		1.42	0.497441	16
	1.425	0.0354732	1		1.425	0.0754437	21		1.425	0.27	40		1.425	0.715639	19
	1.43	0.0504129	1		1.43	0.269625	20		1.43	0	48		1.43	0.057595	20
	1.435	0.070184	1		1.435	0.0440481	20		1.435	0.63	54		1.435	0.21061	20
	1.44	0.102291	1		1.44	0.337719	21		1.44	0.4	54		1.44	0.453965	18
	1.445	0.288797	2		1.445	0.590049	24		1.445	0.29	55		1.445	0.101515	18
	1.45	0.278903	1		1.45	0.292412	24		1.45	0.57	55		1.45	0.111673	15
	1.455	0.161356	0		1.455	0.265342	25		1.455	0.29	53		1.455	0.269963	14
	1.46	0.442143	1		1.46	0.472434	30		1.46	0.1	49		1.46	0.290604	15
	1.465	0.190078	1		1.465	0.0954204	31		1.465	0.05	42		1.465	0.1163	17
	1.47	0.118961	2		1.47	0.321015	30		1.47	0.37	43		1.47	0.218899	14
	1.475	0.166735	1		1.475	0.0858604	28		1.475	0.04	43		1.475	0.349377	14
	1.48	0.215032	1		1.48	0.314068	29		1.48	0.25	42		1.48	0.686795	11
	1.485	0.157252	1		1.485	0.963593	31		1.485	0.04	41		1.485	0.255784	10
	1.49	0.176338	1		1.49	0.543114	32		1.49	0.32	43		1.49	0.709792	10
	1.495	0.644129	1		1.495	0.630123	30		1.495	0.29	43		1.495	0.271329	10
	1.5	0.215897	0		1.5	0.0623715	28		1.5	0.25	43		1.5	0.355899	10
	1.505	0.197488	1		1.505	0.112999	26		1.505	0.1	42		1.505	0.844095	10
	1.51	0.543894	1		1.51	0.0935358	25		1.51	0.38	41		1.51	0.0153484	9
	1.515	0.092011	1		1.515	0.093099	22		1.515	0.48	37		1.515	0.390266	11
	1.52	0.0945981	2		1.52	0.392347	20		1.52	0.03	38		1.52	0.553952	11
	1.525	0.227342	3		1.525	0.41509	17		1.525	0.39	38		1.525	1.16009	14
	1.53	0.224344	6		1.53	0.0258104	14		1.53	0.23	38		1.53	0.316367	15
	1.535	0.188177	9		1.535	0.541924	15		1.535	0.15	42		1.535	0.0363223	17
	1.54	0.0394737	10		1.54	0.0164645	14		1.54	0.12	47		1.54	0.357854	16
	1.545	0.278603	10		1.545	0.252878	15		1.545	0.49	47		1.545	0.0703227	18
	1.55	0.25974	10		1.55	0.352025	15		1.55	0	45		1.55	0.494547	19
	1.555	0.0557926	11		1.555	0.0888501	16		1.555	0.67	45		1.555	0.504022	18
	1.56	0.226794	12		1.56	0.428463	20		1.56	0.25	44		1.56	0.0476586	16
	1.565	0.470052	13		1.565	0.356831	22		1.565	0.57	43		1.565	0.66699	16
	1.57	0.317751	11		1.57	0.0203451	23		1.57	0.45	43		1.57	1.15182	16
	1.575	0.124358	10		1.575	0.152095	23		1.575	0.13	42		1.575	0.222194	15
	1.58	0.14478	10		1.58	1.15126	24		1.58	0.27	41		1.58	0.787157	14
	1.585	0.198619	8		1.585	0.33114	26		1.585	0.35	39		1.585	0.95914	14
	1.59	0.527892	6		1.59	0.087745	25		1.59	0.16	39		1.59	0.669953	12
	1.595	0.0977076	4		1.595	0.654288	27		1.595	0.12	38		1.595	0.294343	10
	1.6	0.12034	3		1.6	0.113889	27		1.6	0.18	37		1.6	0.534053	7
	1.605	0.584104	2		1.605	0.440275	28		1.605	0.17	38		1.605	0.880349	6
	1.61	0.47897	1		1.61	0.510999	28		1.61	0.13	39		1.61	1.3049	6
	1.615	0.138406	1		1.615	0.530368	27		1.615	0.18	38		1.615	0.228092	5
	1.62	0.0854664	0		1.62	0.176175	25		1.62	0.05	36		1.62	0.081403	5
	1.625	0.0319696	0		1.625	0.485694	24		1.625	0.23	39		1.625	0.723817	6
	1.63	0.13504	0		1.63	0.0671001	22		1.63	0.25	43		1.63	0.401987	8
	1.635	0.0119672	0		1.635	0.0576086	23		1.635	0.29	43		1.635	0.19632	8
	1.64	0.00148198	0		1.64	0.187971	23		1.64	0.21	45		1.64	0.764596	8
	1.645	0.157227	0		1.645	0.0398677	22		1.645	0.1	46		1.645	0.39917	10
	1.65	0.150605	0		1.65	0.354475	23		1.65	0.22	41		1.65	0.854048	12
	1.655	0.0209361	0		1.655	0.137438	22		1.655	0.29	37		1.655	1.12068	15
	1.66	0.276624	0		1.66	0.111654	20		1.66	0.18	38		1.66	0.159443	16
	1.665	0.127167	0		1.665	0.296198	19		1.665	0.17	41		1.665	0.485524	17
	1.67	0.00433457	0		1.67	0.309596	19		1.67	0.06	39		1.67	0.67306	16
	1.675	0.0727196	0		1.675	0.25974	20		1.675	0.06	35		1.675	0.253556	17
	1.68	0.110189	1		1.68	0.56979	21		1.68	0.1	33		1.68	0.186324	17
	1.685	0.0785191	1		1.685	0.101957	24		1.685	0.04	34		1.685	0.689595	17
	1.69	0.346603	3		1.69	0.624709	23		1.69	0.02	34		1.69	0.159477	17
	1.695	0.65691	2		1.695	0.240466	20		1.695	0.23	36		1.695	0.0926027	17
	1.7	0.609229	2		1.7	0.491999	22		1.7	0.22	38		1.7	0.365451	17
	1.705	0.112956	3		1.705	0.330395	23		1.705	0.03	39		1.705	0.0466428	17
	1.71	0.0272495	4		1.71	0.0584224	22		1.71	0.22	39		1.71	0.237047	17
	1.715	0.0143229	4		1.715	0.576746	21		1.715	0.06	41		1.715	0.40879	14
	1.72	0.0285859	6		1.72	0.328322	21		1.72	0.04	44		1.72	0.231626	12
	1.725	0.301903	5		1.725	0.245066	23		1.725	0.19	47		1.725	0.240274	9
	1.73	0.0549702	6		1.73	0.295607	22		1.73	0.04	49		1.73	0.149532	9
	1.735	0.429088	9		1.735	0.250642	21		1.735	0.03	50		1.735	0.183942	8
	1.74	0.645559	13		1.74	0.368695	19		1.74	0.15	51		1.74	0.695186	8
	1.745	0.12028	17		1.745	0.0240885	18		1.745	0.22	48		1.745	0.791792	8
	1.75	0.213156	21		1.75	0.480409	17		1.75	0.33	48		1.75	0.663388	9
	1.755	0.138732	18		1.755	0.0894668	14		1.755	0.12	53		1.755	0.54883	10
	1.76	0.216026	17		1.76	0.482533	14		1.76	0.13	50		1.76	0.150701	14
	1.765	0.191115	14		1.765	0.170444	15		1.765	0.05	48		1.765	0.541104	16
	1.77	0.186935	10		1.77	0.271407	15		1.77	0.16	46		1.77	1.0767	17
	1.775	0.0426004	7		1.775	0.214989	17		1.775	0.14	43		1.775	0.546593	17
	1.78	0.0245083	5		1.78	0.135708	21		1.78	0.18	40		1.78	0.0649448	17
	1.785	0.195141	5		1.785	0.752501	26		1.785	0.16	37		1.785	0.71645	16
	1.79	0.055724	4		1.79	0.423511	26		1.79	0.33	32		1.79	0.513779	17
	1.795	0.457434	3		1.795	0.361791	26		1.795	0.05	26		1.795	0.249928	16
	1.8	0.377775	1		1.8	0.484863	25		1.8	0.13	23		1.8	0.180971	17
	1.805	0.0727111	1		1.805	0.417498	22		1.805	0.15	23		1.805	0.0730032	14
	1.81	0.023823	0		1.81	0.215032	19		1.81	0.08	27		1.81	0.172153	15
	1.815	0.589475	1		1.815	0.0560495	21		1.815	0.42	27		1.815	0.51967	14
	1.82	0.301312	0		1.82	0.67812	21		1.82	0.05	29		1.82	0.153843	15
	1.825	0.405882	1		1.825	0.248244	21		1.825	0.27	31		1.825	0.239591	14
	1.83	0.107773	1		1.83	0.0835218	20		1.83	0.19	35		1.83	0.639751	14
	1.835	0.170093	1		1.835	0.0864943	17		1.835	0.24	38		1.835	0.110111	12
	1.84	0.102488	1		1.84	0.460561	17		1.84	0.13	44		1.84	0.212735	12
	1.845	0.278834	0		1.845	0.163831	20		1.845	0.03	50		1.845	0.206751	11
	1.85	0.355049	0		1.85	0.459824	20		1.85	0.12	52		1.85	0.388201	11
	1.855	0.020602	0		1.855	0.187483	17		1.855	0.01	50		1.855	0.187519	11
	1.86	0.226622	0		1.86	0.147195	19		1.86	0.34	50		1.86	0.309188	12
	1.865	0.165947	0		1.865	0.373141	21		1.865	0.45	48		1.865	0.444703	13
	1.87	0.278517	0		1.87	0.197291	22		1.87	0.09	41		1.87	0.342693	19
	1.875	0.164319	0		1.875	0.515685	23		1.875	0	40		1.875	0.602763	21
	1.88	0.236148	0		1.88	0.0308645	24		1.88	0.05	41		1.88	0.410592	21
	1.885	0.0168586	0		1.885	0.296455	26		1.885	0.07	41		1.885	0.132135	22
	1.89	0.173057	0		1.89	0.00412897	29		1.89	0.18	39		1.89	0.242374	23
	1.895	0.190421	0		1.895	0.0294768	30		1.895	0.01	40		1.895	0.182004	19
	1.9	0.0835561	0		1.9	0.431589	32		1.9	0.33	40		1.9	0.20011	17
	1.905	0.0343853	0		1.905	0.0068959	31		1.905	0.08	42		1.905	0.129804	15
	1.91	0.0601186	0		1.91	0.531995	31		1.91	0.2	42		1.91	0.242203	14
	1.915	0.230306	1		1.915	0.0929448	28		1.915	0.05	38		1.915	0.778211	11
	1.92	0.840546	0		1.92	0.122293	25		1.92	0.08	37		1.92	0.0836907	9
	1.925	0.444661	0		1.925	0.136008	21		1.925	0.19	37		1.925	0.387356	10
	1.93	0.0502073	0		1.93	0.263835	18		1.93	0.4	37		1.93	0.312483	9
	1.935	0.173023	2		1.935	0.440969	15		1.935	0.06	36		1.935	0.386562	8
	1.94	0.207305	2		1.94	0.285242	14		1.94	0.02	42		1.94	0.126475	8
	1.945	0.221012	4		1.945	0.0782449	13		1.945	0.13	45		1.945	0.0449611	7
	1.95	0.198979	5		1.95	1.08775	13		1.95	0.03	44		1.95	0.22799	8
	1.955	0.287101	6		1.955	0.0270696	14		1.955	0.03	44		1.955	0.147048	6
	1.96	0.218236	7		1.96	0.147761	14		1.96	0.05	44		1.96	1.38321	8
	1.965	0.108501	10		1.965	0.31411	16		1.965	0.48	44		1.965	1.06567	8
	1.97	0.358056	11		1.97	0.186472	18		1.97	0.11	41		1.97	0.109197	12
	1.975	0.315147	12		1.975	0.641996	18		1.975	0.15	41		1.975	0.675305	13
	1.98	0.376165	12		1.98	0.125445	18		1.98	0.1	39		1.98	0.13228	16
	1.985	0.161287	13		1.985	0.319944	17		1.985	0.1	37		1.985	0.698396	16
	1.99	0.292266	12		1.99	0.558551	20		1.99	0.1	37		1.99	0.734402	18
	1.995	0.0736876	10		1.995	0.383318	25		1.995	0.16	35		1.995	0.512892	18
	2	0.211306	9		2	0.189736	25		2	0.3	36		2	0.765671	20
	2.005	0.603507	9		2.005	0.608527	25		2.005	0.2	34		2.005	0.582361	21
	2.01	0.202303	9		2.01	0.0372379	27		2.01	0.38	35		2.01	0.672232	24
	2.015	0.174196	7		2.015	0.259774	27		2.015	0.07	33		2.015	0.98317	22
	2.02	0.384277	5		2.02	0.344538	25		2.02	0.35	33		2.02	0.616831	21
	2.025	0.0867427	3		2.025	0.153003	25		2.025	0.11	33		2.025	0.023108	20
	2.03	0.106394	1		2.03	0.0838302	25		2.03	0.1	36		2.03	0.736229	21
	2.035	0.0686078	1		2.035	0.245683	25		2.035	0.17	42		2.035	0.255605	21
	2.04	0.471131	0		2.04	0.549359	25		2.04	0.49	44		2.04	0.248998	22
	2.045	0.333128	0		2.045	0.0799753	24		2.045	0.14	45		2.045	0.106065	20
	2.05	0.10851	0		2.05	0.0643932	24		2.05	0.07	45		2.05	0.891873	19
	2.055	0.201686	1		2.055	0.314445	22		2.055	0.19	40		2.055	0.0350419	18
	2.06	0.709653	1		2.06	0.285764	22		2.06	0.22	40		2.06	0.324861	15
	2.065	0.344889	1		2.065	0.441441	23		2.065	0.24	40		2.065	1.28663	14
	2.07	0.0552529	1		2.07	0.154597	22		2.07	0.05	39		2.07	0.25079	14
	2.075	0.34088	0		2.075	0.598967	20		2.075	0.07	35		2.075	0.785356	14
	2.08	0.510896	0		2.08	0.211683	21		2.08	0.21	33		2.08	0.258738	15
	2.085	0.38988	1		2.085	0.146793	23		2.085	0.03	33		2.085	0.115378	15
	2.09	0.486748	2		2.09	0.189256	23		2.09	0.23	32		2.09	0.0210507	17
	2.095	0.91509	3		2.095	0.452251	23		2.095	0.34	32		2.095	0.226095	17
	2.1	0.261744	2		2.1	0.0395593	24		2.1	0.34	35		2.1	0.486369	18
	2.105	0.394497	2		2.105	0.480315	25		2.105	0.22	36		2.105	0.276972	18
	2.11	0.020722	4		2.11	0.575452	22		2.11	0.09	33		2.11	0.470585	19
	2.115	0.299496	4		2.115	0.266841	21		2.115	0.19	36		2.115	0.13082	18
	2.12	0.0698842	4		2.12	0.190747	23		2.12	0.19	40		2.12	0.540848	21
	2.125	0.0329547	5		2.125	0.127733	23		2.125	0.17	41		2.125	0.708102	21
	2.13	0.00498561	8		2.13	0.179156	22		2.13	0.02	41		2.13	0.309265	22
	2.135	0.0661407	10		2.135	0.40942	23		2.135	0.05	45		2.135	0.863788	21
	2.14	0.163489	15		2.14	0.680467	20		2.14	0	47		2.14	0.546277	22
	2.145	0.288283	16		2.145	0.222973	18		2.145	0.01	48		2.145	0.10393	21
	2.15	0.377441	12		2.15	0.3309	20		2.15	0.12	48		2.15	0.0225617	23
	2.155	0.216223	11		2.155	0.0947951	18		2.155	0.2	51		2.155	0.150454	19
	2.16	0.153389	10		2.16	0.566458	13		2.16	0.16	53		2.16	0.135498	17
	2.165	0.0268298	8		2.165	0.518717	12		2.165	0.08	51		2.165	0.546218	15
	2.17	0.401838	8		2.17	0.0936815	15		2.17	0.02	48		2.17	0.0189764	16
	2.175	1.0134	6		2.175	0.155445	15		2.175	0.16	44		2.175	0.399204	16
	2.18	0.539645	6		2.18	0.37811	17		2.18	0.05	42		2.18	0.495605	14
	2.185	0.0237802	5		2.185	0.217705	23		2.185	0.16	38		2.185	1.02892	12
	2.19	0.425481	3		2.19	0.0698414	25		2.19	0.12	30		2.19	0.0559389	11
	2.195	0.0188888	3		2.195	0.239318	28		2.195	0.11	23		2.195	0.500855	12
	2.2	0.815978	1		2.2	0.50233	29		2.2	0.01	19		2.2	0.780285	14
	2.205	0.459473	2		2.205	0.193848	30		2.205	0.03	19		2.205	0.268495	15
	2.21	0.0662349	1		2.21	0.416041	28		2.21	0.23	19		2.21	0.150215	16
	2.215	0.0414525	1		2.215	0.392415	23		2.215	0.18	20		2.215	0.0636217	18
	2.22	0.0537109	1		2.22	0.592259	21		2.22	0.16	22		2.22	0.450832	19
	2.225	0.21684	0		2.225	0.265531	22		2.225	0.15	25		2.225	0.495725	21
	2.23	0.542506	0		2.23	0.260494	24		2.23	0.16	29		2.23	1.50483	22
	2.235	0.359923	1		2.235	0.00976562	23		2.235	0.24	34		2.235	0.24636	23
	2.24	0.497327	2		2.24	0.0346594	22		2.24	0.05	35		2.24	0.0448075	23
	2.245	0.440353	0		2.245	0.181101	21		2.245	0.11	38		2.245	0.0209483	24
	2.25	0.189684	0		2.25	0.133866	21		2.25	0.02	46		2.25	0.554626	24
	2.255	0.198174	0		2.255	0.0343424	22		2.255	0.3	49		2.255	0.360124	25
	2.26	0.592773	1		2.26	0.036484	21		2.26	0.17	48		2.26	0.699164	26
	2.265	0.318368	1		2.265	0.23016	22		2.265	0.1	49		2.265	0.507966	27
	2.27	0.647204	0		2.27	0.2362	22		2.27	0.2	44		2.27	0.669799	26
	2.275	0.224361	0		2.275	0.0911972	23		2.275	0.01	40		2.275	0.275358	24
	2.28	0.199673	0		2.28	0.213259	25		2.28	0.02	41		2.28	0.417711	20
	2.285	0.762241	1		2.285	0.277327	25		2.285	0	41		2.285	0.654894	15
	2.29	0.104809	0		2.29	0.138877	26		2.29	0	39		2.29	0.772253	12
	2.295	0.41294	0		2.295	0.672012	27		2.295	0.19	39		2.295	1.22332	14
	2.3	0.486114	0		2.3	0.286133	28		2.3	0.12	37		2.3	0.483125	14
	2.305	0.31202	0		2.305	0.270739	32		2.305	0.03	37		2.305	0.0251567	16
	2.31	0.100175	1		2.31	0.325606	30		2.31	0.1	41		2.31	0.560994	17
	2.315	0.16091	1		2.315	0.039448	27		2.315	0.11	40		2.315	0.739447	18
	2.32	0.379437	2		2.32	0.0168928	26		2.32	0.1	37		2.32	0.374841	20
	2.325	0.250891	5		2.325	0.19455	25		2.325	0.05	37		2.325	0.444123	23
	2.33	0.113324	8		2.33	0.123432	21		2.33	0.29	36		2.33	0.0934222	22
	2.335	0.443633	8		2.335	0.29111	17		2.335	0.09	34		2.335	0.124008	23
	2.34	0.419365	9		2.34	0.216711	14		2.34	0.07	33		2.34	0.987122	21
	2.345	0.594769	10		2.345	0.0602556	14		2.345	0.2	36		2.345	0.234964	23
	2.35	0.234289	11		2.35	0.449895	13		2.35	0.31	38		2.35	0.238208	22
	2.355	0.103704	10		2.355	0.065344	14		2.355	0.33	37		2.355	0.0627766	22
	2.36	0.312389	11		2.36	0.279357	15		2.36	0.12	38		2.36	0.0497244	20
	2.365	0.507693	11		2.365	0.0178437	16		2.365	0.15	38		2.365	0.332048	21
	2.37	0.0216386	12		2.37	0.162923	18		2.37	0.16	38		2.37	0.249348	24
	2.375	0.494646	11		2.375	0.116768	19		2.375	0.06	39		2.375	0.648723	24
	2.38	0.242582	11		2.38	0.229381	18		2.38	0.05	39		2.38	0.223431	24
	2.385	0.402489	9		2.385	0.071092	18		2.385	0.09	35		2.385	1.42504	24
	2.39	0.314702	6		2.39	0.0895525	18		2.39	0.15	35		2.39	0.244661	25
	2.395	0.35014	4		2.395	0.295196	20		2.395	0.26	35		2.395	0.109155	24
	2.4	0.0853379	5		2.4	0.108219	24		2.4	0.12	36		2.4	0.574396	23
	2.405	0.163137	3		2.405	0.0948037	26		2.405	0.02	37		2.405	0.456603	22
	2.41	0.308671	3		2.41	0.226023	27		2.41	0.11	38		2.41	0.331417	22
	2.415	0.133969	1		2.415	0.0918054	26		2.415	0.34	37		2.415	0.489348	22
	2.42	0.447977	0		2.42	0.25215	26		2.42	0.16	35		2.42	0.408389	23
	2.425	0.415784	0		2.425	0.374366	27		2.425	0.1	32		2.425	0.0363394	25
	2.43	0.411638	1		2.43	0.38474	27		2.43	0.01	34		2.43	0.404591	29
	2.435	0.762267	0		2.435	0.409214	27		2.435	0.19	38		2.435	0.20746	25
	2.44	0.128846	0		2.44	0.0159848	26		2.44	0.02	42		2.44	0.728068	27
	2.445	0.0025185	1		2.445	0.173614	26		2.445	0.09	41		2.445	0.181116	25
	2.45	0.83401	1		2.45	0.137224	26		2.45	0	39		2.45	0.037543	26
	2.455	0.0607696	0		2.455	0.023249	25		2.455	0.1	40		2.455	0.0176703	25
	2.46	0.332614	0		2.46	0.245571	23		2.46	0.01	42		2.46	0.0415978	24
	2.465	0.134226	1		2.465	0.177058	21		2.465	0.07	41		2.465	0.800448	24
	2.47	0.0086263	0		2.47	0.0203536	21		2.47	0.44	39		2.47	0.0196252	23
	2.475	1.02309	1		2.475	0.477633	19		2.475	0.2	38		2.475	0.455732	21
	2.48	0.184647	1		2.48	0.139237	18		2.48	0.2	38		2.48	0.428945	20
	2.485	0.317126	3		2.485	0.274697	18		2.485	0.13	38		2.485	0.120662	20
	2.49	0.260819	3		2.49	0.113307	20		2.49	0.07	38		2.49	0.467017	21
	2.495	0.202508	1		2.495	0.00464296	20		2.495	0.24	36		2.495	0.0705447	22
	2.5	0.132153	3		2.5	0.237185	18		2.5	0.12	37		2.5	0.0915613	23
	2.505	0.467062	4		2.505	0.26733	21		2.505	0.12	41		2.505	0.634031	23
	2.51	0.0249366	4		2.51	0.196555	20		2.51	0.21	37		2.51	0.477671	22
	2.515	0.32624	5		2.515	0.188708	19		2.515	0	38		2.515	0.334165	24
	2.52	0.145079	5		2.52	0.105392	21		2.52	0.28	40		2.52	0.194997	22
	2.525	0.265745	6		2.525	0.126859	22		2.525	0.05	38		2.525	0.580355	23
	2.53	0.275039	9		2.53	0.423057	19		2.53	0.27	42		2.53	0.0705276	22
	2.535	0.233981	13		2.535	0.0437226	19		2.535	0.1	43		2.535	0.244337	24
	2.54	0.25412	17		2.54	0.345095	18		2.54	0.26	40		2.54	0.0961453	21
	2.545	0.332657	15		2.545	0.149183	19		2.545	0.06	44		2.545	0.497116	23
	2.55	0.45399	12		2.55	0.384072	20		2.55	0.02	45		2.55	0.112518	24
	2.555	0.267415	12		2.555	0.130714	17		2.555	0.06	47		2.555	0.147603	26
	2.56	0.480118	12		2.56	0.554431	16		2.56	0.25	50		2.56	0.0526866	24
	2.565	0.00547389	10		2.565	0.384689	16		2.565	0.17	50		2.565	0.218864	26
	2.57	0.0196683	8		2.57	0.871762	14		2.57	0.13	48		2.57	0.357504	28
	2.575	0.0387798	6		2.575	0.132581	13		2.575	0.05	45		2.575	0.842336	27
	2.58	0.573842	5		2.58	0.287752	14		2.58	0.12	41		2.58	0.20384	28
	2.585	0.180236	4		2.585	0.535388	17		2.585	0.02	40		2.585	0.154355	28
	2.59	0.028209	3		2.59	0.260357	24		2.59	0.11	35		2.59	0.271005	30
	2.595	0.432292	1		2.595	0.786707	26		2.595	0.07	29		2.595	0.0771177	28
	2.6	1.08386	1		2.6	0.579958	27		2.6	0.05	26		2.6	0.583616	30
	2.605	0.166761	1		2.605	0.0817657	29		2.605	0.07	25		2.605	0.469817	27
	2.61	0.418971	1		2.61	0.451463	29		2.61	0.12	25		2.61	0.155849	29
	2.615	0.265685	0		2.615	0.985857	25		2.615	0.02	26		2.615	0.315308	29
	2.62	0.31232	1		2.62	0.148412	22		2.62	0.19	27		2.62	0.476672	29
	2.625	0.396673	1		2.625	0.473753	21		2.625	0.16	28		2.625	0.382464	28
	2.63	0.0725055	1		2.63	0.0945638	22		2.63	0.15	30		2.63	0.0537622	29
	2.635	0.269848	2		2.635	0.189941	20		2.635	0.2	34		2.635	0.538407	28
	2.64	0.33162	1		2.64	0.0631253	18		2.64	0.32	39		2.64	1.07522	28
	2.645	0.0138175	0		2.645	0.646896	17		2.645	0.03	44		2.645	0.108224	31
	2.65	0.280488	1		2.65	0.417575	18		2.65	0.26	46		2.65	0.732516	34
	2.655	0.183945	0		2.655	0.747961	14		2.655	0.22	50		2.655	0.492191	36
	2.66	0.571298	1		2.66	0.132932	17		2.66	0.28	55		2.66	0.767856	37
	2.665	0.44162	0		2.665	0.225423	19		2.665	0.25	52		2.665	0.617778	38
	2.67	0.100937	0		2.67	0.28328	18		2.67	0.19	49		2.67	0.188159	40
	2.675	0.099695	0		2.675	0.147992	19		2.675	0.02	43		2.675	0.397403	40
	2.68	0.177289	1		2.68	0.00887473	22		2.68	0.07	44		2.68	0.612861	39
	2.685	0.649782	0		2.685	0.46475	24		2.685	0.02	43		2.685	0.102684	39
	2.69	0.155702	0		2.69	0.127913	28		2.69	0.09	42		2.69	0.263672	34
	2.695	0.0261616	0		2.695	0.136676	28		2.695	0.02	38		2.695	0.318373	30
	2.7	0.235403	0		2.7	0.320835	29		2.7	0.06	39		2.7	0.524382	27
	2.705	0.145002	0		2.705	0.261059	31		2.705	0.23	37		2.705	0.297945	26
	2.71	0.0934159	1		2.71	0.100654	31		2.71	0.25	37		2.71	0.00702545	24
	2.715	0.0124212	1		2.715	0.229158	33		2.715	0.15	37		2.715	0.416268	22
	2.72	0.00450589	2		2.72	0.359161	30		2.72	0.03	36		2.72	0.594679	20
	2.725	0.730657	6		2.725	0.082768	27		2.725	0.02	36		2.725	0.243833	17
	2.73	0.10982	7		2.73	0.37757	25		2.73	0.12	36		2.73	0.249962	17
	2.735	0.197934	10		2.735	0.145002	20		2.735	0.14	34		2.735	0.398197	15
	2.74	0.145953	11		2.74	0.148078	18		2.74	0.1	33		2.74	0.618034	18
	2.745	0.125454	12		2.745	0.0767715	15		2.745	0.23	35		2.745	0.107593	20
	2.75	0.0132778	12		2.75	0.00932874	13		2.75	0.21	40		2.75	0.650524	24
	2.755	0.0795384	13		2.755	0.290365	13		2.755	0.24	42		2.755	0.0336077	26
	2.76	0.530385	13		2.76	0.0208762	14		2.76	0.01	46		2.76	0.52824	28
	2.765	0.613444	12		2.765	0.335835	13		2.765	0.22	47		2.765	0.0990306	28
	2.77	0.371916	13		2.77	0.00448019	13		2.77	0.24	45		2.77	0.46111	27
	2.775	0.371171	12		2.775	0.507136	15		2.775	0.08	40		2.775	0.173835	29
	2.78	0.287632	11		2.78	0.114635	16		2.78	0.06	39		2.78	0.243756	28
	2.785	0.58252	7		2.785	0.394617	15		2.785	0	41		2.785	0.577802	30
	2.79	0.00728995	5		2.79	0.243224	17		2.79	0.08	37		2.79	0.517279	33
	2.795	0.146913	5		2.795	0.406181	18		2.795	0.02	35		2.795	1.30293	37
	2.8	0.280693	4		2.8	0.342876	21		2.8	0.04	36		2.8	0.486557	37
	2.805	0.823131	2		2.805	0.78537	27		2.805	0.12	36		2.805	0.296733	37
	2.81	0.16545	0		2.81	0.229826	29		2.81	0	34		2.81	1.02299	34
	2.815	0.152078	0		2.815	0.450744	28		2.815	0.1	34		2.815	0.175303	30
	2.82	0.633549	0		2.82	0.649474	27		2.82	0.07	36		2.82	0.240479	24
	2.825	0.516584	0		2.825	0.214638	30		2.825	0.24	34		2.825	0.370436	21
	2.83	0.567606	0		2.83	0.195492	32		2.83	0.02	32		2.83	0.0695374	23
	2.835	0.0194456	0		2.835	0.0988213	28		2.835	0.02	35		2.835	0.418676	24
	2.84	0.0711434	0		2.84	0.144506	26		2.84	0.12	40		2.84	0.113406	22
	2.845	0.0314385	0		2.845	0.305227	26		2.845	0.07	42		2.845	0.715375	20
	2.85	0.155693	0		2.85	0.612433	25		2.85	0.18	41		2.85	0.0146655	23
	2.855	0.0271467	0		2.855	0.495194	25		2.855	0.05	41		2.855	0.303853	22
	2.86	0.488718	0		2.86	0.424308	24		2.86	0.18	39		2.86	0.136736	23
	2.865	0.585209	0		2.865	0.542815	21		2.865	0.12	38		2.865	0.47003	25
	2.87	0.149149	0		2.87	0.747661	20		2.87	0.36	40		2.87	0.956135	27
	2.875	0.10367	0		2.875	0.135297	22		2.875	0.43	38		2.875	0.261709	26
	2.88	0.0384971	1		2.88	0.385665	21		2.88	0.01	36		2.88	0.674904	25
	2.885	0.448611	1		2.885	0.137927	19		2.885	0	36		2.885	0.913829	27
	2.89	0.451249	1		2.89	0.007684	21		2.89	0.01	34		2.89	0.908988	27
	2.895	0.536852	1		2.895	0.435384	22		2.895	0	35		2.895	0.305082	27
	2.9	0.635314	2		2.9	0.667917	21		2.9	0.05	33		2.9	0.128345	27
	2.905	0.297038	2		2.905	0.453451	21		2.905	0.2	35		2.905	0.61771	30
	2.91	0.50675	3		2.91	0.450649	21		2.91	0.28	35		2.91	0.136172	30
	2.915	0.38229	3		2.915	0.13713	20		2.915	0	40		2.915	0.196969	29
	2.92	0.0971851	4		2.92	0.358047	22		2.92	0.04	41		2.92	1.08044	29
	2.925	0.560864	7		2.925	0.102239	20		2.925	0.03	38		2.925	0.130496	28
	2.93	0.525596	11		2.93	0.285979	23		2.93	0.38	36		2.93	0.891574	28
	2.935	0.346525	14		2.935	0.359289	23		2.935	0.02	39		2.935	0.12178	26
	2.94	0.430741	16		2.94	0.396065	24		2.94	0.22	43		2.94	0.444985	26
	2.945	0.217962	17		2.945	0.495109	23		2.945	0.53	42		2.945	0.0407271	25
	2.95	0.351657	18		2.95	0.245408	21		2.95	0.24	41		2.95	0.0572962	28
	2.955	0.107079	18		2.955	0.339715	22		2.955	0.3	45		2.955	0.306166	33
	2.96	0.193599	14		2.96	0.436301	23		2.96	0.16	47		2.96	0.537229	34
	2.965	0.145748	11		2.965	0.868412	21		2.965	0.19	50		2.965	0.102471	30
	2.97	0.40464	7		2.97	0.513363	20		2.97	0.08	50		2.97	0.299243	26
	2.975	0.745897	7		2.975	0.422517	19		2.975	0.01	48		2.975	0.117666	26
	2.98	0.0609067	4		2.98	0.634911	17		2.98	0.27	45		2.98	1.16429	24
	2.985	0.138509	4		2.985	0.0450332	16		2.985	0.16	43		2.985	0.766841	24
	2.99	0.378032	3		2.99	0.17621	21		2.99	0.1	39		2.99	0.524083	21
	2.995	0.275999	1		2.995	0.322214	23		2.995	0.16	36		2.995	0.0493745	20
	3	0.351246	1		3	0.215512	25		3	0.04	33		3	0.438548	18
	3.005	0.209027	1		3.005	0.580344	28		3.005	0	29		3.005	0.157727	16
	3.01	0.633566	1		3.01	0.396082	28		3.01	0.21	26		3.01	0.175039	16
	3.015	0.760888	0		3.015	0.125034	29		3.015	0.03	25		3.015	0.119569	16
	3.02	0.432711	1		3.02	0.223778	28		3.02	0.12	27		3.02	0.0478379	16
	3.025	0.0941698	1		3.025	0.134748	26		3.025	0.05	28		3.025	0.132783	16
	3.03	0.595755	1		3.03	0.044939	22		3.03	0.08	28		3.03	0.646614	17
	3.035	0.45423	1		3.035	0.545359	18		3.035	0.09	29		3.035	0.934973	18
	3.04	0.0371608	0		3.04	0.561806	18		3.04	0.09	32		3.04	0.224772	22
	3.045	0.388612	0		3.045	0.202937	24		3.045	0.25	36		3.045	0.698302	21
	3.05	0.404031	0		3.05	0.331337	21		3.05	0.04	40		3.05	0.946762	21
	3.055	0.606103	0		3.055	0.127236	15		3.055	0.18	42		3.055	0.150309	22
	3.06	0.363161	0		3.06	0.16342	18		3.06	0.11	45		3.06	0.620629	21
	3.065	0.250899	0		3.065	0.423049	21		3.065	0.04	51		3.065	0.0193349	21
	3.07	0.375685	0		3.07	0.494775	20		3.07	0.11	53		3.07	1.19816	22
	3.075	0.0452645	1		3.075	0.412778	19		3.075	0.17	50		3.075	0.623327	23
	3.08	0.195355	0		3.08	0.407672	20		3.08	0.17	45		3.08	0.774677	25
	3.085	0.349764	0		3.085	0.693094	24		3.085	0.08	45		3.085	0.539773	27
	3.09	0.176544	0		3.09	0.122661	26		3.09	0.02	42		3.09	1.12261	27
	3.095	0.180458	0		3.095	0.0778594	27		3.095	0.03	41		3.095	0.274248	25
	3.1	0.443496	0		3.1	0.0111876	31		3.1	0.03	39		3.1	0.645615	26
	3.105	0.345883	1		3.105	0.372893	32		3.105	0.24	40		3.105	0.68962	27
	3.11	0.106291	1		3.11	0.00598787	35		3.11	0.03	36		3.11	0.0989965	28
	3.115	0.628709	2		3.115	0.212831	34		3.115	0.21	35		3.115	0.405171	26
	3.12	0.245211	5		3.12	0.268418	30		3.12	0.04	37		3.12	0.487632	23
	3.125	0.071803	6		3.125	0.211606	30		3.125	0.02	35		3.125	0.116436	21
	3.13	0.022341	8		3.13	0.334918	29		3.13	0.06	37		3.13	0.200494	20
	3.135	0.446478	10		3.135	0.0936729	25		3.135	0.05	36		3.135	0.471362	19
	3.14	0.0873766	11		3.14	0.844435	19		3.14	0.06	35		3.14	0.270083	19
	3.145	0.0138518	11		3.145	0.342525	19		3.145	0.07	36		3.145	0.152579	20
	3.15	0.62285	10		3.15	0.179747	16		3.15	0.05	36		3.15	0.48053	21
	3.155	0.275579	12		3.155	0.51727	15		3.155	0.02	39		3.155	0.0677874	22
	3.16	0.63474	10		3.16	0.645799	16		3.16	0.18	45		3.16	0.732473	22
	3.165	0.133832	11		3.165	0.496728	16		3.165	0.2	45		3.165	0.239369	20
	3.17	0.380534	10		3.17	0.147272	16		3.17	0.01	43		3.17	0.175952	19
	3.175	0.340846	9		3.175	0.345669	18		3.175	0.07	43		3.175	0.0485464	18
	3.18	0.157792	7		3.18	0.238333	19		3.18	0.03	43		3.18	0.0178923	19
	3.185	0.599832	6		3.185	0.126002	20		3.185	0.16	42		3.185	0.594235	20
	3.19	0.28597	5		3.19	0.149997	22		3.19	0.08	39		3.19	0.0381235	21
	3.195	0.347219	5		3.195	0.119886	21		3.195	0.09	41		3.195	0.157206	20
	3.2	0.220626	3		3.2	0.206877	21		3.2	0.06	38		3.2	0.0830163	19
	3.205	0.308037	1		3.205	0.203673	22		3.205	0.11	36		3.205	0.0129668	19
	3.21	0.289405	0		3.21	0.541067	24		3.21	0.16	38		3.21	0.499746	17
	3.215	0.193325	0		3.215	0.177477	28		3.215	0.03	37		3.215	0.118323	14
	3.22	0.160345	0		3.22	0.407801	29		3.22	0.06	32		3.22	0.304681	11
	3.225	0.403946	1		3.225	0.261316	29		3.225	0.08	32		3.225	0.0262152	10
	3.23	0.534796	1		3.23	0.240346	28		3.23	0.15	33		3.23	0.718465	10
	3.235	0.443788	1		3.235	0.0114361	28		3.235	0.08	30		3.235	0.142174	10
	3.24	0.573302	0		3.24	0.663557	26		3.24	0.2	34		3.24	0.064757	11
	3.245	0.389588	1		3.245	0.378418	27		3.245	0.12	41		3.245	0.225429	9
	3.25	0.12673	0		3.25	0.245194	24		3.25	0.12	40		3.25	0.598187	10
	3.255	0.298614	0		3.255	0.384611	21		3.255	0.05	37		3.255	0.202987	9
	3.26	0.107516	1		3.26	0.645456	21		3.26	0.23	40		3.26	0.560098	10
	3.265	0.177435	2		3.265	0.58461	23		3.265	0.1	39		3.265	0.22379	11
	3.27	0.179251	2		3.27	0.1256	22		3.27	0.21	35		3.27	0.540413	13
	3.275	0.453947	2		3.275	0.079744	19		3.275	0.1	37		3.275	0.0909467	15
	3.28	0.318976	3		3.28	0.0967397	20		3.28	0.12	39		3.28	0.260223	15
	3.285	0.150005	4		3.285	0.3419	20		3.285	0.07	37		3.285	0.380996	18
	3.29	0.885665	2		3.29	0.295787	20		3.29	0.09	35		3.29	0.216688	19
	3.295	0.220103	4		3.295	0.535156	19		3.295	0.1	35		3.295	0.38249	19
	3.3	0.0114018	5		3.3	0.150339	22		3.3	0.01	35		3.3	0.123982	17
	3.305	0.267124	6		3.305	0.439487	24		3.305	0.01	37		3.305	0.362549	18
	3.31	0.222434	8		3.31	0.847793	23		3.31	0.07	39		3.31	0.270475	22
	3.315	0.244972	6		3.315	0.0844812	23		3.315	0.15	38		3.315	0.0872589	20
	3.32	0.239275	9		3.32	0.20949	22		3.32	0.1	36		3.32	0.663328	17
	3.325	0.378992	13		3.325	0.387113	24		3.325	0	37		3.325	0.0554353	13
	3.33	0.262678	17		3.33	0.470283	24		3.33	0.15	34		3.33	0.333926	14
	3.335	0.01207	21		3.335	0.176304	22		3.335	0.11	35		3.335	0.286302	14
	3.34	0.0607953	17		3.34	0.14639	23		3.34	0.05	38		3.34	0.310852	12
	3.345	0.178394	14		3.345	0.220797	20		3.345	0.12	39		3.345	0.445207	11
	3.35	0.292566	14		3.35	0.432583	22		3.35	0.34	40		3.35	0.89743	10
	3.355	0.172475	12		3.355	0.163232	21		3.355	0.01	43		3.355	0.0275469	11
	3.36	0.124683	9		3.36	0.337959	19		3.36	0.2	44		3.36	0.191872	11
	3.365	0.314899	7		3.365	0.570193	17		3.365	0.08	49		3.365	0.129147	12
	3.37	0.308791	5		3.37	0.340915	17		3.37	0.01	50		3.37	0.369668	14
	3.375	0.598299	3		3.375	0.160422	15		3.375	0.19	49		3.375	0.349258	14
	3.38	0.0938014	2		3.38	0.543508	13		3.38	0.15	46		3.38	0.37106	15
	3.385	0.334687	1		3.385	0.419202	12		3.385	0.12	43		3.385	0.196004	15
	3.39	0.505234	0		3.39	0.204761	12		3.39	0.02	42		3.39	0.780106	16
	3.395	0.274508	1		3.395	0.383172	13		3.395	0.18	38		3.395	0.302547	18
	3.4	0.303051	0		3.4	0.442674	17		3.4	0.18	31		3.4	0.0592425	18
	3.405	0.708976	1		3.405	0.0848324	23		3.405	0.22	25		3.405	0.00836566	19
	3.41	0.238247	0		3.41	0.440592	26		3.41	0.09	22		3.41	0.15858	20
	3.415	0.0150082	0		3.415	0.0429174	31		3.415	0.03	21		3.415	1.12368	22
	3.42	0.700709	0		3.42	0.161638	32		3.42	0.16	21		3.42	0.655261	20
	3.425	0.481788	0		3.425	0.199304	29		3.425	0.05	23		3.425	0.634356	20
	3.43	0.460681	1		3.43	0.196966	27		3.43	0.1	24		3.43	1.24099	20
	3.435	0.0280462	0		3.435	0.501379	24		3.435	0.15	26		3.435	0.470739	22
	3.44	0.43099	0		3.44	0.213465	23		3.44	0.17	28		3.44	0.398837	20
	3.445	0.789208	0		3.445	0.162032	21		3.445	0.01	29		3.445	0.726976	17
	3.45	0.138381	0		3.45	0.0647872	20		3.45	0.1	31		3.45	0.626605	18
	3.455	0.328468	0		3.455	0.414457	18		3.455	0.23	35		3.455	0.430208	20
	3.46	0.115937	0		3.46	0.173734	17		3.46	0.04	40		3.46	0.600671	25
	3.465	0.378161	0		3.465	0.000419751	16		3.465	0.16	45		3.465	0.284484	25
	3.47	0.806426	0		3.47	0.468596	17		3.47	0.09	46		3.47	2.20048	24
	3.475	0.433885	0		3.475	0.737896	18		3.475	0.12	47		3.475	0.290579	25
	3.48	1.11365	0		3.48	0.653209	18		3.48	0.05	45		3.48	8.53639e-06	22
	3.485	0.632838	0		3.485	0.0550987	20		3.485	0.18	43		3.485	0.244747	22
	3.49	0.201737	0		3.49	0.0282518	21		3.49	0.08	41		3.49	0.102121	19
	3.495	1.00789	0		3.495	0.00729852	22		3.495	0.1	40		3.495	0.147347	17
	3.5	0.268263	0		3.5	0.124615	26		3.5	0.21	40		3.5	0.192419	15
	3.505	0.0625942	0		3.505	0.034094	27		3.505	0.08	40		3.505	0.347678	14
	3.51	0.608133	0		3.51	0.0676826	28		3.51	0.22	40		3.51	0.0110546	14
	3.515	0.666624	0		3.515	0.243798	30		3.515	0.02	41		3.515	0.788002	13
	3.52	0.0740817	1		3.52	0.45429	30		3.52	0.01	40		3.52	0.196294	15
	3.525	0.173828	1		3.525	0.0515865	32		3.525	0.03	39		3.525	0.959797	14
	3.53	0.140933	2		3.53	0.808148	30		3.53	0.16	36		3.53	0.31314	15
	3.535	0.354921	3		3.535	0.299633	27		3.535	0.19	35		3.535	0.13753	18
	3.54	0.526256	6		3.54	0.0155565	25		3.54	0.09	32		3.54	0.316734	20
	3.545	0.46343	7		3.545	0.320912	20		3.545	0.14	30		3.545	0.394757	20
	3.55	0.568077	9		3.55	0.395105	17		3.55	0.04	31		3.55	0.209551	20
	3.555	0.227942	12		3.555	0.0866314	14		3.555	0.08	34		3.555	0.209355	21
	3.56	0.195013	12		3.56	0.20674	12		3.56	0.06	37		3.56	0.0201459	21
	3.565	0.649046	14		3.565	0.138578	12		3.565	0.1	40		3.565	0.270108	21
	3.57	0.0602042	16		3.57	0.116314	13		3.57	0.06	37		3.57	0.452138	24
	3.575	0.434716	16		3.575	0.151547	12		3.575	0.04	35		3.575	0.0474879	24
	3.58	0.164191	15		3.58	0.184433	12		3.58	0.19	34		3.58	0.265345	25
	3.585	0.428086	15		3.585	0.305064	15		3.585	0.03	38		3.585	0.456372	25
	3.59	0.0604355	13		3.59	0.147598	19		3.59	0.02	37		3.59	0.134542	24
	3.595	0.660559	10		3.595	0.0369038	19		3.595	0.01	39		3.595	0.482852	26
	3.6	0.0236945	7		3.6	0.60522	19		3.6	0.1	37		3.6	0.153629	27
	3.605	0.0130637	5		3.605	0.438254	18		3.605	0.03	36		3.605	0.25324	27
	3.61	0.0245597	2		3.61	0.0394908	20		3.61	0.09	35		3.61	0.252301	27
	3.615	1.00215	2		3.615	0.631502	24		3.615	0.07	34		3.615	0.597018	27
	3.62	0.0520491	1		3.62	0.245374	27		3.62	0	35		3.62	0.370991	27
	3.625	0.501491	0		3.625	0.117376	28		3.625	0.01	34		3.625	0.180843	26
	3.63	0.0577971	0		3.63	0.00382059	29		3.63	0	34		3.63	0.00744373	28
	3.635	0.426869	0		3.635	0.136864	29		3.635	0.03	33		3.635	0.000725593	29
	3.64	0.460218	0		3.64	0.119817	28		3.64	0.07	36		3.64	0.101873	30
	3.645	0.579119	0		3.645	0.0464981	27		3.645	0.01	39		3.645	0.584836	33
	3.65	0.483398	0		3.65	0.0379146	27		3.65	0.05	38		3.65	0.0145033	34
	3.655	0.131904	0		3.655	0.169716	26		3.655	0.04	40		3.655	0.539961	36
	3.66	0.236585	0		3.66	0.253427	24		3.66	0.07	38		3.66	0.40792	35
	3.665	0.446238	0		3.665	0.0742444	25		3.665	0.03	34		3.665	0.228485	35
	3.67	0.0880791	0		3.67	0.260999	28		3.67	0	35		3.67	0.201425	34
	3.675	0.568162	1		3.675	0.221114	25		3.675	0.14	36		3.675	0.414382	36
	3.68	0.0271896	1		3.68	0.368781	22		3.68	0.15	37		3.68	0.192163	33
	3.685	0.296027	0		3.685	0.236045	24		3.685	0.13	35		3.685	0.425197	30
	3.69	0.0695158	0		3.69	0.161647	21		3.69	0.19	30		3.69	0.282452	29
	3.695	0.0379403	2		3.695	0.0971508	18		3.695	0.06	31		3.695	0.769922	27
	3.7	0.348085	1		3.7	0.165527	21		3.7	0.04	33		3.7	0.0410429	24
	3.705	0.31023	1		3.705	0.238941	24		3.705	0.04	34		3.705	0.750126	21
	3.71	0.033126	2		3.71	0.501662	24		3.71	0.2	31		3.71	0.35764	18
	3.715	0.0821769	4		3.715	0.250343	21		3.715	0.01	37		3.715	0.176976	21
	3.72	0.116759	5		3.72	0.271459	21		3.72	0.19	41		3.72	0.589164	20
	3.725	0.326506	9		3.725	0.452166	23		3.725	0.06	37		3.725	0.257961	20
	3.73	0.622079	9		3.73	0.283306	22		3.73	0.02	36		3.73	0.587944	20
	3.735	0.670162	10		3.735	0.0497362	21		3.735	0.08	38		3.735	0.213393	20
	3.74	0.832014	12		3.74	0.171978	21		3.74	0.14	39		3.74	0.207178	20
	3.745	0.0043774	13		3.745	0.0546532	21		3.745	0.1	38		3.745	0.336957	20
	3.75	0.0205506	15		3.75	0.591017	23		3.75	0.03	41		3.75	0.0534548	23
	3.755	0.20901	9		3.755	0.275211	26		3.755	0.33	42		3.755	0.0413759	27
	3.76	0.297449	7		3.76	0.294879	22		3.76	0.16	43		3.76	0.304877	27
	3.765	0.407201	7		3.765	0.138638	16		3.765	0.1	47		3.765	0.0183788	27
	3.77	0.329033	6		3.77	0.283229	15		3.77	0.09	49		3.77	0.349872	28
	3.775	0.27187	5		3.775	0.0132179	18		3.775	0.1	46		3.775	0.87474	28
	3.78	0.118412	6		3.78	0.0271125	16		3.78	0.14	43		3.78	0.396839	30
	3.785	0.152704	4		3.785	0.229843	18		3.785	0.04	40		3.785	0.392059	34
	3.79	0.110146	2		3.79	0.422312	17		3.79	0.19	38		3.79	0.453111	38
	3.795	0.067477	2		3.795	0.437466	16		3.795	0.11	35		3.795	0.572689	43
	3.8	0.143323	2		3.8	0.240748	20		3.8	0.03	29		3.8	0.334746	43
	3.805	0.270045	0		3.805	0.734135	28		3.805	0.09	23		3.805	0.282853	40
	3.81	0.552803	0		3.81	0.201797	30		3.81	0.14	20		3.81	0.0189678	37
	3.815	0.304902	1		3.815	0.0412812	30		3.815	0.11	19		3.815	2.30444	35
	3.82	0.487407	1		3.82	0.0131922	31		3.82	0.03	19		3.82	0.525645	30
	3.825	0.314419	2		3.825	0.0774911	30		3.825	0.07	21		3.825	0.109932	28
	3.83	0.526119	1		3.83	0.213824	28		3.83	0.1	24		3.83	0.9925	27
	3.835	0.188991	1		3.835	0.2399	26		3.835	0.11	28		3.835	1.26434	26
	3.84	0.409068	1		3.84	0.21236	24		3.84	0.13	28		3.84	0.266489	27
	3.845	0.0545162	2		3.845	1.152	21		3.845	0.03	29		3.845	0.762521	26
	3.85	0.314993	2		3.85	0.0317897	22		3.85	0.09	30		3.85	1.23594	23
	3.855	0.297072	1		3.855	0.084447	23		3.855	0.06	37		3.855	0.103145	24
	3.86	0.0603841	2		3.86	0.0756408	21		3.86	0.04	44		3.86	0.368977	23
	3.865	0.122481	2		3.865	0.390753	20		3.865	0.01	44		3.865	0.205317	23
	3.87	0.225363	1		3.87	0.238367	20		3.87	0.09	48		3.87	0.411454	25
	3.875	0.25932	1		3.875	0.0539251	20		3.875	0.11	52		3.875	0.124307	26
	3.88	0.893889	1		3.88	0.0682651	19		3.88	0.06	47		3.88	0.0713215	28
	3.885	0.399311	1		3.885	0.0932018	18		3.885	0.05	46		3.885	0.225907	29
	3.89	0.192948	1		3.89	0.126987	17		3.89	0.09	46		3.89	0.330059	31
	3.895	0.350792	2		3.895	0.140325	20		3.895	0.12	45		3.895	0.08352	34
	3.9	0.47825	4		3.9	0.289045	24		3.9	0.06	41		3.9	0.198949	34
	3.905	0.0268126	4		3.905	0.059656	26		3.905	0.14	40		3.905	0.454033	38
	3.91	0.238513	5		3.91	0.274089	28		3.91	0.02	41		3.91	0.442595	39
	3.915	0.0142801	7		3.915	0.422175	31		3.915	0.18	40		3.915	0.0442612	37
	3.92	0.00770114	9		3.92	0.488144	31		3.92	0.16	39		3.92	0.191471	38
	3.925	0.367179	9		3.925	0.0265556	32		3.925	0.08	38		3.925	0.525158	37
	3.93	0.162623	10		3.93	0.183431	31		3.93	0.06	35		3.93	0.190498	37
	3.935	0.25203	11		3.935	0.240603	29		3.935	0.03	32		3.935	0.257662	42
	3.94	0.0999435	10		3.94	0.23094	28		3.94	0.03	31		3.94	0.330503	41
	3.945	0.0945638	8		3.945	0.217568	25		3.945	0.14	28		3.945	0.464328	37
	3.95	0.394454	9		3.95	0.0995837	21		3.95	0.07	29		3.95	0.331835	34
	3.955	0.349284	8		3.955	0.136162	19		3.955	0.17	31		3.955	0.296178	32
	3.96	0.554568	8		3.96	0.00752124	15		3.96	0.02	28		3.96	0.293199	29
	3.965	0.0341797	7		3.965	0.172449	13		3.965	0.06	30		3.965	0.0976477	26
	3.97	0.385871	6		3.97	0.0511839	14		3.97	0.26	36		3.97	0.180903	24
	3.975	0.29583	5		3.975	0.214176	14		3.975	0.14	38		3.975	0.279029	21
	3.98	0.287024	3		3.98	0.056555	13		3.98	0.07	38		3.98	0.607031	18
	3.985	0.593673	3		3.985	0.075024	15		3.985	0.23	39		3.985	0.103913	19
	3.99	0.235086	3		3.99	0.195321	19		3.99	0.05	42		3.99	0.0128899	22
	3.995	0.209961	1		3.995	0.241399	20		3.995	0.06	41		3.995	0.382712	22
	4	0.165142	0		4	0.275048	21		4	0.03	42		4	0.0878138	23
