# Supplementary material for: Load identification method for pepper harvesting drum based on dynamic chaotic characteristics of vibration-torque coupling
Source: PLoS One. 2026 Jun 29;21(6):e0352360. doi: 10.1371/journal.pone.0352360 (PMC13313362; doi:10.1371/journal.pone.0352360)
Supplement: S2 File — (ZIP) [file pone.0352360.s002.zip › S2 File. The raw data of the experiments/Vibration-torque dataset for model validation..xlsx]

## Sheet: Sheet1
time	vibration	torque
0	0.259346	0
0.005	0.66067	0
0.01	0.621042	1
0.015	0.618532	0
0.02	0.458282	0
0.025	0.0592534	2
0.03	0.382204	1
0.035	0.0370151	3
0.04	0.0606582	2
0.045	0.0812346	3
0.05	0.0202337	4
0.055	0.63444	4
0.06	0.729664	6
0.065	0.312346	9
0.07	0.480931	13
0.075	0.455001	19
0.08	0.38462	21
0.085	0.203408	20
0.09	0.334361	18
0.095	0.0727111	15
0.1	0.090392	10
0.105	1.25677	6
0.11	0.386976	6
0.115	0.191483	5
0.12	0.825435	3
0.125	0.243301	4
0.13	0.315772	1
0.135	0.0509697	0
0.14	0.51954	1
0.145	0.452431	1
0.15	0.491674	0
0.155	0.162049	1
0.16	0.571443	1
0.165	0.0449133	1
0.17	0.0377775	2
0.175	0.281147	2
0.18	0.584944	0
0.185	0.331569	0
0.19	0.0263415	0
0.195	0.707674	1
0.2	0.637901	0
0.205	0.404348	1
0.21	0.762875	1
0.215	0.48339	1
0.22	0.231814	3
0.225	0.0373749	5
0.23	0.439659	5
0.235	0.3318	5
0.24	0.226657	6
0.245	0.564239	10
0.25	0.0169528	13
0.255	0.20752	15
0.26	0.242804	18
0.265	0.33622	21
0.27	0.450358	21
0.275	0.154811	19
0.28	0.0421978	16
0.285	0.0851066	13
0.29	0.0278663	10
0.295	0.274217	9
0.3	0.00310958	8
0.305	0.156978	7
0.31	0.068445	5
0.315	0.0100226	5
0.32	0.497336	2
0.325	0.308757	1
0.33	0.419699	1
0.335	0.575041	0
0.34	0.195852	0
0.345	0.251662	0
0.35	0.0701583	0
0.355	0.0505243	0
0.36	0.281413	1
0.365	0.00774397	1
0.37	0.175953	1
0.375	0.0396964	3
0.38	0.12673	2
0.385	0.118627	3
0.39	0.714818	4
0.395	0.583839	4
0.4	0.0220069	6
0.405	0.407612	8
0.41	0.70136	9
0.415	0.877887	9
0.42	0.943539	11
0.425	1.00397	13
0.43	0.624049	15
0.435	0.723676	17
0.44	0.117993	18
0.445	0.503238	20
0.45	0.915964	20
0.455	0.885794	19
0.46	0.341865	16
0.465	0.793072	14
0.47	0.413977	19
0.475	0.262019	24
0.48	0.111919	20
0.485	0.136051	16
0.49	0.178882	11
0.495	0.18266	6
0.5	0.461357	4
0.505	0.0538908	3
0.51	0.320767	2
0.515	0.736885	2
0.52	0.0481257	1
0.525	0.548768	1
0.53	0.0203622	1
0.535	0.500891	1
0.54	0.0240628	0
0.545	0.115877	1
0.55	0.149885	1
0.555	0.360626	1
0.56	0.909351	2
0.565	0.660773	4
0.57	0.295033	4
0.575	0.160036	6
0.58	0.381133	5
0.585	0.688819	6
0.59	0.271724	7
0.595	0.0904091	9
0.6	0.629694	16
0.605	0.572625	17
0.61	0.391867	19
0.615	0.0690019	23
0.62	0.601331	23
0.625	0.23966	25
0.63	0.379437	25
0.635	0.14872	21
0.64	0.0107079	18
0.645	0.175413	16
0.65	0.249315	15
0.655	0.493464	16
0.66	0.0173554	16
0.665	0.152566	14
0.67	0.0414611	15
0.675	0.835372	14
0.68	0.239429	12
0.685	0.723907	8
0.69	0.0722399	7
0.695	0.358338	3
0.7	0.226828	6
0.705	0.373424	5
0.71	0.383832	7
0.715	0.421926	8
0.72	0.0744158	8
0.725	0.16175	10
0.73	0.390094	10
0.735	0.0626114	11
0.74	0.0673314	12
0.745	0.0579256	15
0.75	0.257761	17
0.755	0.502321	21
0.76	0.564624	24
0.765	0.386522	22
0.77	0.441783	24
0.775	0.105777	20
0.78	0.214081	16
0.785	0.0361499	17
0.79	0.389657	18
0.795	0.0470121	14
0.8	0.607559	13
0.805	0.535122	12
0.81	0.97317	11
0.815	0.61317	9
0.82	0.0880448	8
0.825	0.35343	9
0.83	0.0224695	10
0.835	0.18242	12
0.84	0.320175	13
0.845	0.700221	15
0.85	0.658443	18
0.855	0.0561952	22
0.86	0.00722999	24
0.865	0.0990611	25
0.87	0.161475	27
0.875	0.362947	29
0.88	0.187851	31
0.885	0.346645	25
0.89	0.424316	25
0.895	0.185401	24
0.9	0.0970823	22
0.905	0.198508	21
0.91	0.073088	17
0.915	0.426492	15
0.92	0.170179	14
0.925	0.13259	12
0.93	0.116733	11
0.935	0.112065	13
0.94	0.0132436	11
0.945	0.360848	13
0.95	0.0620631	17
0.955	0.0267098	19
0.96	0.136744	20
0.965	0.480297	23
0.97	0.29003	23
0.975	0.0969624	23
0.98	0.507213	23
0.985	0.0735763	25
0.99	0.163446	25
0.995	0.103601	21
1	0.428514	21
1.005	0.258618	34
1.01	0.458616	39
1.015	0.117984	45
1.02	0.115628	49
1.025	0.305253	54
1.03	0.261719	55
1.035	0.0983844	57
1.04	0.179079	56
1.045	0.00663891	53
1.05	0.465555	49
1.055	0.306255	45
1.06	0.213996	46
1.065	0.0976734	48
1.07	0.0991811	45
1.075	0.110086	44
1.08	0.0487339	49
1.085	0.19198	48
1.09	0.227359	45
1.095	0.0480229	44
1.1	0.152995	44
1.105	0.285113	39
1.11	0.108698	38
1.115	0.0981617	39
1.12	0.380183	39
1.125	0.0289028	43
1.13	0.123569	51
1.135	0.274328	53
1.14	0.229424	53
1.145	0.10576	55
1.15	0.306255	48
1.155	0.321186	46
1.16	0.174402	45
1.165	0.142544	45
1.17	0.297852	42
1.175	0.245203	39
1.18	0.1495	39
1.185	0.142749	39
1.19	0.348701	38
1.195	0.324741	40
1.2	0.282175	40
1.205	0.196092	37
1.21	0.0851665	40
1.215	0.738435	44
1.22	0.55945	47
1.225	0.402241	50
1.23	0.126636	50
1.235	0.111936	50
1.24	0.190044	46
1.245	0.195775	44
1.25	0.00215872	47
1.255	0.0393024	47
1.26	0.484101	45
1.265	0.754909	42
1.27	0.248141	41
1.275	0.212479	40
1.28	0.551535	41
1.285	0.399483	38
1.29	0.257033	39
1.295	0.0904006	38
1.3	0.405496	38
1.305	0.0547989	39
1.31	0.66581	41
1.315	0.331774	45
1.32	0.31244	47
1.325	0.142441	52
1.33	0.510511	53
1.335	0.181272	55
1.34	0.388389	56
1.345	0.0711691	55
1.35	0.00334087	56
1.355	0.19162	55
1.36	0.462257	52
1.365	0.395371	48
1.37	0.20871	46
1.375	0.00914885	45
1.38	0.0593476	41
1.385	0.077097	38
1.39	0.164045	34
1.395	0.116228	29
1.4	0.205267	27
1.405	0.0245254	30
1.41	0.284848	31
1.415	0.149791	32
1.42	0.058234	34
1.425	0.382855	40
1.43	0.261719	48
1.435	0.32457	54
1.44	0.0426689	54
1.445	0.151282	55
1.45	0.297783	55
1.455	0.606805	53
1.46	0.178265	49
1.465	0.23966	42
1.47	0.498826	43
1.475	0.28591	43
1.48	0.287392	42
1.485	0.0166872	41
1.49	0.0904263	43
1.495	0.28561	43
1.5	0.00322951	43
1.505	0.110155	42
1.51	0.218493	41
1.515	0.453031	37
1.52	0.135151	38
1.525	0.343236	38
1.53	0.0583111	38
1.535	0.129729	42
1.54	0.339672	47
1.545	0.519874	47
1.55	0.313991	45
1.555	0.360669	45
1.56	0.374537	44
1.565	0.781601	43
1.57	0.142064	43
1.575	0.122019	42
1.58	0.252082	41
1.585	0.0680596	39
1.59	0.211306	39
1.595	0.06728	38
1.6	0.229998	37
1.605	0.400305	38
1.61	0.00486568	39
1.615	0.263826	38
1.62	0.0421892	36
1.625	0.197591	39
1.63	0.134337	43
1.635	0.0380688	43
1.64	0.117564	45
1.645	0.43744	46
1.65	0.0557155	41
1.655	0.204144	37
1.66	0.254994	38
1.665	0.0119929	41
1.67	0.250505	39
1.675	0.177674	35
1.68	0.0479201	33
1.685	0.358261	34
1.69	0.342088	34
1.695	0.126396	36
1.7	0.123801	38
1.705	0.155213	39
1.71	0.421387	39
1.715	0.197163	41
1.72	0.27904	44
1.725	0.0148283	47
1.73	0.293217	49
1.735	0.000462582	50
1.74	0.135177	51
1.745	0.0906576	48
1.75	0.234915	48
1.755	0.407269	53
1.76	0.0869312	50
1.765	0.240817	48
1.77	0.0366382	46
1.775	0.0251593	43
1.78	0.267313	40
1.785	0.142741	37
1.79	0.108467	32
1.795	0.125822	26
1.8	0.20913	23
1.805	0.0320809	23
1.81	0.464912	27
1.815	0.0480486	27
1.82	0.115706	29
1.825	0.0221269	31
1.83	0.0771656	35
1.835	0.0959258	38
1.84	0.0298708	44
1.845	0.19479	50
1.85	0.0707237	52
1.855	0.355297	50
1.86	0.0381031	50
1.865	0.295701	48
1.87	0.0714176	41
1.875	0.160842	40
1.88	0.233321	41
1.885	0.229972	41
1.89	0.0437397	39
1.895	0.208042	40
1.9	0.029117	40
1.905	0.259097	42
1.91	0.267141	42
1.915	0.091814	38
1.92	0.305321	37
1.925	0.379138	37
1.93	0.23249	37
1.935	0.262944	36
1.94	0.220163	42
1.945	0.0223324	45
1.95	0.128324	44
1.955	0.166915	44
1.96	0.253418	44
1.965	0.290313	44
1.97	0.353738	41
1.975	0.0219384	41
1.98	0.560573	39
1.985	0.00241571	37
1.99	0.609032	37
1.995	0.168508	35
2	0.345866	36
